# Supplementary material for: The National NeuroAIDS Tissue Consortium Brain Gene Array: Two Types of HIV-Associated Neurocognitive Impairment
Source: PLoS One. 2012 Sep 26;7(9):e46178. doi: 10.1371/journal.pone.0046178 (PMC3458860; doi:10.1371/journal.pone.0046178)
Supplement: Table S1 — Posthybridization RNA quality of white matter (sample #1 through #24). (XLS) [file pone.0046178.s004.xls]

## Sheet: Sheet1
Supplemental information: NNTC Gene Array (Gelman et al.)
Table S1. Posthybridization quality check of white matter samples (Key is below)
Samples #1 - #24 WHITE MATTER	SF	BG Average	Percent present	HS-AFFX-HUMGAPDH/M33197-SIG35
WM-A1-NY-01	4.52	52.74	41.47	2.44
WM-A2-NY-02	3.698	66.97	41.84	1.39
WM-A3-NY-03¶	7.813	86.91	28.46	29.84
WM-A4-TX-04	3.531	68.38	43.3	2.12
WM-A5-TX-05	4.17	68.59	39.43	2.57
WM-A6-SD-06¶	13.493	83.83	18.11	21.97
WM-B1-NY-07**	5.797	67.57	38.05	2.08
WM-B2-TX-08	2.614	83.17	46.23	1.49
WM-B3-TX-09	2.887	260.79	28.87	2.13
WM-B4-SD-10	5.102	55.25	45.78	1.27
WM-B5-SD-11**¶	14.602	124.68	14.63	1.73
WM-B6-LA-12**¶	10.65	163.71	15.33	7.44
WM-C1-NY-13	2.613	71.93	47.78	1.16
WM-C2-TX-14	3.531	83.6	42.91	1.45
WM-C3-TX-15**	6.029	78.09	35.7	3.82
WM-C4-SD-16	3.89	86.66	41.07	2.14
WM-C5-SD-17	4.419	112.49	32.63	2.09
WM-C6-LA-18**	6.127	90.53	32.57	2.96
WM-C7-LA-19**	5.716	114.98	29.9	2.47
WM-D1-NY-20	1.89	117.25	41.31	1.1
WM-D2-TX-21	3.221	97.35	39.94	2.72
WM-D3-TX-22	3.641	97.35	41.73	2.74
WM-D4-SD-23	3.048	98.6	41.71	3.56
WM-D5-SD-24	4.092	80.97	38.07	6.69
Key	Quality parameter		Values desired
SF	Scaling Factor		less than 10
BG Avg	Background average		less than 100
% present	Percent probes present		consistent values
GAPDH/M33197	3'/5' ratio		less than 3
Potential anomalous values are bolded.
** RNA gels show evidence of degradation.
¶ RNA degradation could have had an influence on hybridization results for some probe sets
