# Supplementary material for: The National NeuroAIDS Tissue Consortium Brain Gene Array: Two Types of HIV-Associated Neurocognitive Impairment
Source: PLoS One. 2012 Sep 26;7(9):e46178. doi: 10.1371/journal.pone.0046178 (PMC3458860; doi:10.1371/journal.pone.0046178)
Supplement: Table S2 — Posthybridization RNA quality of frontal neocortex (sample #25 through #48). (XLS) [file pone.0046178.s005.xls]

## Sheet: Sheet1
Supplemental information: NNTC Gene Array
Table S2. Posthybridization quality check of frontal neocortex samples (Key is below)
Samples #24 - #48 FRONTAL NEOCORTEX	SF	BG Average	Percent present	HS-AFFX-HUMGAPDH/M33197-SIG35
FC-A1-NY-25	2.619	72.48	45.44	1.04
FC-A2-NY-26	3.741	76.77	39.15	1.26
FC-A3-NY-27	2.21	68.94	45.45	0.99
FC-A4-TX-28	2.605	79.2	43.36	1.11
FC-A5-TX-29	2.679	150.27	33.44	1.35
FC-A6-SD-30	2.626	65.11	44.35	1.24
FC-B1-NY-31	2.676	69.64	43	0.96
FC-B2-TX-32	2.846	65.43	44.18	1
FC-B3-TX-33	2.164	99.13	45.38	1.11
FC-B4-SD-34	2.323	66.14	50.17	1.16
FC-B5-SD-35**¶	9.385	65.57	25.03	2.41
FC-B6-LA-36**¶	10.593	72.84	23.45	2.55
FC-C1-NY-37	2.045	77.58	46.18	0.98
FC-C2-TX-38	3.495	80.25	36.39	1.27
FC-C3-TX-39	1.638	116.08	43.99	1.09
FC-C4-SD-40	1.327	91.07	48.66	0.94
FC-C5-SD-41	2.676	68.23	44.92	1.39
FC-C6-LA-42	3.792	84.98	37.19	2.58
FC-C7-LA-43	2.125	82.82	44.6	1.2
FC-D1-NY-44	2.782	63.48	45.94	1.24
FC-D2-TX-45	4.578	70.27	35.79	1.81
FC-D3-TX-46	6.389	66.97	33.91	2.62
FC-D4-SD-47	2.266	80.92	46.56	1.13
FC-D5-SD-48	5.329	72.38	35.49	1.7
Key	Quality parameter		Values desired
SF	Scaling Factor		less than 10
BG Avg	Background average		less than 100
% present	Percent probes present		consistent values
GAPDH/M33197	3'/5' ratio		less than 3
Potential anomalous values are bolded.
** RNA gels show evidence of degradation.
¶ RNA degradation could have had an influence on hybridization results for some probe sets
