# Supplementary material for: The National NeuroAIDS Tissue Consortium Brain Gene Array: Two Types of HIV-Associated Neurocognitive Impairment
Source: PLoS One. 2012 Sep 26;7(9):e46178. doi: 10.1371/journal.pone.0046178 (PMC3458860; doi:10.1371/journal.pone.0046178)
Supplement: Table S3 — Posthybridization RNA quality of basal ganglia (sample #49 through #72). (XLS) [file pone.0046178.s006.xls]

## Sheet: Sheet1
Supplemental information: NNTC Gene Array (Gelman et al.)
Table S3. Posthybridization quality check of frontal neocortex samples (Key is below)
Samples #48 - #72 NEOSTRIATUM	SF	BG Average	Percent present	HS-AFFX-HUMGAPDH/M33197-SIG35
BG-A1-NY-49	4.16	111.15	34.84	1.58
BG-A2-NY-50	3.793	117.53	34.21	1.19
BG-A3-NY-51	2.568	93.77	43.73	1.03
BG-A4-TX-52	4.118	128.28	31.18	1.64
BG-A5-TX-53	2.708	133.37	34.78	1.18
BG-A6-SD-54	3.74	103.42	36.73	1.48
BG-B1-NY-55	2.117	141.85	38.94	1.14
BG-B2-TX-56	2.353	95.77	42.11	1.03
BG-B3-TX-57	2.741	106.61	41.22	1.3
BG-B4-SD-58	3.362	84.89	41.47	1.3
BG-B5-SD-59**¶	10.565	91.94	19.75	5.23
BG-B6-LA-60**¶	10.486	98.18	20.74	4.34
BG-C1-NY-61	1.889	100.04	46.98	1.04
BG-C2-TX-62	3.807	82.08	39.87	1.42
BG-C3-TX-63	3.145	93.94	41.99	1.1
BG-C4-SD-64	1.072	301.93	44.86	1.02
BG-C5-SD-65**¶	8.419	80.58	25.24	4.69
BG-C6-LA-66	3.555	91.13	40.96	2.47
BG-C7-LA-67	2.604	93.19	44.4	1.18
BG-D1-NY-68	2.77	90.17	42.43	1.11
BG-D2-TX-69	3.68	103.56	40.29	2.05
BG-D3-TX-70	4.292	82.42	41.42	1.68
BG-D4-SD-71	3.664	102.41	40.49	1.87
BG-D5-SD-72	3.709	96.02	42.28	1.5
Key	Quality parameter		Values desired
SF	Scaling Factor		less than 10
BG Avg	Background average		less than 100
% present	Percent probes present		consistent values
GAPDH/M33197	3'/5' ratio		less than 3
Potential anomalous values are bolded.
** RNA gels show evidence of degradation.
¶ RNA degradation could have had an influence on hybridization results for some probe sets
