# Supplementary material for: The National NeuroAIDS Tissue Consortium Brain Gene Array: Two Types of HIV-Associated Neurocognitive Impairment
Source: PLoS One. 2012 Sep 26;7(9):e46178. doi: 10.1371/journal.pone.0046178 (PMC3458860; doi:10.1371/journal.pone.0046178)
Supplement: Table S4 — List of significantly regulated transcripts with at least a two-fold change using Ingenuity Systems Pathways Analysis. Comparisons are for groups A versus B, A versus C, and A versus D. Three different brain sectors are given: WM is frontal white matter; FC is frontal neocortex; BG is basal ganglia. (XLS) [file pone.0046178.s007.xls]

## Sheet: Neostriatum AvB
row#names	GeneName	GeneIndex	foldChange	AntiLog FC	Norm FC	Pvalue	testStat	AdjPvalue	Signif#p	Gene Symbol	Gene Title	Pathway	go biological process term	go molecular function term	go cellular component term
1558105_a_at	1558105_a_at	4051	-1.42118	0.373406	-2.67805	1.14019e-09	-6.08844	3.89182e-06	T	---	---	---	---	---	---
229029_at	229029_at	38284	-1.34673	0.393181	-2.54336	8.1172e-05	-3.94091	0.0325959	T	---	---	---	---	---	---
243139_at	243139_at	52389	-1.32784	0.398365	-2.51026	9.74709e-07	-4.89668	0.000872652	T	---	---	---	---	---	---
238718_at	238718_at	47968	1.07986	2.11383	2.11383	3.39129e-05	4.14546	0.0173092	T	---	---	---	---	---	---
230746_s_at	230746_s_at	40001	1.4274	2.68962	2.68962	5.12343e-08	5.44697	7.99445e-05	T	---	---	---	---	---	---
236439_at	236439_at	45689	1.4873	2.80364	2.80364	2.06507e-06	4.74695	0.00168328	T	---	---	---	---	---	---
205013_s_at	205013_s_at	14461	-1.40476	0.377681	-2.64774	7.26553e-06	-4.48576	0.00450901	T	ADORA2A	adenosine A2a receptor	<a target="external" href="http://www.wikipathways.org/index.php/Pathway:Homo_sapiens:GPCRDB_Class_A_Rhodopsin-like">GPCRDB_Class_A_Rhodopsin-like</a> /// <a target="external" href="http://www.wikipathways.org/index.php/Pathway:Homo_sapiens:Nucleotide_GPCRs">Nucleotide_GPCRs</a>	synaptic transmission, dopaminergic /// adenosine receptor signaling pathway /// response to amphetamine /// cAMP biosynthetic process /// regulation of transcription, DNA-dependent /// neurotransmitter transport /// phagocytosis /// apoptosis /// inflammatory response /// cellular defense response /// signal transduction /// transmembrane receptor protein tyrosine kinase signaling pathway /// G-…	rhodopsin-like receptor activity /// adenosine receptor activity, G-protein coupled /// signal transducer activity /// receptor activity /// G-protein coupled receptor activity /// gastric inhibitory peptide receptor activity	membrane fraction /// membrane fraction /// plasma membrane /// plasma membrane /// integral to plasma membrane /// membrane /// integral to membrane
205572_at	205572_at	15020	1.48048	2.79042	2.79042	3.89836e-08	5.4954	6.65315e-05	T	ANGPT2	angiopoietin 2	---	angiogenesis /// signal transduction /// signal transduction /// multicellular organismal development /// cell differentiation	receptor binding /// receptor binding	extracellular region /// extracellular space
215241_at	215241_at	24536	-2.4353	0.184885	-5.40878	4.55313e-08	-5.46793	7.31354e-05	T	ANO3	anoctamin 3	---	---	---	membrane /// integral to membrane
214553_s_at	214553_s_at	23853	-1.06787	0.477022	-2.09634	4.38755e-05	-4.08606	0.0204801	T	ARPP-19	cyclic AMP phosphoprotein, 19 kD	---	positive regulation of gluconeogenesis /// positive regulation of glucose import	receptor binding /// potassium channel regulator activity	cytoplasm
1552722_at	1552722_at	330	-1.23813	0.423923	-2.35892	3.76123e-15	-7.86264	5.1353e-11	T	ARPP-21	cyclic AMP-regulated phosphoprotein, 21 kD	---	---	nucleic acid binding	cytoplasm
222895_s_at	222895_s_at	32175	-1.35279	0.391534	-2.55406	3.38882e-05	-4.14563	0.0173092	T	BCL11B	B-cell CLL/lymphoma 11B (zinc finger protein)	---	transcription /// regulation of transcription, DNA-dependent	nucleic acid binding /// zinc ion binding /// metal ion binding	intracellular /// nucleus
209183_s_at	209183_s_at	18598	2.1331	4.3866	4.3866	7.83573e-07	4.93942	0.000725309	T	C10orf10	chromosome 10 open reading frame 10	---	---	---	mitochondrion
223708_at	223708_at	32985	-1.21554	0.430611	-2.32228	3.63337e-05	-4.12964	0.0182045	T	C1QTNF4	C1q and tumor necrosis factor related protein 4	---	---	---	extracellular region
219463_at	219463_at	28748	-1.50459	0.352432	-2.83743	1.87028e-06	-4.76696	0.00157141	T	C20orf103	chromosome 20 open reading frame 103	---	---	---	membrane /// integral to membrane
215867_x_at	215867_x_at	25161	-1.60244	0.32932	-3.03656	6.10509e-06	-4.52272	0.00387694	T	CA12	carbonic anhydrase XII	---	one-carbon compound metabolic process	carbonate dehydratase activity /// carbonate dehydratase activity /// zinc ion binding /// zinc ion binding /// lyase activity /// metal ion binding	membrane /// integral to membrane /// integral to membrane
214164_x_at	214164_x_at	23464	-1.52378	0.347773	-2.87544	8.59784e-05	-3.92709	0.0335396	T	CA12	carbonic anhydrase XII	---	one-carbon compound metabolic process	carbonate dehydratase activity /// carbonate dehydratase activity /// zinc ion binding /// zinc ion binding /// lyase activity /// metal ion binding	membrane /// integral to membrane /// integral to membrane
204508_s_at	204508_s_at	13956	-1.20435	0.433965	-2.30433	4.67908e-09	-5.8582	9.88214e-06	T	CA12	carbonic anhydrase XII	---	one-carbon compound metabolic process	carbonate dehydratase activity /// carbonate dehydratase activity /// zinc ion binding /// zinc ion binding /// lyase activity /// metal ion binding	membrane /// integral to membrane /// integral to membrane
219714_s_at	219714_s_at	28999	-1.08075	0.472782	-2.11514	2.90874e-05	-4.1805	0.0154228	T	CACNA2D3	calcium channel, voltage-dependent, alpha 2/delta subunit 3	---	transport /// ion transport /// calcium ion transport	ion channel activity /// voltage-gated ion channel activity /// calcium channel activity /// calcium ion binding /// metal ion binding	membrane /// integral to membrane
205626_s_at	205626_s_at	15074	-2.04392	0.242505	-4.12363	3.69054e-17	-8.42234	1.00776e-12	T	CALB1	calbindin 1, 28kDa	---	locomotory behavior	vitamin D binding /// calcium ion binding /// calcium ion binding /// protein binding	nucleus /// cytoplasm
205625_s_at	205625_s_at	15073	-1.94205	0.260246	-3.84252	3.99843e-16	-8.13861	7.27887e-12	T	CALB1	calbindin 1, 28kDa	---	locomotory behavior	vitamin D binding /// calcium ion binding /// calcium ion binding /// protein binding	nucleus /// cytoplasm
213436_at	213436_at	22738	-2.06144	0.239576	-4.17404	8.17381e-08	-5.36325	0.000114461	T	CNR1	cannabinoid receptor 1 (brain)	<a target="external" href="http://www.wikipathways.org/index.php/Pathway:Homo_sapiens:GPCRDB_Class_A_Rhodopsin-like">GPCRDB_Class_A_Rhodopsin-like</a> /// <a target="external" href="http://www.wikipathways.org/index.php/Pathway:Homo_sapiens:GPCRDB_Other">GPCRDB_Other</a> /// <a target="external" href="http://www.wikipathways.org/index.php/Pathway:Homo_sapiens:Small_ligand_GPCRs">Small_ligand_GPCR…	signal transduction /// G-protein coupled receptor protein signaling pathway /// G-protein signaling, coupled to cyclic nucleotide second messenger /// behavior	rhodopsin-like receptor activity /// signal transducer activity /// receptor activity /// G-protein coupled receptor activity /// cannabinoid receptor activity /// cannabinoid receptor activity	plasma membrane /// plasma membrane /// integral to plasma membrane /// membrane /// integral to membrane
205229_s_at	205229_s_at	14677	-1.71036	0.305583	-3.27243	6.52349e-10	-6.17723	2.74052e-06	T	COCH	coagulation factor C homolog, cochlin (Limulus polyphemus)	---	sensory perception of sound /// sensory perception of sound	---	extracellular region /// proteinaceous extracellular matrix
228915_at	228915_at	38170	-1.41356	0.375383	-2.66394	5.09918e-07	-5.02254	0.000546042	T	DACH1	dachshund homolog 1 (Drosophila)	---	transcription /// regulation of transcription, DNA-dependent /// multicellular organismal development	nucleotide binding /// DNA binding /// protein binding	nucleus
205471_s_at	205471_s_at	14919	-1.30735	0.404064	-2.47486	3.146e-06	-4.66105	0.00229083	T	DACH1	dachshund homolog 1 (Drosophila)	---	transcription /// regulation of transcription, DNA-dependent /// multicellular organismal development	nucleotide binding /// DNA binding /// protein binding	nucleus
216307_at	216307_at	25600	-1.17427	0.443108	-2.25679	1.22822e-14	-7.71307	1.11794e-10	T	DGKB	diacylglycerol kinase, beta 90kDa	---	activation of protein kinase C activity /// intracellular signaling cascade	diacylglycerol kinase activity /// calcium ion binding /// protein binding /// zinc ion binding /// kinase activity /// transferase activity /// diacylglycerol binding /// metal ion binding	cytoplasm
242940_x_at	242940_x_at	52190	-1.00596	0.497938	-2.00828	8.70154e-08	-5.35194	0.000118804	T	DLX6	distal-less homeobox 6	---	skeletal development /// regulation of transcription, DNA-dependent /// multicellular organismal development /// nervous system development /// embryonic limb morphogenesis /// regulation of transcription	DNA binding /// transcription factor activity /// transcription factor activity /// sequence-specific DNA binding	nucleus
214652_at	214652_at	23951	-1.1506	0.450439	-2.22006	7.9289e-08	-5.36874	0.000113953	T	DRD1	dopamine receptor D1	<a target="external" href="http://www.wikipathways.org/index.php/Pathway:Homo_sapiens:GPCRDB_Class_A_Rhodopsin-like">GPCRDB_Class_A_Rhodopsin-like</a> /// <a target="external" href="http://www.wikipathways.org/index.php/Pathway:Homo_sapiens:Monoamine_GPCRs">Monoamine_GPCRs</a>	response to amphetamine /// signal transduction /// G-protein coupled receptor protein signaling pathway /// G-protein signaling, coupled to cyclic nucleotide second messenger /// G-protein signaling, adenylate cyclase activating pathway /// activation of adenylate cyclase activity /// dopamine receptor, adenylate cyclase activating pathway /// dopamine receptor, adenylate cyclase activating path…	rhodopsin-like receptor activity /// dopamine D1 receptor activity /// signal transducer activity /// receptor activity /// G-protein coupled receptor activity /// dopamine receptor activity /// dopamine receptor activity /// dopamine receptor activity /// protein binding	cell /// membrane fraction /// endoplasmic reticulum /// endoplasmic reticulum membrane /// plasma membrane /// plasma membrane /// plasma membrane /// integral to plasma membrane /// membrane /// integral to membrane
207768_at	207768_at	17210	-1.00589	0.497961	-2.00819	3.83034e-05	-4.11748	0.0188456	T	EGR4	early growth response 4	---	transcription /// regulation of transcription, DNA-dependent /// positive regulation of cell proliferation	nucleic acid binding /// DNA binding /// transcription factor activity /// zinc ion binding /// metal ion binding	intracellular /// nucleus
226099_at	226099_at	35356	1.37824	2.59952	2.59952	5.91623e-06	4.52936	0.00384647	T	ELL2	elongation factor, RNA polymerase II, 2	---	transcription /// regulation of transcription, DNA-dependent /// RNA elongation from RNA polymerase II promoter	RNA polymerase II transcription factor activity /// translation elongation factor activity	nucleus /// transcription elongation factor complex
242762_s_at	242762_s_at	52012	-1.17606	0.442558	-2.25959	3.36368e-06	-4.64726	0.00238572	T	FAM171B	family with sequence similarity 171, member B	---	---	---	membrane /// integral to membrane
206456_at	206456_at	15903	-1.52921	0.346468	-2.88627	2.27774e-09	-5.97665	6.21345e-06	T	GABRA5	gamma-aminobutyric acid (GABA) A receptor, alpha 5	---	transport /// transport /// ion transport /// chloride transport /// signal transduction /// gamma-aminobutyric acid signaling pathway	receptor activity /// receptor activity /// GABA-A receptor activity /// transporter activity /// ion channel activity /// extracellular ligand-gated ion channel activity /// chloride channel activity /// neurotransmitter receptor activity /// chloride ion binding	plasma membrane /// integral to plasma membrane /// membrane /// integral to membrane /// cell junction /// synapse /// postsynaptic membrane
202269_x_at	202269_x_at	11718	1.41352	2.66386	2.66386	4.08631e-05	4.10255	0.0195759	T	GBP1	guanylate binding protein 1, interferon-inducible, 67kDa	---	immune response	nucleotide binding /// GTPase activity /// GTP binding /// GTP binding	plasma membrane /// membrane
202270_at	202270_at	11719	1.70887	3.26906	3.26906	1.52279e-09	6.04193	4.89201e-06	T	GBP1	guanylate binding protein 1, interferon-inducible, 67kDa	---	immune response	nucleotide binding /// GTPase activity /// GTP binding /// GTP binding	plasma membrane /// membrane
231577_s_at	231577_s_at	40832	1.74973	3.36296	3.36296	2.18716e-09	5.98326	6.21345e-06	T	GBP1	guanylate binding protein 1, interferon-inducible, 67kDa	---	immune response	nucleotide binding /// GTPase activity /// GTP binding /// GTP binding	plasma membrane /// membrane
231771_at	231771_at	41026	-1.3582	0.39007	-2.56364	2.27721e-05	-4.23582	0.0124365	T	GJB6	gap junction protein, beta 6, 30kDa	<a target="external" href="http://www.wikipathways.org/index.php/Pathway:Homo_sapiens:Calcium_regulation_in_cardiac_cells">Calcium_regulation_in_cardiac_cells</a>	apoptosis /// cell communication /// sensory perception of sound /// sensory perception of sound /// negative regulation of cell proliferation /// ear morphogenesis /// inner ear development	protein binding	cytosol /// plasma membrane /// gap junction /// connexon complex /// membrane /// integral to membrane /// apical plasma membrane /// cell junction
206355_at	206355_at	15802	-1.57037	0.336723	-2.9698	5.44543e-07	-5.00991	0.000561115	T	GNAL	guanine nucleotide binding protein (G protein), alpha activating activity polypeptide, olfactory type	<a target="external" href="http://www.wikipathways.org/index.php/Pathway:Homo_sapiens:G_Protein_Signaling">G_Protein_Signaling</a>	signal transduction /// signal transduction /// G-protein coupled receptor protein signaling pathway /// activation of adenylate cyclase activity /// dopamine receptor, adenylate cyclase activating pathway /// sensory perception of smell	nucleotide binding /// GTPase activity /// signal transducer activity /// GTP binding /// guanyl nucleotide binding	---
220313_at	220313_at	29598	-2.51298	0.175193	-5.70797	3.19816e-09	-5.92109	7.27756e-06	T	GPR88	G protein-coupled receptor 88	<a target="external" href="http://www.wikipathways.org/index.php/Pathway:Homo_sapiens:GPCRDB_Other">GPCRDB_Other</a>	signal transduction /// G-protein coupled receptor protein signaling pathway /// G-protein coupled receptor protein signaling pathway	rhodopsin-like receptor activity /// signal transducer activity /// receptor activity /// G-protein coupled receptor activity	plasma membrane /// membrane /// integral to membrane
205454_at	205454_at	14902	-1.80315	0.286548	-3.48982	1.18745e-06	-4.85772	0.00102937	T	HPCA	hippocalcin	---	---	actin binding /// binding /// calcium ion binding /// calcium ion binding /// protein binding	---
207307_at	207307_at	16752	-1.5504	0.341415	-2.92899	4.70466e-09	-5.85729	9.88214e-06	T	HTR2C	5-hydroxytryptamine (serotonin) receptor 2C	<a target="external" href="http://www.wikipathways.org/index.php/Pathway:Homo_sapiens:GPCRDB_Class_A_Rhodopsin-like">GPCRDB_Class_A_Rhodopsin-like</a> /// <a target="external" href="http://www.wikipathways.org/index.php/Pathway:Homo_sapiens:Monoamine_GPCRs">Monoamine_GPCRs</a>	signal transduction /// G-protein coupled receptor protein signaling pathway /// synaptic transmission /// feeding behavior	rhodopsin-like receptor activity /// signal transducer activity /// receptor activity /// G-protein coupled receptor activity /// protein binding	plasma membrane /// membrane /// integral to membrane
208965_s_at	208965_s_at	18381	1.20616	2.30723	2.30723	7.21575e-07	4.95547	0.000679438	T	IFI16	interferon, gamma-inducible protein 16	---	transcription /// regulation of transcription, DNA-dependent /// regulation of transcription, DNA-dependent /// cell proliferation /// response to virus /// hemopoiesis /// myeloid cell differentiation /// monocyte differentiation /// DNA damage response, signal transduction by p53 class mediator resulting in induction of apoptosis	DNA binding /// double-stranded DNA binding /// protein binding /// protein binding /// transcription repressor activity	nucleus /// nucleus /// nucleoplasm /// nucleolus
204439_at	204439_at	13887	1.52164	2.87117	2.87117	2.43456e-06	4.71354	0.00192694	T	IFI44L	interferon-induced protein 44-like	---	---	---	cytoplasm
214022_s_at	214022_s_at	23322	1.34275	2.53635	2.53635	2.77031e-05	4.19157	0.0148328	T	IFITM1	interferon induced transmembrane protein 1 (9-27)	---	cell surface receptor linked signal transduction /// negative regulation of cell proliferation /// response to biotic stimulus	receptor signaling protein activity /// protein binding	plasma membrane /// membrane /// integral to membrane
205483_s_at	205483_s_at	14931	1.34028	2.53201	2.53201	0.000102217	3.88527	0.0379752	T	ISG15	ISG15 ubiquitin-like modifier	---	protein modification process /// cell-cell signaling /// response to virus /// modification-dependent protein catabolic process /// ISG15-protein conjugation /// ISG15-protein conjugation /// interspecies interaction between organisms	protein binding /// protein binding /// protein binding /// protein tag	extracellular region /// extracellular space /// cytoplasm /// cytoplasm
203336_s_at	203336_s_at	12784	-1.06621	0.47757	-2.09393	8.42504e-05	-3.93198	0.0331019	T	ITGB1BP1	integrin beta 1 binding protein 1	---	cell adhesion /// cell-matrix adhesion /// integrin-mediated signaling pathway /// protein kinase cascade /// cell migration	protein binding /// protein C-terminus binding	ruffle /// cytoplasm /// cytosol /// membrane /// lamellipodium
210471_s_at	210471_s_at	19869	-1.45634	0.364415	-2.74412	2.70414e-09	-5.94862	6.47515e-06	T	KCNAB1	potassium voltage-gated channel, shaker-related subfamily, beta member 1	---	transport /// ion transport /// potassium ion transport /// potassium ion transport	ion channel activity /// voltage-gated ion channel activity /// voltage-gated potassium channel activity /// potassium channel regulator activity /// oxidoreductase activity /// potassium ion binding	cytoplasm /// integral to membrane
227875_at	227875_at	37130	-1.24289	0.422525	-2.36672	4.6567e-05	-4.07222	0.021193	T	KLHL13	kelch-like 13 (Drosophila)	---	---	protein binding	---
203548_s_at	203548_s_at	12996	-1.6459	0.319548	-3.12942	8.24667e-06	-4.45868	0.0050604	T	LPL	lipoprotein lipase	<a target="external" href="http://www.wikipathways.org/index.php/Pathway:Homo_sapiens:Fatty_Acid_Degradation">Fatty_Acid_Degradation</a> /// <a target="external" href="http://www.wikipathways.org/index.php/Pathway:Homo_sapiens:Statin_Pathway_PharmGKB">Statin_Pathway_PharmGKB</a>	lipid metabolic process /// triacylglycerol metabolic process /// phospholipid metabolic process /// blood circulation /// lipid catabolic process	catalytic activity /// lipoprotein lipase activity /// lipoprotein lipase activity /// phospholipase activity /// triacylglycerol lipase activity /// receptor binding /// lipid transporter activity /// heparin binding /// heparin binding /// hydrolase activity	extracellular region /// plasma membrane /// membrane /// anchored to membrane /// chylomicron
203549_s_at	203549_s_at	12997	-1.48593	0.357018	-2.80098	5.74117e-06	-4.5357	0.00377762	T	LPL	lipoprotein lipase	<a target="external" href="http://www.wikipathways.org/index.php/Pathway:Homo_sapiens:Fatty_Acid_Degradation">Fatty_Acid_Degradation</a> /// <a target="external" href="http://www.wikipathways.org/index.php/Pathway:Homo_sapiens:Statin_Pathway_PharmGKB">Statin_Pathway_PharmGKB</a>	lipid metabolic process /// triacylglycerol metabolic process /// phospholipid metabolic process /// blood circulation /// lipid catabolic process	catalytic activity /// lipoprotein lipase activity /// lipoprotein lipase activity /// phospholipase activity /// triacylglycerol lipase activity /// receptor binding /// lipid transporter activity /// heparin binding /// heparin binding /// hydrolase activity	extracellular region /// plasma membrane /// membrane /// anchored to membrane /// chylomicron
233499_at	233499_at	42751	-1.02687	0.490773	-2.0376	1.16975e-08	-5.70408	2.20287e-05	T	LRRC7	leucine rich repeat containing 7	---	---	protein binding /// protein binding	cytoplasm
226884_at	226884_at	36140	-1.11625	0.46129	-2.16783	4.58934e-05	-4.07561	0.021193	T	LRRN1	leucine rich repeat neuronal 1	---	---	protein binding	membrane /// integral to membrane
36711_at	36711_at	54249	1.21135	2.31554	2.31554	3.71298e-05	4.12465	0.0184342	T	MAFF	v-maf musculoaponeurotic fibrosarcoma oncogene homolog F (avian)	<a target="external" href="http://www.wikipathways.org/index.php/Pathway:Homo_sapiens:Smooth_muscle_contraction">Smooth_muscle_contraction</a>	in utero embryonic development /// transcription /// regulation of transcription, DNA-dependent /// transcription from RNA polymerase II promoter /// response to stress /// parturition /// regulation of transcription /// regulation of epidermal cell differentiation	DNA binding /// transcription factor activity /// sequence-specific DNA binding /// protein dimerization activity	nucleus
205330_at	205330_at	14778	-1.14234	0.453026	-2.20738	1.21509e-05	-4.37486	0.00713548	T	MN1	meningioma (disrupted in balanced translocation) 1	---	cell cycle /// negative regulation of cell cycle	---	---
1554474_a_at	1554474_a_at	1594	-1.34569	0.393465	-2.54152	2.38922e-09	-5.96886	6.21345e-06	T	MOXD1	monooxygenase, DBH-like 1	---	histidine catabolic process /// catecholamine metabolic process /// cellular process /// oxidation reduction	catalytic activity /// monooxygenase activity /// dopamine beta-monooxygenase activity /// copper ion binding /// oxidoreductase activity /// metal ion binding	endoplasmic reticulum /// endoplasmic reticulum membrane /// membrane /// integral to membrane
209708_at	209708_at	19117	-1.0572	0.480565	-2.08088	1.14205e-07	-5.30253	0.000148502	T	MOXD1	monooxygenase, DBH-like 1	---	histidine catabolic process /// catecholamine metabolic process /// cellular process /// oxidation reduction	catalytic activity /// monooxygenase activity /// dopamine beta-monooxygenase activity /// copper ion binding /// oxidoreductase activity /// metal ion binding	endoplasmic reticulum /// endoplasmic reticulum membrane /// membrane /// integral to membrane
205413_at	205413_at	14861	-1.13054	0.456744	-2.18941	5.38208e-07	-5.01217	0.000561115	T	MPPED2	metallophosphoesterase domain containing 2	---	nervous system development	hydrolase activity	---
217739_s_at	217739_s_at	27025	1.22991	2.34552	2.34552	1.48676e-05	4.33064	0.00845794	T	NAMPT	nicotinamide phosphoribosyltransferase	---	signal transduction /// cell-cell signaling /// positive regulation of cell proliferation /// pyridine nucleotide biosynthetic process /// NAD metabolic process	cytokine activity /// transferase activity /// transferase activity, transferring glycosyl groups /// nicotinamide phosphoribosyltransferase activity /// nicotinamide phosphoribosyltransferase activity	cytoplasm /// cytosol
218888_s_at	218888_s_at	28173	-1.30634	0.404345	-2.47314	0.000113171	-3.86047	0.0414807	T	NETO2	neuropilin (NRP) and tolloid (TLL)-like 2	---	---	receptor activity	membrane /// integral to membrane
213479_at	213479_at	22781	-1.03409	0.488323	-2.04782	0.00012628	-3.8336	0.0456722	T	NPTX2	neuronal pentraxin II	---	synaptic transmission	calcium ion binding /// sugar binding /// metal ion binding	extracellular region
205549_at	205549_at	14997	-1.44609	0.367016	-2.72468	1.21232e-05	-4.37536	0.00713548	T	PCP4	Purkinje cell protein 4	---	central nervous system development	---	nucleus /// cytoplasm
241382_at	241382_at	50632	-1.15881	0.447883	-2.23272	1.75922e-07	-5.22313	0.000218355	T	PCP4L1	Purkinje cell protein 4 like 1	---	---	---	---
205501_at	205501_at	14949	-2.43354	0.185111	-5.40216	3.76636e-20	-9.19453	2.05692e-15	T	PDE10A	phosphodiesterase 10A	---	signal transduction	nucleotide binding /// catalytic activity /// 3',5'-cyclic-nucleotide phosphodiesterase activity /// 3',5'-cyclic-nucleotide phosphodiesterase activity /// hydrolase activity /// cGMP binding	cytoplasm
206803_at	206803_at	16250	-1.06651	0.477474	-2.09436	2.69953e-06	-4.69245	0.00201958	T	PDYN	prodynorphin	---	neuropeptide signaling pathway /// synaptic transmission	opioid peptide activity	extracellular region /// plasma membrane
208982_at	208982_at	18397	1.25821	2.39198	2.39198	8.40483e-05	3.93255	0.0331019	T	PECAM1	platelet/endothelial cell adhesion molecule	---	cell adhesion /// signal transduction /// cell recognition	protein binding /// protein binding	extracellular space /// plasma membrane /// plasma membrane /// membrane /// integral to membrane /// platelet alpha granule membrane
213791_at	213791_at	23092	-2.21404	0.21553	-4.63973	1.11745e-11	-6.7905	6.10272e-08	T	PENK	proenkephalin	---	behavioral fear response /// signal transduction /// neuropeptide signaling pathway /// behavior /// sensory perception of pain	opioid peptide activity /// neuropeptide hormone activity	extracellular region
202429_s_at	202429_s_at	11878	-1.57112	0.336547	-2.97136	2.9743e-05	-4.17542	0.0156188	T	PPP3CA	protein phosphatase 3 (formerly 2B), catalytic subunit, alpha isoform	<a target="external" href="http://www.wikipathways.org/index.php/Pathway:Homo_sapiens:G_Protein_Signaling">G_Protein_Signaling</a>	protein amino acid dephosphorylation	phosphoprotein phosphatase activity /// protein serine/threonine phosphatase activity /// iron ion binding /// calcium ion binding /// protein binding /// calmodulin binding /// calmodulin binding /// zinc ion binding /// hydrolase activity /// metal ion binding	nucleus /// calcineurin complex
207957_s_at	207957_s_at	17391	-2.09164	0.234614	-4.26232	4.1738e-07	-5.06086	0.000484987	T	PRKCB	protein kinase C, beta	<a target="external" href="http://www.wikipathways.org/index.php/Pathway:Homo_sapiens:Calcium_regulation_in_cardiac_cells">Calcium_regulation_in_cardiac_cells</a> /// <a target="external" href="http://www.wikipathways.org/index.php/Pathway:Homo_sapiens:G_Protein_Signaling">G_Protein_Signaling</a> /// <a target="external" href="http://www.wikipathways.org/index.php/Pathway:Homo_sapiens:Smooth_musc…	protein amino acid phosphorylation /// protein amino acid phosphorylation /// signal transduction /// intracellular signaling cascade	nucleotide binding /// protein kinase activity /// protein serine/threonine kinase activity /// protein kinase C activity /// protein kinase C activity /// calcium ion binding /// protein binding /// ATP binding /// zinc ion binding /// kinase activity /// transferase activity /// diacylglycerol binding /// metal ion binding	cytoplasm /// cytoplasm /// cytosol /// plasma membrane /// plasma membrane /// membrane
205048_s_at	205048_s_at	14496	1.11628	2.16787	2.16787	9.10383e-15	7.75064	9.94375e-11	T	PSPH	phosphoserine phosphatase	---	L-serine metabolic process /// L-serine biosynthetic process /// metabolic process /// cell proliferation /// amino acid biosynthetic process	magnesium ion binding /// catalytic activity /// phosphoserine phosphatase activity /// phosphoserine phosphatase activity /// protein binding /// hydrolase activity /// phosphatase activity	---
233471_at	233471_at	42723	-1.04692	0.484001	-2.06611	1.35066e-06	-4.83215	0.00115256	T	PTPN5	protein tyrosine phosphatase, non-receptor type 5 (striatum-enriched)	---	protein amino acid dephosphorylation /// protein amino acid dephosphorylation /// dephosphorylation	phosphoprotein phosphatase activity /// protein tyrosine phosphatase activity /// protein tyrosine phosphatase activity /// receptor activity /// hydrolase activity /// phosphatase activity	integral to membrane
205577_at	205577_at	15025	-1.07725	0.473933	-2.11	6.96957e-06	-4.49462	0.00437505	T	PYGM	phosphorylase, glycogen, muscle	<a target="external" href="http://www.wikipathways.org/index.php/Pathway:Homo_sapiens:Glycogen_Metabolism">Glycogen_Metabolism</a>	carbohydrate metabolic process /// glycogen metabolic process /// glycogen metabolic process	nucleotide binding /// catalytic activity /// phosphorylase activity /// protein binding /// glycogen phosphorylase activity /// transferase activity /// transferase activity, transferring glycosyl groups /// pyridoxal phosphate binding	---
223634_at	223634_at	32911	-1.35502	0.390931	-2.558	6.78458e-05	-3.98372	0.0282845	T	RASD2	RASD family, member 2	---	small GTPase mediated signal transduction /// small GTPase mediated signal transduction /// locomotory behavior	nucleotide binding /// GTPase activity /// GTP binding	intracellular /// membrane
38290_at	38290_at	54311	-1.31406	0.402187	-2.48641	5.01628e-07	-5.02569	0.000546042	T	RGS14	regulator of G-protein signaling 14	<a target="external" href="http://www.wikipathways.org/index.php/Pathway:Homo_sapiens:Calcium_regulation_in_cardiac_cells">Calcium_regulation_in_cardiac_cells</a> /// <a target="external" href="http://www.wikipathways.org/index.php/Pathway:Homo_sapiens:Smooth_muscle_contraction">Smooth_muscle_contraction</a>	signal transduction /// regulation of G-protein coupled receptor protein signaling pathway /// negative regulation of signal transduction	signal transducer activity /// receptor signaling protein activity /// GTPase activator activity /// GTPase activator activity	membrane
244675_at	244675_at	53926	-1.24616	0.421569	-2.37209	3.87397e-06	-4.61803	0.00267809	T	RGS8	regulator of G-protein signaling 8	---	negative regulation of signal transduction	signal transducer activity	---
206518_s_at	206518_s_at	15965	-1.34699	0.393111	-2.54381	6.54527e-07	-4.97439	0.000627118	T	RGS9	regulator of G-protein signaling 9	<a target="external" href="http://www.wikipathways.org/index.php/Pathway:Homo_sapiens:Calcium_regulation_in_cardiac_cells">Calcium_regulation_in_cardiac_cells</a> /// <a target="external" href="http://www.wikipathways.org/index.php/Pathway:Homo_sapiens:Smooth_muscle_contraction">Smooth_muscle_contraction</a>	G-protein coupled receptor protein signaling pathway /// intracellular signaling cascade /// visual perception /// regulation of G-protein coupled receptor protein signaling pathway /// negative regulation of signal transduction /// response to stimulus	signal transducer activity /// GTPase activator activity	heterotrimeric G-protein complex /// membrane
236359_at	236359_at	45609	-1.22927	0.426532	-2.34449	9.55931e-05	-3.90151	0.0360043	T	SCN4B	sodium channel, voltage-gated, type IV, beta	---	transport /// ion transport /// sodium ion transport /// sodium ion transport	ion channel activity /// voltage-gated ion channel activity /// voltage-gated sodium channel activity /// sodium channel activity /// sodium ion binding	voltage-gated sodium channel complex /// membrane /// integral to membrane
202376_at	202376_at	11825	1.34579	2.5417	2.5417	2.93464e-07	5.1276	0.000348411	T	SERPINA3	serpin peptidase inhibitor, clade A (alpha-1 antiproteinase, antitrypsin), member 3	---	acute-phase response /// inflammatory response /// regulation of lipid metabolic process	DNA binding /// DNA binding /// endopeptidase inhibitor activity /// serine-type endopeptidase inhibitor activity /// serine-type endopeptidase inhibitor activity /// serine-type endopeptidase inhibitor activity /// protein binding /// chymotrypsin inhibitor activity	extracellular region /// extracellular region /// intracellular /// nucleus
1558009_at	1558009_at	4015	-1.65631	0.317248	-3.1521	5.45501e-11	-6.55796	2.70831e-07	T	SLC1A2	solute carrier family 1 (glial high affinity glutamate transporter), member 2	---	transport /// dicarboxylic acid transport /// synaptic transmission /// L-glutamate transport	L-glutamate transmembrane transporter activity /// symporter activity /// sodium:dicarboxylate symporter activity	membrane fraction /// membrane /// integral to membrane
1558010_s_at	1558010_s_at	4016	-1.53765	0.344447	-2.9032	2.61069e-06	-4.69929	0.00200813	T	SLC1A2	solute carrier family 1 (glial high affinity glutamate transporter), member 2	---	transport /// dicarboxylic acid transport /// synaptic transmission /// L-glutamate transport	L-glutamate transmembrane transporter activity /// symporter activity /// sodium:dicarboxylate symporter activity	membrane fraction /// membrane /// integral to membrane
231341_at	231341_at	40596	-1.23204	0.425716	-2.34898	1.11905e-09	-6.09143	3.89182e-06	T	SLC35D3	solute carrier family 35, member D3	---	transport /// carbohydrate transport	sugar:hydrogen symporter activity	membrane /// integral to membrane
202507_s_at	202507_s_at	11956	-1.08171	0.472467	-2.11655	6.00841e-05	-4.01248	0.0256357	T	SNAP25	synaptosomal-associated protein, 25kDa	---	neurotransmitter uptake /// synaptic transmission /// neurotransmitter secretion /// synaptic vesicle docking during exocytosis /// regulation of insulin secretion	protein binding /// protein binding	membrane /// synaptosome /// cell junction /// growth cone /// SNARE complex /// neuron projection /// synapse
242093_at	242093_at	51343	-1.40185	0.378444	-2.6424	2.02555e-07	-5.19698	0.000245825	T	SYTL5	synaptotagmin-like 5	---	intracellular protein transport	protein binding /// zinc ion binding /// Rab GTPase binding /// metal ion binding	membrane
213423_x_at	213423_x_at	22725	-1.09534	0.468026	-2.13663	5.4771e-05	-4.03428	0.0237398	T	TUSC3	tumor suppressor candidate 3	---	protein amino acid N-linked glycosylation via asparagine /// ATP synthesis coupled electron transport	dolichyl-diphosphooligosaccharide-protein glycotransferase activity /// NADH dehydrogenase (ubiquinone) activity	endoplasmic reticulum /// endoplasmic reticulum membrane /// oligosaccharyl transferase complex /// membrane /// integral to membrane
204712_at	204712_at	14160	-1.33075	0.397562	-2.51533	1.12791e-05	-4.39108	0.0068443	T	WIF1	WNT inhibitory factor 1	---	regulation of transcription, DNA-dependent /// signal transduction /// multicellular organismal development /// Wnt receptor signaling pathway	DNA binding /// protein tyrosine kinase activity	chromatin /// extracellular region /// nucleus
228617_at	228617_at	37872	1.2287	2.34356	2.34356	0.000133796	3.81936	0.0477582	T	XAF1	XIAP associated factor 1	---	apoptosis /// cell cycle /// negative regulation of cell cycle	zinc ion binding /// metal ion binding	nucleus /// cytoplasm /// mitochondrion

## Sheet: Neostriatum AvC
row#names	GeneName	GeneIndex	foldChange	AntiLog FC	Norm FC	Pvalue	testStat	AdjPvalue	Signif#p	Gene Symbol	Gene Title	Pathway	go biological process term	go molecular function term	go cellular component term
242134_at	242134_at	51384	-1.01936	0.493335	-2.02702	1.50475e-06	-4.8106	0.000797856	T	---	---	---	---	---	---
238919_at	238919_at	48169	1.05753	2.08137	2.08137	0.00032802	3.5921	0.0361172	T	---	---	---	---	---	---
235274_at	235274_at	44524	1.0702	2.09973	2.09973	3.61858e-08	5.50852	4.39159e-05	T	---	---	---	---	---	---
1569180_at	1569180_at	9073	1.07111	2.10105	2.10105	1.82348e-11	6.7195	7.11324e-08	T	---	---	---	---	---	---
230599_at	230599_at	39854	1.09895	2.14199	2.14199	1.43655e-07	5.26051	0.000128614	T	---	---	---	---	---	---
239296_at	239296_at	48546	1.10367	2.149	2.149	1.34744e-05	4.35226	0.00404329	T	---	---	---	---	---	---
228333_at	228333_at	37588	1.12465	2.18049	2.18049	1.01162e-05	4.41467	0.00332816	T	---	---	---	---	---	---
1569181_x_at	1569181_x_at	9074	1.14568	2.2125	2.2125	1.16107e-08	5.70535	1.8117e-05	T	---	---	---	---	---	---
1561658_at	1561658_at	6168	1.15465	2.22631	2.22631	5.63484e-06	4.53965	0.00218252	T	---	---	---	---	---	---
243016_at	243016_at	52266	1.18878	2.27959	2.27959	1.01318e-09	6.10732	2.12819e-06	T	---	---	---	---	---	---
233300_at	233300_at	42553	1.22842	2.34311	2.34311	1.2324e-06	4.85036	0.000701093	T	---	---	---	---	---	---
229695_at	229695_at	38950	1.25207	2.38183	2.38183	8.43769e-15	7.76332	1.15202e-10	T	---	---	---	---	---	---
1562608_at	1562608_at	6694	1.26121	2.39697	2.39697	3.70335e-07	5.08361	0.000284861	T	---	---	---	---	---	---
236439_at	236439_at	45689	1.45275	2.73729	2.73729	2.42767e-08	5.57838	3.38184e-05	T	---	---	---	---	---	---
235432_at	235432_at	44682	1.2192	2.32818	2.32818	0	8.31701	0	T	ACAD11 /// NPHP3	acyl-Coenzyme A dehydrogenase family, member 11 /// nephronophthisis 3 (adolescent)	---	metabolic process /// photoreceptor cell maintenance /// maintenance of organ identity	microtubule motor activity /// acyl-CoA dehydrogenase activity /// binding /// protein binding /// electron carrier activity /// oxidoreductase activity /// oxidoreductase activity, acting on the CH-CH group of donors /// FAD binding	peroxisome /// kinesin complex
226694_at	226694_at	35950	1.15355	2.22461	2.22461	1.34384e-08	5.68039	2.03864e-05	T	AKAP2 /// PALM2 /// PALM2-AKAP2	A kinase (PRKA) anchor protein 2 /// paralemmin 2 /// PALM2-AKAP2	<a target="external" href="http://www.wikipathways.org/index.php/Pathway:Homo_sapiens:G_Protein_Signaling">G_Protein_Signaling</a>	regulation of cell shape	kinase activity /// enzyme binding	plasma membrane /// membrane
209183_s_at	209183_s_at	18598	1.73431	3.3272	3.3272	0	8.2995	0	T	C10orf10	chromosome 10 open reading frame 10	---	---	---	mitochondrion
226109_at	226109_at	35366	1.04794	2.06758	2.06758	0.000431051	3.52031	0.0423618	T	C21orf91	chromosome 21 open reading frame 91	---	---	---	---
228106_at	228106_at	37361	1.35429	2.55671	2.55671	5.71978e-07	5.00045	0.000370144	T	C4orf30	chromosome 4 open reading frame 30	---	---	---	---
207276_at	207276_at	16722	-2.05314	0.240959	-4.15008	5.25685e-07	-5.01669	0.000350112	T	CDR1	cerebellar degeneration-related protein 1, 34kDa	<a target="external" href="http://www.wikipathways.org/index.php/Pathway:Homo_sapiens:Ribosomal_Proteins">Ribosomal_Proteins</a>	---	---	---
213800_at	213800_at	23101	1.09828	2.14099	2.14099	2.82571e-07	5.13472	0.000233819	T	CFH	complement factor H	---	immune response /// complement activation /// complement activation, alternative pathway /// innate immune response	---	extracellular region /// extracellular space
239629_at	239629_at	48879	1.11495	2.16588	2.16588	5.07162e-05	4.0523	0.0109832	T	CFLAR	CASP8 and FADD-like apoptosis regulator	---	proteolysis /// apoptosis /// anti-apoptosis /// anti-apoptosis /// induction of apoptosis by extracellular signals /// regulation of apoptosis /// positive regulation of I-kappaB kinase/NF-kappaB cascade /// interspecies interaction between organisms	protein binding /// protein binding /// cysteine-type peptidase activity	---
227253_at	227253_at	36509	1.32365	2.50298	2.50298	1.37694e-06	4.82831	0.000759584	T	CP	ceruloplasmin (ferroxidase)	---	transport /// ion transport /// copper ion transport /// cellular iron ion homeostasis /// aging /// response to nutrient /// oxidation reduction	ferroxidase activity /// ferroxidase activity /// copper ion transmembrane transporter activity /// copper ion binding /// oxidoreductase activity /// metal ion binding	extracellular region /// extracellular region /// extracellular space /// extracellular space /// anchored to plasma membrane
229228_at	229228_at	38483	1.0462	2.06508	2.06508	1.53082e-05	4.32421	0.00443493	T	CREB5	cAMP responsive element binding protein 5	---	transcription /// regulation of transcription, DNA-dependent /// transcription from RNA polymerase II promoter /// positive regulation of transcription, DNA-dependent	DNA binding /// transcription factor activity /// transcription factor activity /// protein binding /// zinc ion binding /// sequence-specific DNA binding /// metal ion binding /// protein dimerization activity	intracellular /// nucleus /// nucleus
228318_s_at	228318_s_at	37573	1.13089	2.18994	2.18994	0.000252278	3.65994	0.0308916	T	CRIPAK	cysteine-rich PAK1 inhibitor	---	negative regulation of protein kinase activity /// ER-nuclear signaling pathway /// response to estrogen stimulus /// regulation of cytoskeleton organization and biogenesis	protein binding	nucleus /// nucleus /// cytoplasm /// cytoplasm /// endoplasmic reticulum /// plasma membrane /// membrane
210611_s_at	210611_s_at	19997	1.07585	2.10796	2.10796	9.92957e-05	3.89231	0.0173809	T	DTNA	dystrobrevin, alpha	---	striated muscle contraction /// signal transduction /// synaptic transmission /// neuromuscular synaptic transmission	calcium ion binding /// protein binding /// protein binding /// zinc ion binding /// metal ion binding	cytoplasm /// cell junction /// synapse
201436_at	201436_at	10885	1.02181	2.03047	2.03047	4.38622e-05	4.08613	0.00973758	T	EIF4E /// LOC100131565 /// LOC100132918	eukaryotic translation initiation factor 4E /// similar to Eukaryotic translation initiation factor 4E /// similar to hCG1777996	<a target="external" href="http://www.wikipathways.org/index.php/Pathway:Homo_sapiens:Hypertrophy_model">Hypertrophy_model</a> /// <a target="external" href="http://www.wikipathways.org/index.php/Pathway:Homo_sapiens:Translation_Factors">Translation_Factors</a>	translation /// translational initiation /// regulation of translation /// interspecies interaction between organisms	RNA cap binding /// RNA binding /// translation initiation factor activity /// translation initiation factor activity /// translation initiation factor activity /// protein binding	cytoplasm /// cytosol /// eukaryotic translation initiation factor 4F complex
226099_at	226099_at	35356	1.08811	2.12596	2.12596	3.92512e-07	5.07255	0.000293647	T	ELL2	elongation factor, RNA polymerase II, 2	---	transcription /// regulation of transcription, DNA-dependent /// RNA elongation from RNA polymerase II promoter	RNA polymerase II transcription factor activity /// translation elongation factor activity	nucleus /// transcription elongation factor complex
227180_at	227180_at	36436	1.08678	2.124	2.124	0.000138882	3.81015	0.0217953	T	ELOVL7	ELOVL family member 7, elongation of long chain fatty acids (yeast)	---	fatty acid biosynthetic process /// lipid biosynthetic process	---	endoplasmic reticulum /// endoplasmic reticulum membrane /// membrane /// integral to membrane
223000_s_at	223000_s_at	32280	1.06605	2.0937	2.0937	9.96455e-06	4.41794	0.00331504	T	F11R	F11 receptor	---	inflammatory response /// cell adhesion /// epithelial cell differentiation	receptor activity /// protein binding	plasma membrane /// plasma membrane /// intercellular junction /// tight junction /// membrane /// integral to membrane /// cell junction
223434_at	223434_at	32712	1.12542	2.18166	2.18166	0	8.87933	0	T	GBP3	guanylate binding protein 3	---	immune response	nucleotide binding /// GTPase activity /// GTP binding	---
238049_at	238049_at	47299	1.02463	2.03444	2.03444	1.42308e-07	5.26224	0.000128614	T	GRAMD3	GRAM domain containing 3	---	---	---	---
209140_x_at	209140_x_at	18555	1.16016	2.23482	2.23482	3.39078e-08	5.51996	4.20865e-05	T	HLA-B /// HLA-C /// MICA /// XXbac-BPG181B23.1	major histocompatibility complex, class I, B /// major histocompatibility complex, class I, C /// MHC class I polypeptide-related sequence A /// MHC class I polypeptide-related sequence A	<a target="external" href="http://www.wikipathways.org/index.php/Pathway:Homo_sapiens:Proteasome_Degradation">Proteasome_Degradation</a>	ciliary or flagellar motility /// stimulatory C-type lectin receptor signaling pathway /// immune response to tumor cell /// antigen processing and presentation of peptide antigen via MHC class I /// defense response /// immune response /// immune response /// response to DNA damage stimulus /// response to heat /// cytolysis /// antigen processing and presentation /// defense response to bacteri…	microtubule motor activity /// protein binding /// beta-2-microglobulin binding /// MHC class I receptor activity /// MHC class II receptor activity /// natural killer cell lectin-like receptor binding	extracellular region /// membrane fraction /// cytoplasm /// axonemal dynein complex /// plasma membrane /// plasma membrane /// integral to plasma membrane /// integral to plasma membrane /// membrane /// membrane /// integral to membrane /// MHC class I protein complex
201137_s_at	201137_s_at	10586	1.00806	2.0112	2.0112	2.2267e-05	4.24085	0.00593205	T	HLA-DPB1	major histocompatibility complex, class II, DP beta 1	---	antigen processing and presentation of peptide or polysaccharide antigen via MHC class II /// immune response /// pathogenesis /// antigen processing and presentation	MHC class II receptor activity	membrane /// integral to membrane /// MHC class II protein complex
214022_s_at	214022_s_at	23322	1.09683	2.13884	2.13884	2.55214e-05	4.21014	0.00653993	T	IFITM1	interferon induced transmembrane protein 1 (9-27)	---	cell surface receptor linked signal transduction /// negative regulation of cell proliferation /// response to biotic stimulus	receptor signaling protein activity /// protein binding	plasma membrane /// membrane /// integral to membrane
1558956_s_at	1558956_s_at	4512	1.18955	2.28081	2.28081	5.20665e-07	5.01854	0.000350112	T	IFT80	intraflagellar transport 80 homolog (Chlamydomonas)	---	---	---	cytoplasm
211430_s_at	211430_s_at	20761	2.15902	4.46612	4.46612	1.55831e-09	6.03821	3.15199e-06	T	IGH@ /// IGHG1 /// IGHG2 /// IGHM /// IGHV4-31	immunoglobulin heavy locus /// immunoglobulin heavy constant gamma 1 (G1m marker) /// immunoglobulin heavy constant gamma 2 (G2m marker) /// immunoglobulin heavy constant mu /// immunoglobulin heavy variable 4-31	<a target="external" href="http://www.wikipathways.org/index.php/Pathway:Homo_sapiens:Blood_Clotting_Cascade">Blood_Clotting_Cascade</a>	activation of MAPK activity /// humoral immune response mediated by circulating immunoglobulin /// proteolysis /// immune response /// antigen processing and presentation /// positive regulation of B cell proliferation /// early endosome to late endosome transport /// positive regulation of endocytosis /// positive regulation of peptidyl-tyrosine phosphorylation /// B cell receptor signaling path…	antigen binding /// antigen binding /// antigen binding /// catalytic activity /// serine-type endopeptidase activity /// receptor activity /// transmembrane receptor activity /// copper ion binding /// calcium ion binding /// protein binding /// protein binding /// electron carrier activity	extracellular region /// extracellular region /// membrane fraction /// plasma membrane /// integral to plasma membrane /// external side of plasma membrane /// membrane /// integral to membrane /// B cell receptor complex /// immunoglobulin complex, circulating /// perinuclear region of cytoplasm
209138_x_at	209138_x_at	18553	2.18954	4.5616	4.5616	1.27096e-10	6.43061	3.47054e-07	T	IGL@	Immunoglobulin lambda joining 3	---	tRNA aminoacylation for protein translation	nucleotide binding /// aminoacyl-tRNA ligase activity /// ATP binding	extracellular region /// cytoplasm
214677_x_at	214677_x_at	23974	2.40325	5.28993	5.28993	5.95079e-14	7.50882	5.41651e-10	T	IGL@	immunoglobulin lambda locus	---	tRNA aminoacylation for protein translation /// immune response	nucleotide binding /// antigen binding /// antigen binding /// aminoacyl-tRNA ligase activity /// ATP binding	extracellular region /// cytoplasm
215121_x_at	215121_x_at	24416	1.78465	3.44535	3.44535	1.44479e-06	4.81872	0.000783718	T	IGL@ /// IGLC2 /// IGLV2-14	immunoglobulin lambda locus /// immunoglobulin lambda constant 2 (Kern-Oz- marker) /// immunoglobulin lambda variable 2-14	---	tRNA aminoacylation for protein translation /// immune response	nucleotide binding /// antigen binding /// antigen binding /// aminoacyl-tRNA ligase activity /// ATP binding	extracellular region /// cytoplasm
216268_s_at	216268_s_at	25561	1.10021	2.14386	2.14386	2.53887e-08	5.57058	3.38184e-05	T	JAG1	jagged 1 (Alagille syndrome)	---	angiogenesis /// cell fate determination /// morphogenesis of an epithelial sheet /// cell communication /// Notch signaling pathway /// Notch signaling pathway /// multicellular organismal development /// multicellular organismal development /// nervous system development /// organ morphogenesis /// hemopoiesis /// keratinocyte differentiation /// regulation of cell migration /// regulation of c…	Notch binding /// Notch binding /// structural molecule activity /// calcium ion binding /// calcium ion binding /// protein binding /// growth factor activity	extracellular region /// plasma membrane /// integral to plasma membrane /// membrane /// membrane /// integral to membrane
209894_at	209894_at	19301	1.02741	2.03836	2.03836	1.20366e-07	5.29294	0.000111416	T	LEPR	leptin receptor	---	energy reserve metabolic process /// cell surface receptor linked signal transduction /// multicellular organismal development /// cholesterol metabolic process /// negative regulation of hydrolase activity	receptor activity /// transmembrane receptor activity /// hematopoietin/interferon-class (D200-domain) cytokine receptor activity /// protein binding /// protein binding	extracellular region /// plasma membrane /// integral to plasma membrane /// membrane /// integral to membrane
1556145_a_at	1556145_a_at	2810	1.07674	2.10927	2.10927	5.85976e-13	7.20371	4.5717e-09	T	LOC100131170	hypothetical LOC100131170	---	---	---	---
241717_at	241717_at	50967	1.00303	2.0042	2.0042	0.000112695	3.8615	0.0186799	T	LOC285281	hypothetical protein LOC285281	---	---	---	---
227099_s_at	227099_s_at	36355	1.14816	2.21631	2.21631	1.00691e-07	5.32547	0.000101834	T	LOC387763	hypothetical LOC387763	---	---	---	---
227384_s_at	227384_s_at	36640	1.05044	2.07117	2.07117	1.75247e-06	4.78006	0.000878049	T	LOC727820	hypothetical protein LOC727820	---	---	---	---
1558795_at	1558795_at	4420	1.10204	2.14658	2.14658	5.76095e-07	4.99906	0.000370144	T	LOC728052	similar to hCG2031213	---	---	---	---
1569110_x_at	1569110_x_at	9038	1.37397	2.59183	2.59183	2.95247e-05	4.1771	0.00712691	T	LOC728613	programmed cell death 6 pseudogene	---	---	calcium ion binding	---
43544_at	43544_at	54392	1.02699	2.03776	2.03776	2.44141e-05	4.22015	0.00634917	T	MED16	mediator complex subunit 16	---	transcription /// regulation of transcription, DNA-dependent /// regulation of transcription from RNA polymerase II promoter /// transcription from RNA polymerase II promoter /// transcription initiation from RNA polymerase II promoter /// steroid hormone receptor signaling pathway /// androgen receptor signaling pathway	transcription cofactor activity /// transcription coactivator activity /// receptor activity /// transcription activator activity /// thyroid hormone receptor coactivator activity /// vitamin D receptor binding /// thyroid hormone receptor binding	mediator complex /// nucleus /// nucleus
242765_at	242765_at	52015	1.05579	2.07885	2.07885	0.00029591	3.61885	0.0339232	T	MOBP	myelin-associated oligodendrocyte basic protein	---	nervous system development	structural constituent of myelin sheath	soluble fraction /// cytoplasm /// mitochondrion
226435_at	226435_at	35692	1.01823	2.02544	2.02544	8.02486e-07	4.93476	0.000476372	T	PAPLN	papilin, proteoglycan-like sulfated glycoprotein	---	---	metalloendopeptidase activity /// endopeptidase inhibitor activity /// serine-type endopeptidase inhibitor activity /// peptidase activity /// metallopeptidase activity /// zinc ion binding	extracellular region /// proteinaceous extracellular matrix /// extracellular matrix
208690_s_at	208690_s_at	18106	1.20568	2.30647	2.30647	6.24295e-05	4.00343	0.0126485	T	PDLIM1	PDZ and LIM domain 1	---	response to oxidative stress /// regulation of transcription	transcription coactivator activity /// protein binding /// zinc ion binding /// metal ion binding	transcription factor complex /// cytoplasm /// cytoskeleton
208982_at	208982_at	18397	1.07337	2.10434	2.10434	2.28526e-06	4.72641	0.00107477	T	PECAM1	platelet/endothelial cell adhesion molecule	---	cell adhesion /// signal transduction /// cell recognition	protein binding /// protein binding	extracellular space /// plasma membrane /// plasma membrane /// membrane /// integral to membrane /// platelet alpha granule membrane
207002_s_at	207002_s_at	16449	1.03804	2.05343	2.05343	6.80214e-07	4.96693	0.000426995	T	PLAGL1	pleiomorphic adenoma gene-like 1	---	transcription /// regulation of transcription, DNA-dependent /// induction of apoptosis /// cell cycle arrest /// positive regulation of transcription from RNA polymerase II promoter	nucleic acid binding /// DNA binding /// DNA binding /// zinc ion binding /// metal ion binding	intracellular /// nucleus
225727_at	225727_at	34985	1.20664	2.30799	2.30799	1.69979e-07	5.22949	0.00014735	T	PLEKHH1	pleckstrin homology domain containing, family H (with MyTH4 domain) member 1	---	---	binding	cytoskeleton
225726_s_at	225726_s_at	34984	1.31627	2.49021	2.49021	3.55842e-06	4.63564	0.00150648	T	PLEKHH1	pleckstrin homology domain containing, family H (with MyTH4 domain) member 1	---	---	binding	cytoskeleton
228613_at	228613_at	37868	1.17434	2.2569	2.2569	7.22161e-06	4.48705	0.00260831	T	RAB11FIP3	RAB11 family interacting protein 3 (class II)	---	---	calcium ion binding /// Rab GTPase binding	endosome /// recycling endosome
225188_at	225188_at	34446	1.00609	2.00846	2.00846	0.000167319	3.76385	0.024174	T	RAPH1	Ras association (RalGDS/AF-6) and pleckstrin homology domains 1	---	signal transduction	---	cytoplasm /// cytoskeleton /// plasma membrane /// membrane /// cell projection
208319_s_at	208319_s_at	17744	1.20707	2.30868	2.30868	3.05939e-07	5.11975	0.000249377	T	RBM3	RNA binding motif (RNP1, RRM) protein 3	---	RNA processing	nucleotide binding /// nucleic acid binding /// RNA binding /// RNA binding	---
202988_s_at	202988_s_at	12438	1.26613	2.40515	2.40515	3.83706e-08	5.49819	4.55551e-05	T	RGS1	regulator of G-protein signaling 1	<a target="external" href="http://www.wikipathways.org/index.php/Pathway:Homo_sapiens:Calcium_regulation_in_cardiac_cells">Calcium_regulation_in_cardiac_cells</a> /// <a target="external" href="http://www.wikipathways.org/index.php/Pathway:Homo_sapiens:Smooth_muscle_contraction">Smooth_muscle_contraction</a>	immune response /// signal transduction /// G-protein signaling, adenylate cyclase inhibiting pathway /// negative regulation of signal transduction	signal transducer activity /// GTPase activator activity /// calmodulin binding	plasma membrane
216834_at	216834_at	26125	1.93331	3.8193	3.8193	7.3089e-10	6.15925	1.7252e-06	T	RGS1	regulator of G-protein signaling 1	<a target="external" href="http://www.wikipathways.org/index.php/Pathway:Homo_sapiens:Calcium_regulation_in_cardiac_cells">Calcium_regulation_in_cardiac_cells</a> /// <a target="external" href="http://www.wikipathways.org/index.php/Pathway:Homo_sapiens:Smooth_muscle_contraction">Smooth_muscle_contraction</a>	immune response /// signal transduction /// G-protein signaling, adenylate cyclase inhibiting pathway /// negative regulation of signal transduction	signal transducer activity /// GTPase activator activity /// calmodulin binding	plasma membrane
227802_at	227802_at	37057	1.30799	2.47596	2.47596	8.30274e-08	5.36042	8.89093e-05	T	RUFY3	RUN and FYVE domain containing 3	---	multicellular organismal development /// nervous system development /// cell differentiation /// negative regulation of axonogenesis	protein binding	filopodium /// growth cone /// cell projection
215028_at	215028_at	24323	1.22532	2.33808	2.33808	3.04894e-11	6.64419	1.02332e-07	T	SEMA6A	sema domain, transmembrane domain (TM), and cytoplasmic domain, (semaphorin) 6A	---	apoptosis /// cytoskeleton organization and biogenesis /// cell surface receptor linked signal transduction /// multicellular organismal development /// nervous system development /// nervous system development /// axon guidance /// organ morphogenesis /// cell differentiation	receptor activity /// protein binding	membrane /// integral to membrane /// integral to membrane /// axon
1553126_a_at	1553126_a_at	621	1.0893	2.1277	2.1277	3.68586e-07	5.08451	0.000284861	T	SLC39A12	solute carrier family 39 (zinc transporter), member 12	---	transport /// ion transport /// zinc ion transport /// metal ion transport	zinc ion binding /// metal ion transmembrane transporter activity	membrane /// integral to membrane
227697_at	227697_at	36952	1.01279	2.01781	2.01781	2.7295e-07	5.14123	0.000229332	T	SOCS3	suppressor of cytokine signaling 3	---	regulation of cell growth /// regulation of protein amino acid phosphorylation /// anti-apoptosis /// intracellular signaling cascade /// JAK-STAT cascade /// negative regulation of signal transduction /// negative regulation of insulin receptor signaling pathway	protein kinase inhibitor activity /// protein binding	---
201859_at	201859_at	11308	1.05449	2.07698	2.07698	2.36385e-05	4.22742	0.00623657	T	SRGN	serglycin	---	ossification /// apoptosis /// apoptosis /// negative regulation of bone mineralization /// mast cell secretory granule organization and biogenesis /// mast cell secretory granule organization and biogenesis /// T cell secretory granule organization and biogenesis /// T cell secretory granule organization and biogenesis /// maintenance of protease location in mast cell secretory granule /// maint…	protein binding /// protein binding	extracellular region /// extracellular space /// Golgi apparatus /// Golgi apparatus /// mast cell granule /// mast cell granule
206135_at	206135_at	15582	1.11594	2.16736	2.16736	1.18571e-07	5.29568	0.000111416	T	ST18	suppression of tumorigenicity 18 (breast carcinoma) (zinc finger protein)	---	negative regulation of transcription from RNA polymerase II promoter /// transcription /// regulation of transcription, DNA-dependent	DNA binding /// transcription factor activity /// zinc ion binding /// transcription repressor activity /// metal ion binding	nucleus
208691_at	208691_at	18107	1.40379	2.64596	2.64596	6.19805e-06	4.51952	0.00235065	T	TFRC	transferrin receptor (p90, CD71)	---	cellular iron ion homeostasis /// cellular iron ion homeostasis /// cellular iron ion homeostasis /// endocytosis	receptor activity /// transferrin receptor activity /// transferrin receptor activity	extracellular region /// extracellular region /// endosome /// endosome /// endosome /// plasma membrane /// integral to plasma membrane /// coated pit /// membrane /// membrane /// integral to membrane /// cytoplasmic membrane-bounded vesicle /// melanosome /// perinuclear region of cytoplasm
201042_at	201042_at	10491	1.05062	2.07142	2.07142	0.000214713	3.70105	0.0279019	T	TGM2	transglutaminase 2 (C polypeptide, protein-glutamine-gamma-glutamyltransferase)	---	blood vessel remodeling /// induction of apoptosis /// peptide cross-linking /// isopeptide cross-linking via N6-(L-isoglutamyl)-L-lysine /// positive regulation of I-kappaB kinase/NF-kappaB cascade /// positive regulation of cell adhesion /// positive regulation of smooth muscle cell proliferation /// positive regulation of inflammatory response /// protein homooligomerization /// elevation of c…	protein-glutamine gamma-glutamyltransferase activity /// protein-glutamine gamma-glutamyltransferase activity /// calcium ion binding /// protein binding /// GTP binding /// acyltransferase activity /// transferase activity /// protein domain specific binding /// metal ion binding	mitochondrion /// plasma membrane
204468_s_at	204468_s_at	13916	1.14047	2.20452	2.20452	1.6066e-06	4.7975	0.000835633	T	TIE1	tyrosine kinase with immunoglobulin-like and EGF-like domains 1	---	protein amino acid phosphorylation /// signal transduction /// mesoderm development	nucleotide binding /// protein kinase activity /// protein tyrosine kinase activity /// transmembrane receptor protein tyrosine kinase activity /// transmembrane receptor protein tyrosine kinase activity /// receptor activity /// ATP binding /// kinase activity /// transferase activity	integral to plasma membrane /// membrane /// integral to membrane
217613_at	217613_at	26899	1.04725	2.06659	2.06659	0.000225778	3.68828	0.0289447	T	TMEM144	transmembrane protein 144	---	---	---	membrane /// integral to membrane
224565_at	224565_at	33825	1.44548	2.72352	2.72352	8.36276e-05	3.93376	0.0152748	T	TncRNA	trophoblast-derived noncoding RNA	---	---	---	---
203508_at	203508_at	12956	1.07704	2.1097	2.1097	3.53571e-06	4.63696	0.00150648	T	TNFRSF1B	tumor necrosis factor receptor superfamily, member 1B	<a target="external" href="http://www.wikipathways.org/index.php/Pathway:Homo_sapiens:Apoptosis">Apoptosis</a> /// <a target="external" href="http://www.wikipathways.org/index.php/Pathway:Homo_sapiens:Apoptosis_GenMAPP">Apoptosis_GenMAPP</a> /// <a target="external" href="http://www.wikipathways.org/index.php/Pathway:Homo_sapiens:Apoptosis_KEGG">Apoptosis_KEGG</a> /// <a target="external" href="h…	apoptosis	receptor activity /// tumor necrosis factor receptor activity /// protein binding	extracellular region /// plasma membrane /// membrane /// integral to membrane
227801_at	227801_at	37056	1.20594	2.30687	2.30687	8.03468e-12	6.83793	4.76766e-08	T	TRIM59	tripartite motif-containing 59	---	---	protein binding /// zinc ion binding /// metal ion binding	intracellular /// membrane /// integral to membrane
229170_s_at	229170_s_at	38425	1.00246	2.00341	2.00341	9.09828e-09	5.74674	1.46142e-05	T	TTC18	tetratricopeptide repeat domain 18	---	---	binding	---
202112_at	202112_at	11561	1.27433	2.41886	2.41886	2.72516e-05	4.1953	0.00682701	T	VWF	von Willebrand factor	<a target="external" href="http://www.wikipathways.org/index.php/Pathway:Homo_sapiens:Blood_Clotting_Cascade">Blood_Clotting_Cascade</a>	cell adhesion /// cell adhesion /// blood coagulation /// blood coagulation /// hemostasis /// hemostasis /// response to wounding /// platelet activation /// platelet activation /// cell-substrate adhesion /// protein homooligomerization	glycoprotein binding /// protease binding /// integrin binding /// protein binding /// protein binding /// collagen binding /// immunoglobulin binding /// protease inhibitor activity /// protein homodimerization activity /// protein N-terminus binding /// chaperone binding	extracellular region /// extracellular region /// extracellular region /// extracellular region /// proteinaceous extracellular matrix /// endoplasmic reticulum /// plasma membrane /// extracellular matrix /// platelet alpha granule /// Weibel-Palade body
206403_at	206403_at	15850	1.047	2.06623	2.06623	2.28563e-06	4.72637	0.00107477	T	ZNF536	zinc finger protein 536	---	transcription /// regulation of transcription, DNA-dependent	nucleic acid binding /// DNA binding /// zinc ion binding /// metal ion binding	intracellular /// nucleus
229700_at	229700_at	38955	1.00307	2.00425	2.00425	1.78909e-07	5.22001	0.000152668	T	ZNF738	zinc finger protein 738	---	transcription /// regulation of transcription, DNA-dependent	nucleic acid binding /// DNA binding /// zinc ion binding	intracellular /// nucleus
1554476_x_at	1554476_x_at	1596	-1.52912	0.346488	-2.8861	2.50111e-08	-5.57319	3.38184e-05	T	ZNF808	zinc finger protein 808	---	---	nucleic acid binding /// zinc ion binding /// metal ion binding	intracellular /// nucleus

## Sheet: Neostriatum AvD
row#names	GeneName	GeneIndex	foldChange	AntiLog FC	Norm FC	Pvalue	testStat	AdjPvalue	Signif#p	Gene Symbol	Gene Title	Pathway	go biological process term	go molecular function term	go cellular component term
212698_s_at	212698_s_at	22004	1.08019	2.11431	2.11431	4.05e-06	4.60859	0.000249055	T	2008-09-10	septin 10	---	cell cycle /// cell division	nucleotide binding /// protein binding /// GTP binding	nucleus /// cytoplasm /// septin complex
229300_at	229300_at	38555	-1.17828	0.441878	-2.26307	8.06e-12	-6.83748	2.49e-09	T	---	---	---	---	---	---
240713_s_at	240713_s_at	49963	-1.04614	0.484263	-2.06499	0.000181348	-3.74368	0.00551446	T	---	---	---	---	---	---
229606_at	229606_at	38861	-1.02827	0.490297	-2.03958	6.35e-05	-3.99937	0.00239045	T	---	---	---	---	---	---
243964_at	243964_at	53214	0.998777	1.9983	1.9983	2.73e-09	5.94685	4.74e-07	T	---	---	---	---	---	---
225176_at	225176_at	34434	0.999627	1.99948	1.99948	0.000279669	3.63344	0.00772172	T	---	---	---	---	---	---
242872_at	242872_at	52122	1.00272	2.00378	2.00378	1.96e-06	4.75744	0.000137495	T	---	---	---	---	---	---
210679_x_at	210679_x_at	20064	1.0029	2.00402	2.00402	0.000135277	3.81665	0.00434903	T	---	---	---	---	---	---
236251_at	236251_at	45501	1.00642	2.00892	2.00892	3.3e-05	4.15168	0.00141481	T	---	---	---	---	---	---
1565602_at	1565602_at	7895	1.00904	2.01257	2.01257	4.58e-07	5.0432	3.98e-05	T	---	---	---	---	---	---
1558695_at	1558695_at	4355	1.00975	2.01356	2.01356	0.00162176	3.15197	0.0281977	T	---	---	---	---	---	---
216565_x_at	216565_x_at	25856	1.01005	2.01399	2.01399	0.00149714	3.17524	0.0266851	T	---	---	---	---	---	---
239102_s_at	239102_s_at	48352	1.01056	2.0147	2.0147	4.53e-10	6.23465	9.37e-08	T	---	---	---	---	---	---
228471_at	228471_at	37726	1.0153	2.02132	2.02132	3.2e-07	5.11117	3e-05	T	---	---	---	---	---	---
242239_at	242239_at	51489	1.01778	2.0248	2.0248	0.00018692	3.73607	0.00563682	T	---	---	---	---	---	---
212920_at	212920_at	22225	1.01856	2.0259	2.0259	3.01e-10	6.29809	6.56e-08	T	---	---	---	transcription /// regulation of transcription, DNA-dependent /// regulation of transcription, DNA-dependent /// regulation of transcription, DNA-dependent	nucleic acid binding /// protein binding /// zinc ion binding /// transcription repressor activity /// transcription repressor activity /// metal ion binding	intracellular /// nucleus /// nucleus /// nucleus
1562608_at	1562608_at	6694	1.02022	2.02823	2.02823	1.02e-09	6.10686	1.98e-07	T	---	---	---	---	---	---
1556055_at	1556055_at	2758	1.02027	2.0283	2.0283	9.39e-08	5.33823	1.03e-05	T	---	---	---	---	---	---
227278_at	227278_at	36534	1.02169	2.0303	2.0303	0.000806048	3.35071	0.0171705	T	---	---	---	---	---	---
217679_x_at	217679_x_at	26965	1.02352	2.03288	2.03288	4.49e-06	4.58715	0.00027236	T	---	---	---	---	---	---
236752_at	236752_at	46002	1.02462	2.03442	2.03442	8.92e-07	4.91399	7.03e-05	T	---	---	---	---	---	---
243178_at	243178_at	52428	1.02722	2.0381	2.0381	2.21e-12	7.02049	7.59e-10	T	---	---	---	---	---	---
1556658_a_at	1556658_a_at	3146	1.03978	2.05591	2.05591	3.33e-14	7.58452	1.57e-11	T	---	---	---	---	---	---
1566867_at	1566867_at	8480	1.04151	2.05839	2.05839	4.69e-07	5.03852	4.06e-05	T	---	---	---	---	---	---
230408_at	230408_at	39663	1.04314	2.06071	2.06071	7.5e-09	5.77938	1.17e-06	T	---	---	---	---	---	---
231644_at	231644_at	40899	1.04673	2.06584	2.06584	1.65e-09	6.02879	3.06e-07	T	---	---	---	---	---	---
243031_at	243031_at	52281	1.0478	2.06738	2.06738	7.56e-07	4.94644	6.07e-05	T	---	---	---	---	---	---
225159_s_at	225159_s_at	34417	1.04793	2.06756	2.06756	7.36e-06	4.48303	0.000407599	T	---	---	---	transcription /// regulation of transcription, DNA-dependent	actin binding /// protein binding /// protein binding	nucleus /// cytoplasm /// membrane
242920_at	242920_at	52170	1.0494	2.06966	2.06966	4.06e-05	4.10398	0.00167387	T	---	---	---	---	---	---
242343_x_at	242343_x_at	51593	1.04967	2.07005	2.07005	6.66e-07	4.97094	5.49e-05	T	---	---	---	---	---	---
231109_at	231109_at	40364	1.05197	2.07336	2.07336	6.88e-06	4.49749	0.000384403	T	---	---	---	---	---	---
1566959_at	1566959_at	8532	1.05207	2.07351	2.07351	4.86e-13	7.22921	1.88e-10	T	---	---	---	---	---	---
1565809_x_at	1565809_x_at	8014	1.0544	2.07686	2.07686	2.14e-05	4.25002	0.000986335	T	---	---	---	---	---	---
235693_at	235693_at	44943	1.06271	2.08885	2.08885	3.05e-05	4.1697	0.00132725	T	---	---	---	---	---	---
235919_at	235919_at	45169	1.06449	2.09143	2.09143	3.27e-06	4.65282	0.000208663	T	---	---	---	---	---	---
244341_at	244341_at	53592	1.07617	2.10844	2.10844	2.25e-13	7.3329	9.25e-11	T	---	---	---	---	---	---
238735_at	238735_at	47985	1.0779	2.11097	2.11097	9.88e-09	5.73271	1.47e-06	T	---	---	---	---	---	---
228297_at	228297_at	37552	1.08028	2.11444	2.11444	0.000453033	3.50709	0.011175	T	---	---	---	---	---	---
232150_at	232150_at	41405	1.08269	2.11798	2.11798	6.43e-05	3.99635	0.00241452	T	---	---	---	---	---	---
242558_at	242558_at	51808	1.08327	2.11883	2.11883	7e-05	3.97623	0.0025977	T	---	---	---	---	---	---
227367_at	227367_at	36623	1.08533	2.12186	2.12186	6.36e-06	4.51417	0.00036123	T	---	---	---	---	---	---
235681_at	235681_at	44931	1.08929	2.1277	2.1277	8.13e-07	4.93229	6.48e-05	T	---	---	---	---	---	---
226520_at	226520_at	35777	1.09238	2.13225	2.13225	0.000248217	3.66409	0.00705153	T	---	---	---	---	---	---
232210_at	232210_at	41465	1.0929	2.13303	2.13303	1.48e-07	5.25554	1.55e-05	T	---	---	---	---	---	---
235493_at	235493_at	44743	1.09392	2.13453	2.13453	2.28e-07	5.1748	2.23e-05	T	---	---	---	---	---	---
241041_at	241041_at	50291	1.09627	2.13802	2.13802	2.76e-08	5.55611	3.56e-06	T	---	---	---	---	---	---
230304_at	230304_at	39559	1.09727	2.1395	2.1395	1.37e-05	4.34817	0.00068468	T	---	---	---	---	---	---
242695_at	242695_at	51945	1.1061	2.15262	2.15262	3.12e-10	6.2925	6.74e-08	T	---	---	---	---	---	---
241885_at	241885_at	51135	1.10618	2.15275	2.15275	1.74e-13	7.36739	7.37e-11	T	---	---	---	---	---	---
244414_at	244414_at	53665	1.10703	2.15403	2.15403	2.41e-08	5.57978	3.19e-06	T	---	---	---	---	---	---
237768_x_at	237768_x_at	47018	1.11244	2.1621	2.1621	2e-06	4.75357	0.000139935	T	---	---	---	---	---	---
227576_at	227576_at	36831	1.11565	2.16692	2.16692	4.47e-07	5.04777	3.92e-05	T	---	---	---	---	---	---
233393_at	233393_at	42645	1.11572	2.16703	2.16703	1.54e-13	7.38392	6.66e-11	T	---	---	---	---	---	---
1556007_s_at	1556007_s_at	2730	1.11638	2.16802	2.16802	9.31e-06	4.43259	0.000491764	T	---	---	---	---	---	---
229635_at	229635_at	38890	1.12226	2.17688	2.17688	8.4e-06	4.45462	0.000449834	T	---	---	---	---	---	---
241956_at	241956_at	51206	1.12293	2.17789	2.17789	2.22e-16	8.23253	1.52e-13	T	---	---	---	---	---	---
241833_at	241833_at	51083	1.12769	2.18509	2.18509	1.4e-10	6.4159	3.31e-08	T	---	---	---	---	---	---
230970_at	230970_at	40225	1.12841	2.18618	2.18618	4.68e-12	6.91507	1.53e-09	T	---	---	---	---	---	---
237456_at	237456_at	46706	1.13708	2.19935	2.19935	4.28e-07	5.05591	3.79e-05	T	---	---	---	---	---	---
242055_at	242055_at	51305	1.1433	2.20885	2.20885	2.5e-08	5.57321	3.28e-06	T	---	---	---	---	---	---
222326_at	222326_at	31606	1.14485	2.21123	2.21123	5.97e-07	4.99232	5e-05	T	---	---	---	---	---	---
1555929_s_at	1555929_s_at	2677	1.14566	2.21248	2.21248	1.19e-11	6.78104	3.6e-09	T	---	---	---	---	---	---
227227_at	227227_at	36483	1.15745	2.23062	2.23062	5.94e-06	4.52839	0.000342966	T	---	---	---	---	---	---
1556818_at	1556818_at	3254	1.15767	2.23096	2.23096	1.71e-11	6.7288	5e-09	T	---	---	---	---	---	---
239503_at	239503_at	48753	1.15877	2.23267	2.23267	2.02e-09	5.99609	3.7e-07	T	---	---	---	---	---	---
238761_at	238761_at	48011	1.15974	2.23417	2.23417	7.77e-05	3.95145	0.00283768	T	---	---	---	---	---	---
239096_at	239096_at	48346	1.17196	2.25318	2.25318	2.11e-06	4.74295	0.00014606	T	---	---	---	---	---	---
228121_at	228121_at	37376	1.17683	2.26079	2.26079	5.51e-06	4.54439	0.000323191	T	---	---	---	---	---	---
216456_at	216456_at	25748	1.17825	2.26302	2.26302	3.4e-07	5.09972	3.14e-05	T	---	---	---	---	---	---
222313_at	222313_at	31593	1.18015	2.266	2.266	3.09e-06	4.66491	0.00019884	T	---	---	---	---	---	---
1560926_at	1560926_at	5645	1.18065	2.26679	2.26679	2.54e-09	5.95917	4.46e-07	T	---	---	---	---	---	---
233300_at	233300_at	42553	1.18478	2.27328	2.27328	1.05e-08	5.72194	1.56e-06	T	---	---	---	---	---	---
212812_at	212812_at	22118	1.1855	2.27442	2.27442	4.32e-05	4.0895	0.00176186	T	---	---	---	---	---	---
237383_at	237383_at	46633	1.18793	2.27826	2.27826	2.05e-08	5.60783	2.78e-06	T	---	---	---	---	---	---
244197_x_at	244197_x_at	53448	1.18839	2.27899	2.27899	2.07e-05	4.25756	0.000958149	T	---	---	---	---	---	---
243915_at	243915_at	53165	1.1905	2.28232	2.28232	2.27e-06	4.72746	0.000155589	T	---	---	---	---	---	---
230713_at	230713_at	39968	1.19051	2.28234	2.28234	8.26e-09	5.76298	1.27e-06	T	---	---	---	---	---	---
240971_x_at	240971_x_at	50221	1.19673	2.29219	2.29219	1.94e-13	7.35288	8.09e-11	T	---	---	---	---	---	---
235856_at	235856_at	45106	1.19707	2.29274	2.29274	4.77e-09	5.85488	7.81e-07	T	---	---	---	---	---	---
240038_at	240038_at	49288	1.20808	2.3103	2.3103	7.1e-08	5.38863	8.08e-06	T	---	---	---	---	---	---
232511_at	232511_at	41766	1.21565	2.32245	2.32245	4.38e-09	5.86909	7.23e-07	T	---	---	---	---	---	---
228115_at	228115_at	37370	1.21565	2.32245	2.32245	6.21e-08	5.41251	7.18e-06	T	---	---	---	---	---	---
228854_at	228854_at	38109	1.22632	2.33969	2.33969	9.5e-06	4.42835	0.000499114	T	---	---	---	---	---	---
244433_at	244433_at	53684	1.22694	2.3407	2.3407	1.57e-12	7.06842	5.52e-10	T	---	---	---	---	---	---
240665_at	240665_at	49915	1.23108	2.34743	2.34743	1.8e-07	5.21935	1.82e-05	T	---	---	---	---	---	---
238002_at	238002_at	47252	1.23206	2.34902	2.34902	0.000105085	3.87854	0.00357348	T	---	---	---	---	---	---
242836_at	242836_at	52086	1.23419	2.35249	2.35249	1.42e-11	6.7556	4.18e-09	T	---	---	---	---	---	---
242688_at	242688_at	51938	1.2355	2.35462	2.35462	6.41e-08	5.40691	7.39e-06	T	---	---	---	---	---	---
240392_at	240392_at	49642	1.23823	2.35909	2.35909	1.93e-11	6.71085	5.59e-09	T	---	---	---	---	---	---
240146_at	240146_at	49396	1.24151	2.36447	2.36447	4.44e-16	8.14641	2.82e-13	T	---	---	---	---	---	---
217164_at	217164_at	26452	1.25031	2.37893	2.37893	2.02e-12	7.03308	6.98e-10	T	---	---	---	---	---	---
243791_at	243791_at	53041	1.25435	2.38559	2.38559	1.1e-06	4.87197	8.46e-05	T	---	---	---	---	---	---
242405_at	242405_at	51655	1.25908	2.39342	2.39342	4.82e-14	7.53689	2.25e-11	T	---	---	---	---	---	---
240186_at	240186_at	49436	1.2888	2.44325	2.44325	0	8.25939	0	T	---	---	---	---	---	---
239274_at	239274_at	48524	1.2997	2.46178	2.46178	0	8.36234	0	T	---	---	---	---	---	---
226040_at	226040_at	35297	1.3046	2.47015	2.47015	6.43e-11	6.53331	1.62e-08	T	---	---	---	---	---	---
241459_at	241459_at	50709	1.32097	2.49833	2.49833	2.34e-10	6.3371	5.27e-08	T	---	---	---	---	---	---
1555852_at	1555852_at	2622	1.32174	2.49967	2.49967	2.8e-08	5.55371	3.59e-06	T	---	---	---	---	---	---
232113_at	232113_at	41368	1.32187	2.4999	2.4999	1.61e-07	5.23996	1.66e-05	T	---	---	---	---	---	---
239296_at	239296_at	48546	1.34518	2.54061	2.54061	6.21e-12	6.87472	1.98e-09	T	---	---	---	---	---	---
239591_at	239591_at	48841	1.34889	2.54717	2.54717	0	15.8595	0	T	---	---	---	---	---	---
238558_at	238558_at	47808	1.34985	2.54886	2.54886	1.67e-13	7.37316	7.11e-11	T	---	---	---	---	---	---
241457_at	241457_at	50707	1.36494	2.57565	2.57565	3.18e-13	7.28647	1.29e-10	T	---	---	---	---	---	---
241681_at	241681_at	50931	1.37089	2.5863	2.5863	6.46e-08	5.40566	7.42e-06	T	---	---	---	---	---	---
226365_at	226365_at	35622	1.37547	2.59453	2.59453	9.36e-05	3.90661	0.00325594	T	---	---	---	---	---	---
216101_at	216101_at	25394	1.38099	2.60447	2.60447	8.36e-09	5.76111	1.29e-06	T	---	---	---	---	---	---
230791_at	230791_at	40046	1.40247	2.64354	2.64354	1.78e-15	7.94813	1.07e-12	T	---	---	---	---	---	---
237483_at	237483_at	46733	1.43712	2.7078	2.7078	2.06e-11	6.7019	5.91e-09	T	---	---	---	---	---	---
241916_at	241916_at	51166	1.46021	2.75148	2.75148	2.41e-10	6.33251	5.38e-08	T	---	---	---	---	---	---
243431_at	243431_at	52681	1.46404	2.75881	2.75881	1.33e-15	8.0054	8.18e-13	T	---	---	---	---	---	---
230741_at	230741_at	39996	1.46816	2.76668	2.76668	2.59e-09	5.95595	4.53e-07	T	---	---	---	---	---	---
238774_at	238774_at	48024	1.47859	2.78677	2.78677	0	8.63124	0	T	---	---	---	---	---	---
232889_at	232889_at	42143	1.50619	2.84058	2.84058	9.46e-06	4.42911	0.000498556	T	---	---	---	---	---	---
222378_at	222378_at	31658	1.52465	2.87716	2.87716	0	8.88682	0	T	---	---	---	---	---	---
237006_at	237006_at	46256	1.54372	2.91545	2.91545	0	8.85448	0	T	---	---	---	---	---	---
244026_at	244026_at	53277	1.55314	2.93456	2.93456	1.33e-15	7.98958	8.18e-13	T	---	---	---	---	---	---
234987_at	234987_at	44237	1.55354	2.93537	2.93537	8.18e-07	4.93094	6.52e-05	T	---	---	---	---	---	---
243046_at	243046_at	52296	1.56182	2.95225	2.95225	0	9.35472	0	T	---	---	---	---	---	---
225239_at	225239_at	34497	1.58627	3.00273	3.00273	1.02e-14	7.73796	5.36e-12	T	---	---	---	---	---	---
1559391_s_at	1559391_s_at	4758	1.61495	3.06302	3.06302	0	8.87801	0	T	---	---	---	---	---	---
235592_at	235592_at	44842	1.62425	3.08283	3.08283	5.58e-12	6.88999	1.79e-09	T	---	---	---	---	---	---
243271_at	243271_at	52521	1.67996	3.20419	3.20419	9.84e-10	6.11196	1.93e-07	T	---	---	---	---	---	---
1569180_at	1569180_at	9073	1.72765	3.31187	3.31187	0	9.06413	0	T	---	---	---	---	---	---
235456_at	235456_at	44706	1.73247	3.32296	3.32296	1.69e-12	7.05764	5.93e-10	T	---	---	---	---	---	---
227663_at	227663_at	36918	1.73634	3.33188	3.33188	6.45e-11	6.53293	1.62e-08	T	---	---	---	---	---	---
230599_at	230599_at	39854	1.7446	3.35101	3.35101	1.24e-14	7.71202	6.41e-12	T	---	---	---	---	---	---
1569181_x_at	1569181_x_at	9074	1.75141	3.36687	3.36687	3.11e-15	7.89004	1.79e-12	T	---	---	---	---	---	---
236439_at	236439_at	45689	2.25797	4.78318	4.78318	5.37e-14	7.52235	2.47e-11	T	---	---	---	---	---	---
242907_at	242907_at	52157	2.41284	5.32521	5.32521	0	11.7384	0	T	---	---	---	immune response /// immune response	nucleotide binding /// GTPase activity /// GTP binding /// GTP binding	plasma membrane /// membrane
235432_at	235432_at	44682	1.11563	2.1669	2.1669	7.46e-14	7.47948	3.35e-11	T	ACAD11 /// NPHP3	acyl-Coenzyme A dehydrogenase family, member 11 /// nephronophthisis 3 (adolescent)	---	metabolic process /// photoreceptor cell maintenance /// maintenance of organ identity	microtubule motor activity /// acyl-CoA dehydrogenase activity /// binding /// protein binding /// electron carrier activity /// oxidoreductase activity /// oxidoreductase activity, acting on the CH-CH group of donors /// FAD binding	peroxisome /// kinesin complex
201963_at	201963_at	11412	1.30187	2.46548	2.46548	3.7e-08	5.50447	4.61e-06	T	ACSL1	acyl-CoA synthetase long-chain family member 1	<a target="external" href="http://www.wikipathways.org/index.php/Pathway:Homo_sapiens:Fatty_Acid_Degradation">Fatty_Acid_Degradation</a> /// <a target="external" href="http://www.wikipathways.org/index.php/Pathway:Homo_sapiens:Mitochondrial_fatty_acid_betaoxidation">Mitochondrial_fatty_acid_betaoxidation</a>	lipid metabolic process /// fatty acid metabolic process /// digestion /// metabolic process /// regulation of fatty acid oxidation	magnesium ion binding /// catalytic activity /// long-chain-fatty-acid-CoA ligase activity /// long-chain-fatty-acid-CoA ligase activity /// long-chain-fatty-acid-CoA ligase activity /// ligase activity	mitochondrion /// mitochondrial outer membrane /// peroxisome /// peroxisomal membrane /// endoplasmic reticulum /// endoplasmic reticulum membrane /// microsome /// cytosol /// membrane /// integral to membrane
222162_s_at	222162_s_at	31443	1.11188	2.16127	2.16127	4.47e-06	4.58805	0.000271497	T	ADAMTS1	ADAM metallopeptidase with thrombospondin type 1 motif, 1	---	proteolysis /// integrin-mediated signaling pathway /// integrin-mediated signaling pathway /// negative regulation of cell proliferation	metalloendopeptidase activity /// heparin binding /// peptidase activity /// metallopeptidase activity /// metallopeptidase activity /// zinc ion binding /// hydrolase activity /// metal ion binding	extracellular region /// proteinaceous extracellular matrix /// extracellular matrix
203741_s_at	203741_s_at	13189	1.20291	2.30204	2.30204	2.27e-07	5.17551	2.22e-05	T	ADCY7	adenylate cyclase 7	<a target="external" href="http://www.wikipathways.org/index.php/Pathway:Homo_sapiens:Calcium_regulation_in_cardiac_cells">Calcium_regulation_in_cardiac_cells</a> /// <a target="external" href="http://www.wikipathways.org/index.php/Pathway:Homo_sapiens:G_Protein_Signaling">G_Protein_Signaling</a> /// <a target="external" href="http://www.wikipathways.org/index.php/Pathway:Homo_sapiens:Smooth_musc…	cAMP biosynthetic process /// cAMP biosynthetic process /// signal transduction /// activation of adenylate cyclase activity /// intracellular signaling cascade /// cyclic nucleotide biosynthetic process	magnesium ion binding /// adenylate cyclase activity /// adenylate cyclase activity /// lyase activity /// phosphorus-oxygen lyase activity /// metal ion binding	plasma membrane /// integral to plasma membrane /// membrane /// integral to membrane
201792_at	201792_at	11241	1.03701	2.05197	2.05197	0.000294966	3.61968	0.00803841	T	AEBP1	AE binding protein 1	---	transcription /// regulation of transcription, DNA-dependent /// proteolysis /// cell adhesion	DNA binding /// carboxypeptidase activity /// zinc ion binding	extracellular region /// nucleus /// cytoplasm
201924_at	201924_at	11373	1.20332	2.3027	2.3027	1.29e-06	4.84188	9.57e-05	T	AFF1	AF4/FMR2 family, member 1	---	---	transcription factor activity	nucleus
204333_s_at	204333_s_at	13781	1.06308	2.08939	2.08939	1.01e-07	5.32491	1.1e-05	T	AGA	aspartylglucosaminidase	---	protein deglycosylation	N4-(beta-N-acetylglucosaminyl)-L-asparaginase activity /// N4-(beta-N-acetylglucosaminyl)-L-asparaginase activity /// hydrolase activity	lysosome /// lysosome
224151_s_at	224151_s_at	33426	1.08971	2.12832	2.12832	0.000366952	3.56278	0.00947685	T	AK3	adenylate kinase 3	---	nucleobase, nucleoside, nucleotide and nucleic acid metabolic process	nucleotide binding /// adenylate kinase activity /// ATP binding /// GTP binding /// kinase activity /// transferase activity /// phosphotransferase activity, phosphate group as acceptor /// nucleotide kinase activity /// nucleobase, nucleoside, nucleotide kinase activity /// nucleoside triphosphate adenylate kinase activity	mitochondrion /// mitochondrion /// mitochondrial matrix
236007_at	236007_at	45257	1.03823	2.05371	2.05371	1.39e-11	6.7594	4.1e-09	T	AKAP10	A kinase (PRKA) anchor protein 10	<a target="external" href="http://www.wikipathways.org/index.php/Pathway:Homo_sapiens:G_Protein_Signaling">G_Protein_Signaling</a>	signal transduction /// protein localization	signal transducer activity /// protein binding /// kinase activity	cytoplasm /// mitochondrion /// membrane
226694_at	226694_at	35950	1.53153	2.89093	2.89093	8.68e-11	6.48825	2.12e-08	T	AKAP2 /// PALM2 /// PALM2-AKAP2	A kinase (PRKA) anchor protein 2 /// paralemmin 2 /// PALM2-AKAP2	<a target="external" href="http://www.wikipathways.org/index.php/Pathway:Homo_sapiens:G_Protein_Signaling">G_Protein_Signaling</a>	regulation of cell shape	kinase activity /// enzyme binding	plasma membrane /// membrane
205609_at	205609_at	15057	1.09425	2.13502	2.13502	0.0002616	3.65063	0.00737192	T	ANGPT1	angiopoietin 1	---	angiogenesis /// signal transduction /// signal transduction /// multicellular organismal development /// cell differentiation	receptor binding /// receptor binding	extracellular region /// extracellular region
205572_at	205572_at	15020	1.19108	2.28324	2.28324	6.88e-15	7.78702	3.76e-12	T	ANGPT2	angiopoietin 2	---	angiogenesis /// signal transduction /// signal transduction /// multicellular organismal development /// cell differentiation	receptor binding /// receptor binding	extracellular region /// extracellular space
226663_at	226663_at	35919	1.06569	2.09317	2.09317	7.21e-07	4.95565	5.86e-05	T	ANKRD10	ankyrin repeat domain 10	---	---	---	---
238851_at	238851_at	48101	1.13834	2.20128	2.20128	5.57e-08	5.4321	6.56e-06	T	ANKRD13A	ankyrin repeat domain 13A	---	---	---	---
222608_s_at	222608_s_at	31888	1.09177	2.13136	2.13136	1.13e-06	4.86739	8.57e-05	T	ANLN	anillin, actin binding protein	---	cytokinesis /// septin ring assembly /// cell cycle /// mitosis /// regulation of exit from mitosis /// cell division	actin binding /// actin binding /// actin binding	nucleus /// cytoplasm /// contractile ring /// cytoskeleton /// actin cytoskeleton
201012_at	201012_at	10461	2.00663	4.01841	4.01841	6.85e-13	7.18245	2.6e-10	T	ANXA1	annexin A1	<a target="external" href="http://www.wikipathways.org/index.php/Pathway:Homo_sapiens:Prostaglandin_synthesis_regulation">Prostaglandin_synthesis_regulation</a>	lipid metabolic process /// anti-apoptosis /// cell motion /// inflammatory response /// cell cycle /// signal transduction /// signal transduction /// cell surface receptor linked signal transduction /// peptide cross-linking /// keratinocyte differentiation /// regulation of cell proliferation /// arachidonic acid secretion	phospholipase inhibitor activity /// phospholipase inhibitor activity /// receptor binding /// structural molecule activity /// calcium ion binding /// calcium ion binding /// protein binding /// protein binding /// phospholipid binding /// calcium-dependent phospholipid binding /// phospholipase A2 inhibitor activity /// protein binding, bridging	cornified envelope /// nucleus /// cytoplasm /// cytoplasm /// cilium /// membrane /// basolateral plasma membrane /// sarcolemma /// cell projection
221031_s_at	221031_s_at	30316	1.14985	2.21891	2.21891	0.000187583	3.73518	0.00564433	T	APOLD1	apolipoprotein L domain containing 1	---	angiogenesis /// lipid transport /// multicellular organismal development /// cell differentiation /// lipoprotein metabolic process	lipid binding	extracellular region /// plasma membrane /// membrane /// integral to membrane
207542_s_at	207542_s_at	16984	1.05551	2.07846	2.07846	3.41e-05	4.14449	0.00144969	T	AQP1	aquaporin 1 (Colton blood group)	---	transport /// water transport /// excretion	transporter activity /// water transporter activity	integral to plasma membrane /// membrane /// integral to membrane
209047_at	209047_at	18462	1.93572	3.8257	3.8257	6.01e-09	5.81651	9.51e-07	T	AQP1	aquaporin 1 (Colton blood group)	---	transport /// water transport /// excretion	transporter activity /// water transporter activity	integral to plasma membrane /// membrane /// integral to membrane
214553_s_at	214553_s_at	23853	-1.26418	0.416337	-2.4019	7.29e-12	-6.85182	2.29e-09	T	ARPP-19	cyclic AMP phosphoprotein, 19 kD	---	positive regulation of gluconeogenesis /// positive regulation of glucose import	receptor binding /// potassium channel regulator activity	cytoplasm
1552722_at	1552722_at	330	-1.58195	0.33403	-2.99374	5.99e-23	-9.86347	4.89e-20	T	ARPP-21	cyclic AMP-regulated phosphoprotein, 21 kD	---	---	nucleic acid binding	cytoplasm
230875_s_at	230875_s_at	40130	1.3303	2.51454	2.51454	1.59e-08	5.652	2.23e-06	T	ATP11A	ATPase, class VI, type 11A	---	transport /// metabolic process /// phospholipid transport	nucleotide binding /// magnesium ion binding /// catalytic activity /// phospholipid-translocating ATPase activity /// ATP binding /// ATPase activity, coupled to transmembrane movement of ions, phosphorylative mechanism /// hydrolase activity /// metal ion binding	membrane /// integral to membrane
212536_at	212536_at	21842	0.996946	1.99577	1.99577	4.12e-06	4.60538	0.000251788	T	ATP11B	ATPase, class VI, type 11B	---	transport /// ion transport /// metabolic process /// phospholipid transport /// aminophospholipid transport	nucleotide binding /// magnesium ion binding /// catalytic activity /// phospholipid-translocating ATPase activity /// phospholipid-translocating ATPase activity /// binding /// ATP binding /// ion transmembrane transporter activity /// ATPase activity, coupled to transmembrane movement of ions, phosphorylative mechanism /// hydrolase activity /// metal ion binding	nuclear inner membrane /// membrane /// integral to membrane
214432_at	214432_at	23732	-1.39281	0.380823	-2.62589	7.54e-08	-5.3779	8.45e-06	T	ATP1A3	ATPase, Na+/K+ transporting, alpha 3 polypeptide	---	transport /// transport /// ion transport /// cation transport /// potassium ion transport /// sodium ion transport /// memory /// metabolic process /// adult locomotory behavior /// visual learning /// monovalent inorganic cation transport /// sperm motility /// regulation of cellular pH /// ionotropic glutamate receptor signaling pathway /// response to drug	nucleotide binding /// magnesium ion binding /// catalytic activity /// sodium:potassium-exchanging ATPase activity /// sodium:potassium-exchanging ATPase activity /// sodium:potassium-exchanging ATPase activity /// ATP binding /// ATP binding /// monovalent inorganic cation transmembrane transporter activity /// ATPase activity, coupled to transmembrane movement of ions, phosphorylative mechanis…	nucleus /// cytoplasm /// endoplasmic reticulum /// Golgi apparatus /// plasma membrane /// sodium:potassium-exchanging ATPase complex /// sodium:potassium-exchanging ATPase complex /// membrane /// integral to membrane /// integral to membrane
214149_s_at	214149_s_at	23449	1.13241	2.19225	2.19225	4.61e-07	5.04177	4e-05	T	ATP6V0E1	ATPase, H+ transporting, lysosomal 9kDa, V0 subunit e1	---	transport /// ion transport /// ATP hydrolysis coupled proton transport /// proton transport /// proton transport	transporter activity /// ATP binding /// hydrogen ion transmembrane transporter activity /// hydrolase activity /// ATPase activity, coupled to transmembrane movement of substances /// hydrogen ion transporting ATPase activity, rotational mechanism /// hydrogen ion transporting ATPase activity, rotational mechanism	membrane fraction /// membrane /// integral to membrane /// proton-transporting two-sector ATPase complex
201971_s_at	201971_s_at	11420	-1.07475	0.474753	-2.10636	7.2e-08	-5.38604	8.18e-06	T	ATP6V1A	ATPase, H+ transporting, lysosomal 70kDa, V1 subunit A	---	ATP biosynthetic process /// transport /// transport /// ion transport /// proton transport /// ATP metabolic process	nucleotide binding /// ATP binding /// hydrogen ion transmembrane transporter activity /// hydrolase activity /// metal ion binding /// hydrogen ion transporting ATP synthase activity, rotational mechanism /// hydrogen ion transporting ATPase activity, rotational mechanism	mitochondrion /// integral to plasma membrane /// proton-transporting two-sector ATPase complex /// proton-transporting two-sector ATPase complex
214594_x_at	214594_x_at	23893	1.19716	2.29287	2.29287	1.83e-05	4.28505	0.000861638	T	ATP8B1	ATPase, class I, type 8B, member 1	---	transport /// bile acid metabolic process /// bile acid and bile salt transport /// phospholipid transport /// negative regulation of transcription	nucleotide binding /// magnesium ion binding /// phospholipid-translocating ATPase activity /// phospholipid-translocating ATPase activity /// ATP binding /// ATPase activity, coupled to transmembrane movement of ions, phosphorylative mechanism /// hydrolase activity /// ATPase activity /// metal ion binding	membrane fraction /// integral to plasma membrane /// membrane /// integral to membrane /// apical plasma membrane
225557_at	225557_at	34815	1.24179	2.36492	2.36492	1.69e-05	4.30239	0.000810014	T	AXUD1	AXIN1 up-regulated 1	---	transcription /// regulation of transcription, DNA-dependent /// apoptosis /// apoptosis /// positive regulation of transcription from RNA polymerase II promoter	DNA binding /// transcription factor activity	nucleus /// nucleus
201891_s_at	201891_s_at	11340	1.15532	2.22734	2.22734	2.3e-10	6.33956	5.22e-08	T	B2M	beta-2-microglobulin	---	antigen processing and presentation of peptide antigen via MHC class I /// immune response /// immune response	protein binding /// protein binding	Golgi membrane /// extracellular region /// extracellular region /// plasma membrane /// early endosome membrane /// MHC class I protein complex
216231_s_at	216231_s_at	25524	1.49369	2.81609	2.81609	1.15e-10	6.44627	2.76e-08	T	B2M	beta-2-microglobulin	---	antigen processing and presentation of peptide antigen via MHC class I /// immune response /// immune response	protein binding /// protein binding	Golgi membrane /// extracellular region /// extracellular region /// plasma membrane /// early endosome membrane /// MHC class I protein complex
211568_at	211568_at	20894	1.11242	2.16209	2.16209	6.23e-11	6.53809	1.58e-08	T	BAI3	brain-specific angiogenesis inhibitor 3	---	signal transduction /// G-protein coupled receptor protein signaling pathway /// neuropeptide signaling pathway	signal transducer activity /// receptor activity /// G-protein coupled receptor activity /// brain-specific angiogenesis inhibitor activity	plasma membrane /// cell surface /// membrane /// integral to membrane
233186_s_at	233186_s_at	42440	1.01819	2.02537	2.02537	3.97e-06	4.61269	0.000246124	T	BANP	BTG3 associated nuclear protein	---	transcription /// regulation of transcription, DNA-dependent /// cell cycle /// multicellular organismal development /// chromatin modification /// negative regulation of cell cycle	DNA binding	nucleus
219966_x_at	219966_x_at	29251	1.04672	2.06583	2.06583	4.34e-06	4.59463	0.000264827	T	BANP	BTG3 associated nuclear protein	---	transcription /// regulation of transcription, DNA-dependent /// cell cycle /// multicellular organismal development /// chromatin modification /// negative regulation of cell cycle	DNA binding	nucleus
223134_at	223134_at	32413	1.17018	2.2504	2.2504	6.15e-06	4.5212	0.000350916	T	BBX	bobby sox homolog (Drosophila)	---	transcription /// regulation of transcription, DNA-dependent	DNA binding	nucleus
203685_at	203685_at	13133	1.13761	2.20016	2.20016	2.14e-05	4.24993	0.000986335	T	BCL2	B-cell CLL/lymphoma 2	<a target="external" href="http://www.wikipathways.org/index.php/Pathway:Homo_sapiens:Apoptosis">Apoptosis</a> /// <a target="external" href="http://www.wikipathways.org/index.php/Pathway:Homo_sapiens:Apoptosis_GenMAPP">Apoptosis_GenMAPP</a> /// <a target="external" href="http://www.wikipathways.org/index.php/Pathway:Homo_sapiens:Apoptosis_KEGG">Apoptosis_KEGG</a>	response to hypoxia /// release of cytochrome c from mitochondria /// release of cytochrome c from mitochondria /// release of cytochrome c from mitochondria /// apoptosis /// anti-apoptosis /// anti-apoptosis /// humoral immune response /// female pregnancy /// response to nutrient /// cell death /// positive regulation of cell proliferation /// activation of pro-apoptotic gene products /// resp…	protease binding /// protein binding /// protein binding /// protein binding /// identical protein binding /// protein homodimerization activity /// protein heterodimerization activity /// protein heterodimerization activity /// BH3 domain binding	nucleus /// cytoplasm /// cytoplasm /// mitochondrion /// mitochondrion /// mitochondrial outer membrane /// mitochondrial outer membrane /// mitochondrial outer membrane /// mitochondrial outer membrane /// endoplasmic reticulum /// endoplasmic reticulum membrane /// cytosol /// membrane /// integral to membrane /// nuclear membrane /// nuclear membrane
228758_at	228758_at	38013	1.2019	2.30043	2.30043	0.000275447	3.63736	0.00766327	T	BCL6	B-cell CLL/lymphoma 6	---	protein import into nucleus, translocation /// negative regulation of transcription from RNA polymerase II promoter /// negative regulation of transcription from RNA polymerase II promoter /// cell morphogenesis /// negative regulation of cell-matrix adhesion /// germinal center formation /// regulation of germinal center formation /// negative regulation of T-helper 2 type immune response /// ne…	nucleic acid binding /// DNA binding /// chromatin binding /// chromatin binding /// protein binding /// protein binding /// zinc ion binding /// transcription repressor activity /// transcription repressor activity /// transcription repressor activity /// transcription repressor activity /// sequence-specific DNA binding /// sequence-specific DNA binding /// metal ion binding	intracellular /// nucleus /// nucleus /// replication fork
203140_at	203140_at	12589	1.53738	2.90267	2.90267	2.17e-07	5.18378	2.14e-05	T	BCL6	B-cell CLL/lymphoma 6	---	protein import into nucleus, translocation /// negative regulation of transcription from RNA polymerase II promoter /// negative regulation of transcription from RNA polymerase II promoter /// cell morphogenesis /// negative regulation of cell-matrix adhesion /// germinal center formation /// regulation of germinal center formation /// negative regulation of T-helper 2 type immune response /// ne…	nucleic acid binding /// DNA binding /// chromatin binding /// chromatin binding /// protein binding /// protein binding /// zinc ion binding /// transcription repressor activity /// transcription repressor activity /// transcription repressor activity /// transcription repressor activity /// sequence-specific DNA binding /// sequence-specific DNA binding /// metal ion binding	intracellular /// nucleus /// nucleus /// replication fork
201083_s_at	201083_s_at	10532	1.19463	2.28886	2.28886	1.93e-06	4.76028	0.000136058	T	BCLAF1	BCL2-associated transcription factor 1	---	transcription /// regulation of transcription, DNA-dependent /// induction of apoptosis /// negative regulation of transcription /// positive regulation of apoptosis	DNA binding /// DNA binding /// protein binding /// transcription repressor activity /// transcription repressor activity	nucleus /// nucleus /// nucleus /// cytoplasm
213905_x_at	213905_x_at	23205	1.04143	2.05826	2.05826	0.00129955	3.21608	0.0241814	T	BGN	biglycan	---	---	extracellular matrix structural constituent /// protein binding	extracellular region /// proteinaceous extracellular matrix /// proteinaceous extracellular matrix /// transport vesicle
242579_at	242579_at	51829	1.07123	2.10123	2.10123	0.000236017	3.67697	0.00678306	T	BMPR1B	bone morphogenetic protein receptor, type IB	<a target="external" href="http://www.wikipathways.org/index.php/Pathway:Homo_sapiens:Ovarian_Infertility_Genes">Ovarian_Infertility_Genes</a>	skeletal development /// cartilage condensation /// cartilage condensation /// ovarian cumulus expansion /// ovarian cumulus expansion /// eye development /// protein amino acid phosphorylation /// protein amino acid phosphorylation /// inflammatory response /// transmembrane receptor protein serine/threonine kinase signaling pathway /// dorsal/ventral pattern formation /// cell differentiation /…	nucleotide binding /// magnesium ion binding /// protein kinase activity /// protein serine/threonine kinase activity /// protein serine/threonine kinase activity /// transmembrane receptor protein serine/threonine kinase activity /// transmembrane receptor protein serine/threonine kinase activity /// transmembrane receptor protein serine/threonine kinase activity /// receptor signaling protein s…	plasma membrane /// integral to plasma membrane /// membrane /// integral to membrane /// receptor complex
229975_at	229975_at	39230	1.0733	2.10424	2.10424	0.000890983	3.32286	0.0183219	T	BMPR1B	bone morphogenetic protein receptor, type IB	<a target="external" href="http://www.wikipathways.org/index.php/Pathway:Homo_sapiens:Ovarian_Infertility_Genes">Ovarian_Infertility_Genes</a>	skeletal development /// cartilage condensation /// cartilage condensation /// ovarian cumulus expansion /// ovarian cumulus expansion /// eye development /// protein amino acid phosphorylation /// protein amino acid phosphorylation /// inflammatory response /// transmembrane receptor protein serine/threonine kinase signaling pathway /// dorsal/ventral pattern formation /// cell differentiation /…	nucleotide binding /// magnesium ion binding /// protein kinase activity /// protein serine/threonine kinase activity /// protein serine/threonine kinase activity /// transmembrane receptor protein serine/threonine kinase activity /// transmembrane receptor protein serine/threonine kinase activity /// transmembrane receptor protein serine/threonine kinase activity /// receptor signaling protein s…	plasma membrane /// integral to plasma membrane /// membrane /// integral to membrane /// receptor complex
223349_s_at	223349_s_at	32627	1.3371	2.52643	2.52643	1.49e-05	4.33042	0.000732907	T	BOK	BCL2-related ovarian killer	<a target="external" href="http://www.wikipathways.org/index.php/Pathway:Homo_sapiens:Apoptosis_KEGG">Apoptosis_KEGG</a>	apoptosis /// apoptosis /// induction of apoptosis /// induction of apoptosis /// regulation of apoptosis	protein dimerization activity	---
201641_at	201641_at	11090	2.27061	4.82528	4.82528	1.86e-13	7.35853	7.82e-11	T	BST2	bone marrow stromal cell antigen 2	---	humoral immune response /// cell-cell signaling /// multicellular organismal development /// cell proliferation /// B cell activation /// positive regulation of I-kappaB kinase/NF-kappaB cascade	signal transducer activity	Golgi apparatus /// plasma membrane /// integral to plasma membrane /// membrane /// integral to membrane /// anchored to membrane
209770_at	209770_at	19179	1.13436	2.19521	2.19521	2.6e-05	4.20586	0.00116196	T	BTN3A1	butyrophilin, subfamily 3, member A1	---	lipid metabolic process	---	membrane /// integral to membrane
212613_at	212613_at	21919	2.16951	4.49871	4.49871	0	8.61311	0	T	BTN3A2	butyrophilin, subfamily 3, member A2	---	---	---	membrane /// integral to membrane
209846_s_at	209846_s_at	19253	2.96157	7.78973	7.78973	0	10.2323	0	T	BTN3A2	butyrophilin, subfamily 3, member A2	---	---	---	membrane /// integral to membrane
204820_s_at	204820_s_at	14268	2.65454	6.29644	6.29644	1.29e-14	7.70576	6.57e-12	T	BTN3A2 /// BTN3A3	butyrophilin, subfamily 3, member A2 /// butyrophilin, subfamily 3, member A3	---	---	---	membrane /// integral to membrane
204821_at	204821_at	14269	2.10622	4.30561	4.30561	0	8.96154	0	T	BTN3A3	butyrophilin, subfamily 3, member A3	---	---	---	membrane /// integral to membrane
38241_at	38241_at	54309	2.99105	7.95052	7.95052	0	15.2427	0	T	BTN3A3	butyrophilin, subfamily 3, member A3	---	---	---	membrane /// integral to membrane
209183_s_at	209183_s_at	18598	2.78519	6.89326	6.89326	0	9.10097	0	T	C10orf10	chromosome 10 open reading frame 10	---	---	---	mitochondrion
238593_at	238593_at	47843	1.21382	2.3195	2.3195	1.64e-14	7.67485	8.08e-12	T	C11orf80	chromosome 11 open reading frame 80	---	---	---	---
227152_at	227152_at	36408	1.1037	2.14906	2.14906	2.1e-07	5.19068	2.08e-05	T	C12orf35	chromosome 12 open reading frame 35	---	---	---	---
210785_s_at	210785_s_at	20166	1.01637	2.02282	2.02282	2.2e-06	4.73385	0.0001521	T	C1orf38	chromosome 1 open reading frame 38	---	cell adhesion	---	---
207571_x_at	207571_x_at	17013	1.1758	2.25918	2.25918	4.71e-08	5.46185	5.69e-06	T	C1orf38	chromosome 1 open reading frame 38	---	cell adhesion	---	---
218232_at	218232_at	27518	1.37602	2.59552	2.59552	0.000121705	3.84267	0.00400402	T	C1QA	complement component 1, q subcomponent, A chain	<a target="external" href="http://www.wikipathways.org/index.php/Pathway:Homo_sapiens:Complement_Activation_Classical">Complement_Activation_Classical</a>	phosphate transport /// immune response /// complement activation /// complement activation, classical pathway /// cell-cell signaling /// innate immune response	---	extracellular region /// extracellular region /// complement component C1 complex /// cytoplasm
202953_at	202953_at	12403	1.90325	3.74056	3.74056	5.57e-06	4.54222	0.000324883	T	C1QB	complement component 1, q subcomponent, B chain	<a target="external" href="http://www.wikipathways.org/index.php/Pathway:Homo_sapiens:Complement_Activation_Classical">Complement_Activation_Classical</a>	phosphate transport /// immune response /// complement activation /// complement activation, classical pathway /// innate immune response	---	extracellular region /// extracellular region /// complement component C1 complex /// cytoplasm
225353_s_at	225353_s_at	34611	1.458	2.74727	2.74727	0.000561844	3.44939	0.0131522	T	C1QC	complement component 1, q subcomponent, C chain	<a target="external" href="http://www.wikipathways.org/index.php/Pathway:Homo_sapiens:Complement_Activation_Classical">Complement_Activation_Classical</a>	phosphate transport /// immune response /// immune response /// complement activation, classical pathway /// innate immune response	---	extracellular region /// extracellular region /// extracellular region /// cytoplasm
212067_s_at	212067_s_at	21374	1.39907	2.63732	2.63732	1.35e-05	4.35263	0.000671511	T	C1R	complement component 1, r subcomponent	<a target="external" href="http://www.wikipathways.org/index.php/Pathway:Homo_sapiens:Complement_Activation_Classical">Complement_Activation_Classical</a>	proteolysis /// immune response /// immune response /// complement activation, classical pathway /// innate immune response	catalytic activity /// serine-type endopeptidase activity /// calcium ion binding /// peptidase activity /// serine-type peptidase activity /// hydrolase activity	extracellular region /// extracellular region
208747_s_at	208747_s_at	18163	1.31357	2.48555	2.48555	6.33e-05	4.00027	0.00238712	T	C1S	complement component 1, s subcomponent	<a target="external" href="http://www.wikipathways.org/index.php/Pathway:Homo_sapiens:Complement_Activation_Classical">Complement_Activation_Classical</a>	proteolysis /// immune response /// complement activation, classical pathway /// innate immune response	catalytic activity /// serine-type endopeptidase activity /// calcium ion binding /// peptidase activity /// serine-type peptidase activity /// hydrolase activity /// metal ion binding	extracellular region
239999_at	239999_at	49249	1.23249	2.34972	2.34972	2.22e-15	7.92152	1.32e-12	T	C21orf34	Chromosome 21 open reading frame 34	---	---	---	---
226109_at	226109_at	35366	1.37157	2.58752	2.58752	9.72e-07	4.89732	7.58e-05	T	C21orf91	chromosome 21 open reading frame 91	---	---	---	---
217118_s_at	217118_s_at	26406	1.02265	2.03165	2.03165	0.000149355	3.79214	0.00472159	T	C22orf9	chromosome 22 open reading frame 9	---	---	protein binding	---
217767_at	217767_at	27053	1.31643	2.49049	2.49049	4.04e-05	4.10496	0.00166929	T	C3	complement component 3	<a target="external" href="http://www.wikipathways.org/index.php/Pathway:Homo_sapiens:Complement_Activation_Classical">Complement_Activation_Classical</a>	positive regulation of type IIa hypersensitivity /// inflammatory response /// immune response /// immune response /// complement activation /// complement activation, alternative pathway /// complement activation, alternative pathway /// complement activation, classical pathway /// signal transduction /// G-protein coupled receptor protein signaling pathway /// innate immune response /// positiv…	endopeptidase inhibitor activity /// receptor binding /// protein binding /// protein binding	extracellular region /// extracellular region
1569129_s_at	1569129_s_at	9048	1.30477	2.47045	2.47045	5.36e-08	5.43907	6.34e-06	T	C3orf38	chromosome 3 open reading frame 38	---	apoptosis	---	---
214428_x_at	214428_x_at	23728	1.58602	3.0022	3.0022	3.48e-07	5.09552	3.2e-05	T	C4A /// C4B	complement component 4A (Rodgers blood group) /// complement component 4B (Childo blood group)	<a target="external" href="http://www.wikipathways.org/index.php/Pathway:Homo_sapiens:Complement_Activation_Classical">Complement_Activation_Classical</a>	inflammatory response /// immune response /// complement activation /// complement activation, alternative pathway /// complement activation, classical pathway /// innate immune response	endopeptidase inhibitor activity /// protein binding	extracellular region /// extracellular region
208451_s_at	208451_s_at	17870	1.79053	3.45942	3.45942	2.29e-09	5.97544	4.11e-07	T	C4A /// C4B	complement component 4A (Rodgers blood group) /// complement component 4B (Childo blood group)	<a target="external" href="http://www.wikipathways.org/index.php/Pathway:Homo_sapiens:Complement_Activation_Classical">Complement_Activation_Classical</a>	inflammatory response /// immune response /// complement activation /// complement activation, alternative pathway /// complement activation, classical pathway /// innate immune response	endopeptidase inhibitor activity /// protein binding	extracellular region /// extracellular region
223204_at	223204_at	32483	1.07984	2.11381	2.11381	0.00158325	3.15897	0.0277313	T	C4orf18	chromosome 4 open reading frame 18	---	---	---	Golgi membrane /// Golgi apparatus /// Golgi apparatus /// membrane /// integral to membrane
220088_at	220088_at	29373	1.71943	3.29307	3.29307	0	8.6605	0	T	C5AR1	complement component 5a receptor 1	<a target="external" href="http://www.wikipathways.org/index.php/Pathway:Homo_sapiens:GPCRDB_Class_A_Rhodopsin-like">GPCRDB_Class_A_Rhodopsin-like</a> /// <a target="external" href="http://www.wikipathways.org/index.php/Pathway:Homo_sapiens:GPCRDB_Other">GPCRDB_Other</a> /// <a target="external" href="http://www.wikipathways.org/index.php/Pathway:Homo_sapiens:Peptide_GPCRs">Peptide_GPCRs</a>	activation of MAPK activity /// chemotaxis /// chemotaxis /// immune response /// cellular defense response /// signal transduction /// signal transduction /// G-protein coupled receptor protein signaling pathway /// activation of phospholipase C activity /// elevation of cytosolic calcium ion concentration /// sensory perception of chemical stimulus	rhodopsin-like receptor activity /// signal transducer activity /// receptor activity /// G-protein coupled receptor activity /// anaphylatoxin receptor activity /// C5a anaphylatoxin receptor activity /// C5a anaphylatoxin receptor activity	plasma membrane /// plasma membrane /// integral to plasma membrane /// membrane /// integral to membrane
225956_at	225956_at	35213	1.13743	2.19989	2.19989	0.000453964	3.50655	0.0111929	T	C5orf41	chromosome 5 open reading frame 41	---	regulation of transcription, DNA-dependent	transcription factor activity /// protein binding /// sequence-specific DNA binding /// protein dimerization activity	nucleus
212923_s_at	212923_s_at	22228	1.03944	2.05543	2.05543	0.000262817	3.64944	0.00738714	T	C6orf145	chromosome 6 open reading frame 145	---	cell communication	protein binding /// phosphoinositide binding	---
1553274_a_at	1553274_a_at	732	1.00264	2.00366	2.00366	3.04e-14	7.59671	1.46e-11	T	C6orf151	chromosome 6 open reading frame 151	---	mRNA processing /// RNA splicing /// RNA splicing	---	nucleus /// spliceosome /// U12-dependent spliceosome
1568604_a_at	1568604_a_at	8753	-1.02311	0.492054	-2.0323	2.09e-08	-5.60471	2.83e-06	T	CADPS	Ca++-dependent secretion activator	---	transport /// exocytosis /// exocytosis /// protein transport	calcium ion binding /// lipid binding /// metal ion binding	cytosol /// membrane /// cell junction /// cytoplasmic vesicle membrane /// cytoplasmic vesicle /// synapse
205625_s_at	205625_s_at	15073	-1.20367	0.434168	-2.30325	2.21e-07	-5.18049	2.18e-05	T	CALB1	calbindin 1, 28kDa	---	locomotory behavior	vitamin D binding /// calcium ion binding /// calcium ion binding /// protein binding	nucleus /// cytoplasm
205626_s_at	205626_s_at	15074	-1.04931	0.483199	-2.06954	7.01e-05	-3.97606	0.00259778	T	CALB1	calbindin 1, 28kDa	---	locomotory behavior	vitamin D binding /// calcium ion binding /// calcium ion binding /// protein binding	nucleus /// cytoplasm
212077_at	212077_at	21384	1.11102	2.15998	2.15998	0.00326052	2.94204	0.0459291	T	CALD1	caldesmon 1	---	cell motion /// muscle contraction	actin binding /// actin binding /// calmodulin binding /// calmodulin binding /// tropomyosin binding /// myosin binding	cytoskeleton
209956_s_at	209956_s_at	19363	-1.01132	0.496091	-2.01576	0.00149368	-3.17591	0.0266583	T	CAMK2B	calcium/calmodulin-dependent protein kinase (CaM kinase) II beta	<a target="external" href="http://www.wikipathways.org/index.php/Pathway:Homo_sapiens:Calcium_regulation_in_cardiac_cells">Calcium_regulation_in_cardiac_cells</a> /// <a target="external" href="http://www.wikipathways.org/index.php/Pathway:Homo_sapiens:Smooth_muscle_contraction">Smooth_muscle_contraction</a>	protein amino acid phosphorylation /// protein amino acid phosphorylation /// signal transduction	nucleotide binding /// protein kinase activity /// protein serine/threonine kinase activity /// calmodulin-dependent protein kinase activity /// calmodulin binding /// ATP binding /// kinase activity /// transferase activity	---
201850_at	201850_at	11299	1.27479	2.41964	2.41964	3.37e-08	5.52086	4.25e-06	T	CAPG	capping protein (actin filament), gelsolin-like	---	protein complex assembly /// cell projection biogenesis /// barbed-end actin filament capping /// barbed-end actin filament capping	actin binding	nucleus /// cytoplasm /// F-actin capping protein complex /// melanosome
210944_s_at	210944_s_at	20312	1.22699	2.34078	2.34078	3e-07	5.12319	2.86e-05	T	CAPN3	calpain 3, (p94)	<a target="external" href="http://www.wikipathways.org/index.php/Pathway:Homo_sapiens:Integrin-mediated_cell_adhesion_KEGG">Integrin-mediated_cell_adhesion_KEGG</a>	carbohydrate metabolic process /// proteolysis /// proteolysis /// muscle development /// metabolic process	cysteine-type endopeptidase activity /// calcium-dependent cysteine-type endopeptidase activity /// calcium-dependent cysteine-type endopeptidase activity /// hydrolase activity, hydrolyzing O-glycosyl compounds /// alpha-glucosidase activity /// alpha-glucosidase activity /// signal transducer activity /// calcium ion binding /// peptidase activity /// cysteine-type peptidase activity /// cystei…	intracellular /// intracellular /// cytoplasm
207467_x_at	207467_x_at	16910	1.06254	2.08861	2.08861	0.00163156	3.15021	0.0282871	T	CAST	calpastatin	---	---	endopeptidase inhibitor activity /// endopeptidase inhibitor activity /// cysteine protease inhibitor activity /// calpain inhibitor activity /// calpain inhibitor activity	---
216598_s_at	216598_s_at	25889	1.0124	2.01726	2.01726	2.82e-05	4.18778	0.00124467	T	CCL2	chemokine (C-C motif) ligand 2	---	protein amino acid phosphorylation /// cellular calcium ion homeostasis /// anti-apoptosis /// chemotaxis /// chemotaxis /// inflammatory response /// immune response /// humoral immune response /// cell adhesion /// signal transduction /// cell surface receptor linked signal transduction /// G-protein coupled receptor protein signaling pathway /// G-protein signaling, coupled to cyclic nucleotid…	protein kinase activity /// signal transducer activity /// receptor binding /// cytokine activity /// protein binding /// chemokine activity /// chemokine activity	extracellular region /// extracellular space /// extracellular space /// membrane
204655_at	204655_at	14103	1.10181	2.14624	2.14624	9.13e-05	3.91252	0.00320165	T	CCL5	chemokine (C-C motif) ligand 5	---	cellular calcium ion homeostasis /// exocytosis /// cell motion /// chemotaxis /// chemotaxis /// inflammatory response /// inflammatory response /// immune response /// immune response /// cellular defense response /// response to oxidative stress /// cell adhesion /// signal transduction /// cell-cell signaling /// response to virus /// negative regulation of viral genome replication	signal transducer activity /// receptor binding /// cytokine activity /// chemokine activity /// chemokine activity /// chemoattractant activity	extracellular region /// extracellular space
201743_at	201743_at	11192	1.15719	2.23023	2.23023	8.68e-07	4.91945	6.88e-05	T	CD14	CD14 molecule	<a target="external" href="http://www.wikipathways.org/index.php/Pathway:Homo_sapiens:Electron_Transport_Chain">Electron_Transport_Chain</a>	response to molecule of bacterial origin /// phagocytosis /// apoptosis /// inflammatory response /// immune response /// cell surface receptor linked signal transduction	protein binding /// peptidoglycan receptor activity	extracellular region /// plasma membrane /// plasma membrane /// plasma membrane /// membrane /// anchored to membrane /// membrane raft
203645_s_at	203645_s_at	13093	2.08495	4.24261	4.24261	3.19e-11	6.63739	8.99e-09	T	CD163	CD163 molecule	---	acute-phase response /// inflammatory response	scavenger receptor activity /// scavenger receptor activity /// scavenger receptor activity /// protein binding	extracellular region /// extracellular region /// plasma membrane /// integral to plasma membrane /// membrane /// integral to membrane
215049_x_at	215049_x_at	24344	2.24728	4.74788	4.74788	1.33e-14	7.70259	6.74e-12	T	CD163	CD163 molecule	---	acute-phase response /// inflammatory response	scavenger receptor activity /// scavenger receptor activity /// scavenger receptor activity /// protein binding	extracellular region /// extracellular region /// plasma membrane /// integral to plasma membrane /// membrane /// integral to membrane
203593_at	203593_at	13041	1.01778	2.0248	2.0248	4.77e-13	7.23183	1.87e-10	T	CD2AP	CD2-associated protein	---	protein complex assembly /// substrate-bound cell migration, cell extension /// cell cycle /// mitosis /// signal transduction /// cell-cell adhesion /// cell migration /// proteasomal ubiquitin-dependent protein catabolic process /// regulation of receptor-mediated endocytosis /// cell division	structural constituent of cytoskeleton /// protein binding /// protein binding /// beta-catenin binding /// SH3 domain binding /// protein domain specific binding /// cadherin binding	ruffle /// cytoplasm /// cytoplasm /// cytoskeleton /// actin cytoskeleton /// endocytic vesicle /// leading edge /// filamentous actin /// cell projection /// perinuclear region of cytoplasm
212063_at	212063_at	21370	1.4148	2.66622	2.66622	9.16e-10	6.12345	1.82e-07	T	CD44	CD44 molecule (Indian blood group)	---	cell adhesion /// cell-matrix adhesion /// cell-cell adhesion	receptor activity /// binding /// protein binding /// protein binding /// collagen binding /// hyaluronic acid binding /// hyaluronic acid binding	integral to plasma membrane /// cell surface /// membrane /// integral to membrane
213857_s_at	213857_s_at	23158	1.0305	2.04273	2.04273	0.00242026	3.03314	0.0375397	T	CD47	CD47 molecule	---	dicarboxylic acid transport /// cell adhesion /// integrin-mediated signaling pathway /// integrin-mediated signaling pathway /// positive regulation of cell proliferation /// positive regulation of cell-cell adhesion /// positive regulation of T cell activation	protein binding /// protein binding /// sodium:dicarboxylate symporter activity	plasma membrane /// plasma membrane /// plasma membrane /// integral to plasma membrane /// membrane /// integral to membrane
212463_at	212463_at	21769	1.13734	2.19975	2.19975	0.0034184	2.92737	0.0474192	T	CD59	CD59 molecule, complement regulatory protein	---	cell surface receptor linked signal transduction /// blood coagulation	protein binding	extracellular region /// membrane fraction /// plasma membrane /// plasma membrane /// membrane /// anchored to membrane
209619_at	209619_at	19030	1.18835	2.27891	2.27891	4.82e-07	5.03352	4.14e-05	T	CD74	CD74 molecule, major histocompatibility complex, class II invariant chain	---	prostaglandin biosynthetic process /// protein complex assembly /// intracellular protein transport /// intracellular protein transport /// immune response /// signal transduction /// cell proliferation /// immunoglobulin mediated immune response /// antigen processing and presentation /// antigen processing and presentation of endogenous antigen /// regulation of macrophage activation /// negati…	cytokine binding /// MHC class II protein binding /// MHC class II protein binding /// identical protein binding	intracellular /// membrane /// integral to membrane /// integral to membrane
201029_s_at	201029_s_at	10478	1.3212	2.49873	2.49873	0.000300231	3.6151	0.00816153	T	CD99	CD99 molecule	---	cell adhesion	protein binding	cytoplasm /// plasma membrane /// integral to plasma membrane /// membrane /// integral to membrane
208022_s_at	208022_s_at	17452	1.00854	2.01187	2.01187	8.98e-05	3.91675	0.00316437	T	CDC14B /// CDC14C	CDC14 cell division cycle 14 homolog B (S. cerevisiae) /// CDC14 cell division cycle 14 homolog C (S. cerevisiae)	<a target="external" href="http://www.wikipathways.org/index.php/Pathway:Homo_sapiens:Cell_cycle_KEGG">Cell_cycle_KEGG</a>	protein amino acid dephosphorylation /// protein amino acid dephosphorylation /// dephosphorylation /// cell division	phosphoprotein phosphatase activity /// protein serine/threonine phosphatase activity /// protein tyrosine phosphatase activity /// protein tyrosine phosphatase activity /// protein tyrosine/serine/threonine phosphatase activity /// hydrolase activity /// phosphatase activity	nucleus /// nucleus /// membrane /// integral to membrane
232266_x_at	232266_x_at	41521	1.00812	2.01128	2.01128	0.000311256	3.60575	0.00840267	T	CDC2L5	Cell division cycle 2-like 5 (cholinesterase-related cell division controller)	---	protein amino acid phosphorylation /// regulation of mitosis /// multicellular organismal development /// positive regulation of cell proliferation /// cell division	nucleotide binding /// protein kinase activity /// protein kinase activity /// protein serine/threonine kinase activity /// cyclin-dependent protein kinase activity /// ATP binding /// kinase activity /// transferase activity	---
206898_at	206898_at	16345	1.11352	2.16372	2.16372	1.27e-11	6.77179	3.82e-09	T	CDH19	cadherin 19, type 2	---	cell adhesion /// homophilic cell adhesion /// homophilic cell adhesion /// cell-cell adhesion	calcium ion binding /// protein binding	plasma membrane /// membrane /// integral to membrane /// integral to membrane
233540_s_at	233540_s_at	42792	1.12684	2.1838	2.1838	1.96e-05	4.26991	0.000911247	T	CDK5RAP2	CDK5 regulatory subunit associated protein 2	---	brain development /// regulation of neuron differentiation	microtubule binding /// neuronal Cdc2-like kinase binding	centrosome /// centrosome /// cytoskeleton
202284_s_at	202284_s_at	11733	1.15011	2.21931	2.21931	0.000435252	3.51773	0.0108541	T	CDKN1A	cyclin-dependent kinase inhibitor 1A (p21, Cip1)	<a target="external" href="http://www.wikipathways.org/index.php/Pathway:Homo_sapiens:Cell_cycle_KEGG">Cell_cycle_KEGG</a> /// <a target="external" href="http://www.wikipathways.org/index.php/Pathway:Homo_sapiens:G1_to_S_cell_cycle_Reactome">G1_to_S_cell_cycle_Reactome</a>	regulation of cyclin-dependent protein kinase activity /// G1/S transition of mitotic cell cycle /// G2/M transition of mitotic cell cycle /// response to DNA damage stimulus /// cell cycle /// cell cycle arrest /// cell cycle arrest /// negative regulation of cell proliferation /// negative regulation of cell proliferation /// negative regulation of cell proliferation /// induction of apoptosis …	protein kinase inhibitor activity /// cyclin-dependent protein kinase inhibitor activity /// cyclin-dependent protein kinase inhibitor activity /// cyclin-dependent protein kinase inhibitor activity /// protein binding /// zinc ion binding /// kinase activity /// cyclin binding /// metal ion binding	cyclin-dependent protein kinase holoenzyme complex /// cyclin-dependent protein kinase holoenzyme complex /// nucleus /// nucleus /// nucleoplasm /// cytoplasm /// cytosol /// cytosol
207276_at	207276_at	16722	-1.73031	0.301387	-3.31799	2.36e-10	-6.33589	5.28e-08	T	CDR1	cerebellar degeneration-related protein 1, 34kDa	<a target="external" href="http://www.wikipathways.org/index.php/Pathway:Homo_sapiens:Ribosomal_Proteins">Ribosomal_Proteins</a>	---	---	---
203973_s_at	203973_s_at	13421	1.55639	2.94116	2.94116	5.75e-06	4.53532	0.000333453	T	CEBPD	CCAAT/enhancer binding protein (C/EBP), delta	---	transcription /// regulation of transcription, DNA-dependent /// transcription from RNA polymerase II promoter	DNA binding /// transcription factor activity /// sequence-specific DNA binding /// protein dimerization activity	nucleus
213800_at	213800_at	23101	1.11027	2.15886	2.15886	0.000403539	3.53776	0.0102314	T	CFH	complement factor H	---	immune response /// complement activation /// complement activation, alternative pathway /// innate immune response	---	extracellular region /// extracellular space
239629_at	239629_at	48879	2.04401	4.12391	4.12391	5.18e-12	6.90052	1.67e-09	T	CFLAR	CASP8 and FADD-like apoptosis regulator	---	proteolysis /// apoptosis /// anti-apoptosis /// anti-apoptosis /// induction of apoptosis by extracellular signals /// regulation of apoptosis /// positive regulation of I-kappaB kinase/NF-kappaB cascade /// interspecies interaction between organisms	protein binding /// protein binding /// cysteine-type peptidase activity	---
206932_at	206932_at	16379	1.10165	2.146	2.146	6.98e-05	3.97691	0.00259384	T	CH25H	cholesterol 25-hydroxylase	---	lipid metabolic process /// steroid biosynthetic process /// metabolic process /// cholesterol metabolic process /// lipid biosynthetic process /// sterol biosynthetic process /// oxidation reduction	cholesterol 25-hydroxylase activity /// catalytic activity /// monooxygenase activity /// iron ion binding /// steroid hydroxylase activity /// steroid hydroxylase activity /// oxidoreductase activity /// metal ion binding	endoplasmic reticulum /// endoplasmic reticulum membrane /// cytosol /// membrane /// integral to membrane
204258_at	204258_at	13706	1.00628	2.00872	2.00872	0.000168365	3.76229	0.00519194	T	CHD1	chromodomain helicase DNA binding protein 1	---	chromatin assembly or disassembly /// regulation of transcription from RNA polymerase II promoter	nucleotide binding /// nucleic acid binding /// DNA binding /// chromatin binding /// ATP-dependent DNA helicase activity /// helicase activity /// ATP binding /// hydrolase activity	chromatin /// nucleus
209396_s_at	209396_s_at	18810	1.67197	3.18649	3.18649	1.78e-08	5.63241	2.46e-06	T	CHI3L1	chitinase 3-like 1 (cartilage glycoprotein-39)	---	carbohydrate metabolic process /// chitin catabolic process	catalytic activity /// hydrolase activity, hydrolyzing O-glycosyl compounds /// chitinase activity /// extracellular matrix structural constituent /// sugar binding /// cation binding	extracellular region /// proteinaceous extracellular matrix /// extracellular space
209395_at	209395_at	18809	2.04447	4.12521	4.12521	5.94e-11	6.54527	1.52e-08	T	CHI3L1	chitinase 3-like 1 (cartilage glycoprotein-39)	---	carbohydrate metabolic process /// chitin catabolic process	catalytic activity /// hydrolase activity, hydrolyzing O-glycosyl compounds /// chitinase activity /// extracellular matrix structural constituent /// sugar binding /// cation binding	extracellular region /// proteinaceous extracellular matrix /// extracellular space
213060_s_at	213060_s_at	22364	2.12269	4.35506	4.35506	0	8.79701	0	T	CHI3L2	chitinase 3-like 2	---	carbohydrate metabolic process /// chitin catabolic process	catalytic activity /// hydrolase activity, hydrolyzing O-glycosyl compounds /// chitinase activity /// hydrolase activity /// cation binding	extracellular space
210069_at	210069_at	19475	1.38024	2.60312	2.60312	1.83e-07	5.21575	1.85e-05	T	CHKB /// CPT1B	choline kinase beta /// carnitine palmitoyltransferase 1B (muscle)	<a target="external" href="http://www.wikipathways.org/index.php/Pathway:Homo_sapiens:Fatty_Acid_Degradation">Fatty_Acid_Degradation</a>	lipid metabolic process /// fatty acid metabolic process /// fatty acid beta-oxidation /// phosphatidylcholine biosynthetic process /// transport /// carnitine shuttle /// muscle development /// long-chain fatty acid transport /// regulation of fatty acid oxidation	carnitine O-palmitoyltransferase activity /// carnitine O-palmitoyltransferase activity /// choline kinase activity /// ethanolamine kinase activity /// protein binding /// acyltransferase activity /// kinase activity /// transferase activity	mitochondrion /// mitochondrion /// mitochondrial outer membrane /// microsome /// membrane /// integral to membrane /// outer membrane
218566_s_at	218566_s_at	27852	1.03075	2.04308	2.04308	2.32e-05	4.2319	0.0010555	T	CHORDC1	cysteine and histidine-rich domain (CHORD)-containing 1	---	---	---	---
223786_at	223786_at	33063	1.29409	2.45222	2.45222	5.17e-08	5.44525	6.18e-06	T	CHST6	carbohydrate (N-acetylglucosamine 6-O) sulfotransferase 6	---	carbohydrate metabolic process /// N-acetylglucosamine metabolic process /// N-acetylglucosamine metabolic process /// sulfur metabolic process /// keratan sulfate biosynthetic process	N-acetylglucosamine 6-O-sulfotransferase activity /// N-acetylglucosamine 6-O-sulfotransferase activity /// sulfotransferase activity /// transferase activity	Golgi membrane /// Golgi apparatus /// Golgi apparatus /// membrane /// integral to membrane
203044_at	203044_at	12494	1.32495	2.50524	2.50524	1.24e-06	4.84859	9.33e-05	T	CHSY1	chondroitin sulfate synthase 1	---	---	transferase activity /// metal ion binding /// glucuronosyl-N-acetylgalactosaminyl-proteoglycan 4-beta-N-acetylgalactosaminyltransferase activity /// N-acetylgalactosaminyl-proteoglycan 3-beta-glucuronosyltransferase activity	Golgi apparatus /// membrane /// integral to membrane
223210_at	223210_at	32489	1.11643	2.16809	2.16809	0.000271096	3.64146	0.00756535	T	CHURC1	churchill domain containing 1	---	transcription /// regulation of transcription, DNA-dependent /// multicellular organismal development /// positive regulation of transcription	zinc ion binding /// transcription activator activity	---
220026_at	220026_at	29311	1.52594	2.87975	2.87975	3.03e-12	6.97614	1.03e-09	T	CLCA4	chloride channel, calcium activated, family member 4	---	transport	chloride channel activity	integral to plasma membrane
228335_at	228335_at	37590	1.61184	3.05642	3.05642	6.56e-11	6.53041	1.64e-08	T	CLDN11	claudin 11	---	cell adhesion /// spermatogenesis /// axon ensheathment /// calcium-independent cell-cell adhesion	structural molecule activity /// protein binding /// identical protein binding	plasma membrane /// tight junction /// tight junction /// membrane /// integral to membrane /// cell junction
208659_at	208659_at	18077	1.10966	2.15794	2.15794	1.82e-05	4.28575	0.000859653	T	CLIC1	chloride intracellular channel 1	---	transport /// transport /// ion transport /// chloride transport /// chloride transport /// defense response /// response to unfolded protein /// signal transduction /// response to nutrient	ion channel activity /// voltage-gated ion channel activity /// voltage-gated chloride channel activity /// chloride channel activity /// chloride channel activity /// chloride channel activity /// protein binding /// protein binding /// chloride ion binding /// NF-kappaB binding	membrane fraction /// soluble fraction /// nucleus /// nucleus /// nuclear envelope /// nuclear envelope /// cytoplasm /// cytoplasm /// cytosol /// plasma membrane /// brush border /// membrane /// nuclear membrane /// protein complex
222043_at	222043_at	31324	1.0285	2.0399	2.0399	0.000870423	3.32937	0.0180785	T	CLU	clusterin	---	lipid metabolic process /// apoptosis /// anti-apoptosis /// immune response /// complement activation /// complement activation, classical pathway /// response to oxidative stress /// cell death /// positive regulation of cell proliferation /// endocrine pancreas development /// innate immune response /// positive regulation of cell differentiation /// neurite morphogenesis	protein binding	extracellular region /// extracellular space /// aggresome /// perinuclear region of cytoplasm
226702_at	226702_at	35958	1.58016	2.99004	2.99004	7.4e-05	3.96304	0.00272147	T	CMPK2	cytidine monophosphate (UMP-CMP) kinase 2, mitochondrial	---	pyrimidine nucleotide biosynthetic process /// dTDP biosynthetic process /// dTTP biosynthetic process	nucleotide binding /// cytidylate kinase activity /// thymidylate kinase activity /// ATP binding /// kinase activity /// transferase activity	mitochondrion
217947_at	217947_at	27233	1.08596	2.12279	2.12279	3.79e-05	4.11991	0.00158256	T	CMTM6	CKLF-like MARVEL transmembrane domain containing 6	---	chemotaxis	cytokine activity	extracellular space /// membrane /// integral to membrane
206731_at	206731_at	16178	-1.00615	0.497872	-2.00855	0.00294164	-2.97377	0.042738	T	CNKSR2	connector enhancer of kinase suppressor of Ras 2	---	regulation of signal transduction	protein binding /// protein binding /// kinase activity	cytoplasm /// membrane
227481_at	227481_at	36737	1.20884	2.31151	2.31151	2.45e-09	5.96453	4.35e-07	T	CNKSR3	CNKSR family member 3	---	regulation of signal transduction	protein binding /// kinase activity	cytoplasm /// membrane
222182_s_at	222182_s_at	31463	1.06584	2.09339	2.09339	0.000428276	3.52202	0.0107389	T	CNOT2	CCR4-NOT transcription complex, subunit 2	---	transcription /// regulation of transcription, DNA-dependent /// regulation of transcription from RNA polymerase II promoter, global /// regulation of transcription	RNA polymerase II transcription mediator activity /// transcription regulator activity	nucleus /// nucleus /// cytoplasm
213436_at	213436_at	22738	-1.4016	0.37851	-2.64194	2.38e-17	-8.47367	1.75e-14	T	CNR1	cannabinoid receptor 1 (brain)	<a target="external" href="http://www.wikipathways.org/index.php/Pathway:Homo_sapiens:GPCRDB_Class_A_Rhodopsin-like">GPCRDB_Class_A_Rhodopsin-like</a> /// <a target="external" href="http://www.wikipathways.org/index.php/Pathway:Homo_sapiens:GPCRDB_Other">GPCRDB_Other</a> /// <a target="external" href="http://www.wikipathways.org/index.php/Pathway:Homo_sapiens:Small_ligand_GPCRs">Small_ligand_GPCR…	signal transduction /// G-protein coupled receptor protein signaling pathway /// G-protein signaling, coupled to cyclic nucleotide second messenger /// behavior	rhodopsin-like receptor activity /// signal transducer activity /// receptor activity /// G-protein coupled receptor activity /// cannabinoid receptor activity /// cannabinoid receptor activity	plasma membrane /// plasma membrane /// integral to plasma membrane /// membrane /// integral to membrane
230045_at	230045_at	39300	1.5049	2.83806	2.83806	2.5e-10	6.32669	5.54e-08	T	CNTN2	contactin 2 (axonal)	---	neuron migration /// cell adhesion /// cell adhesion	protein binding	plasma membrane /// plasma membrane /// integral to plasma membrane /// membrane /// axon /// anchored to membrane
1554242_a_at	1554242_a_at	1427	-1.22617	0.42745	-2.33946	1.9e-08	-5.62049	2.6e-06	T	COCH	coagulation factor C homolog, cochlin (Limulus polyphemus)	---	sensory perception of sound /// sensory perception of sound	---	extracellular region /// proteinaceous extracellular matrix
222409_at	222409_at	31689	1.00705	2.00979	2.00979	0.00112107	3.25824	0.0217649	T	CORO1C	coronin, actin binding protein, 1C	---	phagocytosis /// signal transduction	actin binding	actin cytoskeleton
1558034_s_at	1558034_s_at	4026	1.24423	2.36893	2.36893	0.00106237	3.27347	0.0209682	T	CP	ceruloplasmin (ferroxidase)	---	transport /// ion transport /// copper ion transport /// cellular iron ion homeostasis /// aging /// response to nutrient /// oxidation reduction	ferroxidase activity /// ferroxidase activity /// copper ion transmembrane transporter activity /// copper ion binding /// oxidoreductase activity /// metal ion binding	extracellular region /// extracellular region /// extracellular space /// extracellular space /// anchored to plasma membrane
227253_at	227253_at	36509	1.49817	2.82484	2.82484	3.25e-06	4.65454	0.000207651	T	CP	ceruloplasmin (ferroxidase)	---	transport /// ion transport /// copper ion transport /// cellular iron ion homeostasis /// aging /// response to nutrient /// oxidation reduction	ferroxidase activity /// ferroxidase activity /// copper ion transmembrane transporter activity /// copper ion binding /// oxidoreductase activity /// metal ion binding	extracellular region /// extracellular region /// extracellular space /// extracellular space /// anchored to plasma membrane
229228_at	229228_at	38483	1.03877	2.05447	2.05447	3.92e-06	4.61581	0.000243287	T	CREB5	cAMP responsive element binding protein 5	---	transcription /// regulation of transcription, DNA-dependent /// transcription from RNA polymerase II promoter /// positive regulation of transcription, DNA-dependent	DNA binding /// transcription factor activity /// transcription factor activity /// protein binding /// zinc ion binding /// sequence-specific DNA binding /// metal ion binding /// protein dimerization activity	intracellular /// nucleus /// nucleus
201487_at	201487_at	10936	1.21722	2.32498	2.32498	6.34e-05	3.99986	0.0023872	T	CTSC	cathepsin C	---	proteolysis /// immune response	cysteine-type endopeptidase activity /// peptidase activity /// cysteine-type peptidase activity /// hydrolase activity /// chloride ion binding	lysosome /// lysosome
202901_x_at	202901_x_at	12351	1.71187	3.27586	3.27586	0	9.2509	0	T	CTSS	cathepsin S	---	proteolysis /// proteolysis /// immune response	cysteine-type endopeptidase activity /// peptidase activity /// cysteine-type peptidase activity /// hydrolase activity	extracellular region /// lysosome /// lysosome /// membrane
214743_at	214743_at	24040	1.01643	2.02291	2.02291	2.19e-05	4.24457	0.00100513	T	CUX1	cut-like homeobox 1	---	negative regulation of transcription from RNA polymerase II promoter /// negative regulation of transcription from RNA polymerase II promoter /// transcription /// regulation of transcription, DNA-dependent /// regulation of transcription from RNA polymerase II promoter /// transport /// intra-Golgi vesicle-mediated transport /// multicellular organismal development /// multicellular organismal d…	DNA binding /// chromatin binding /// transcription factor activity /// RNA polymerase II transcription factor activity /// transcription repressor activity /// sequence-specific DNA binding	Golgi membrane /// nucleus /// Golgi apparatus /// membrane /// integral to membrane /// integral to Golgi membrane
205898_at	205898_at	15346	-1.21094	0.431986	-2.31489	7.36e-13	-7.17248	2.77e-10	T	CX3CR1	chemokine (C-X3-C motif) receptor 1	<a target="external" href="http://www.wikipathways.org/index.php/Pathway:Homo_sapiens:GPCRDB_Class_A_Rhodopsin-like">GPCRDB_Class_A_Rhodopsin-like</a> /// <a target="external" href="http://www.wikipathways.org/index.php/Pathway:Homo_sapiens:Peptide_GPCRs">Peptide_GPCRs</a>	chemotaxis /// cellular defense response /// cell adhesion /// signal transduction /// G-protein coupled receptor protein signaling pathway /// G-protein coupled receptor protein signaling pathway /// response to wounding	rhodopsin-like receptor activity /// signal transducer activity /// receptor activity /// G-protein coupled receptor activity /// chemokine receptor activity /// chemokine receptor activity /// protein binding /// C-X-C chemokine receptor activity	plasma membrane /// plasma membrane /// integral to plasma membrane /// membrane /// integral to membrane
204533_at	204533_at	13981	1.30858	2.47697	2.47697	0.000592504	3.43502	0.0136604	T	CXCL10	chemokine (C-X-C motif) ligand 10	---	chemotaxis /// chemotaxis /// inflammatory response /// inflammatory response /// immune response /// signal transduction /// cell surface receptor linked signal transduction /// cell-cell signaling /// muscle development /// blood circulation /// positive regulation of cell proliferation	receptor binding /// cytokine activity /// chemokine activity /// chemokine activity /// cAMP-dependent protein kinase regulator activity	extracellular region /// extracellular space
210163_at	210163_at	19568	1.01745	2.02433	2.02433	0.00176087	3.12785	0.0299499	T	CXCL11	chemokine (C-X-C motif) ligand 11	---	chemotaxis /// chemotaxis /// inflammatory response /// inflammatory response /// immune response /// signal transduction /// cell-cell signaling	cytokine activity /// chemokine activity /// chemokine activity	extracellular region /// extracellular space
223454_at	223454_at	32732	1.5191	2.86613	2.86613	1.35e-10	6.42128	3.22e-08	T	CXCL16	chemokine (C-X-C motif) ligand 16	---	receptor-mediated endocytosis /// chemotaxis /// chemotaxis /// lymphocyte chemotaxis	low-density lipoprotein receptor activity /// low-density lipoprotein receptor activity /// scavenger receptor activity /// scavenger receptor activity /// receptor binding /// cytokine activity /// chemokine activity /// chemokine activity	extracellular region /// extracellular region /// extracellular space /// plasma membrane /// membrane /// membrane /// integral to membrane /// integral to membrane
217028_at	217028_at	26319	2.6139	6.12156	6.12156	0	9.02554	0	T	CXCR4	chemokine (C-X-C motif) receptor 4	<a target="external" href="http://www.wikipathways.org/index.php/Pathway:Homo_sapiens:GPCRDB_Class_A_Rhodopsin-like">GPCRDB_Class_A_Rhodopsin-like</a> /// <a target="external" href="http://www.wikipathways.org/index.php/Pathway:Homo_sapiens:Peptide_GPCRs">Peptide_GPCRs</a>	activation of MAPK activity /// patterning of blood vessels /// response to hypoxia /// ameboidal cell migration /// neuron migration /// apoptosis /// chemotaxis /// inflammatory response /// immune response /// signal transduction /// G-protein coupled receptor protein signaling pathway /// G-protein coupled receptor protein signaling pathway /// elevation of cytosolic calcium ion concentration…	rhodopsin-like receptor activity /// actin binding /// signal transducer activity /// receptor activity /// G-protein coupled receptor activity /// G-protein coupled receptor activity /// chemokine receptor activity /// protein binding /// coreceptor activity /// C-C chemokine receptor activity /// C-X-C chemokine receptor activity /// C-X-C chemokine receptor activity /// myosin light chain bind…	cytoplasm /// plasma membrane /// plasma membrane /// integral to plasma membrane /// membrane /// integral to membrane /// growth cone /// leading edge
212977_at	212977_at	22281	1.03111	2.0436	2.0436	1.13e-05	4.39056	0.000583062	T	CXCR7	chemokine (C-X-C motif) receptor 7	<a target="external" href="http://www.wikipathways.org/index.php/Pathway:Homo_sapiens:GPCRDB_Class_A_Rhodopsin-like">GPCRDB_Class_A_Rhodopsin-like</a> /// <a target="external" href="http://www.wikipathways.org/index.php/Pathway:Homo_sapiens:Smooth_muscle_contraction">Smooth_muscle_contraction</a>	signal transduction /// G-protein coupled receptor protein signaling pathway /// interspecies interaction between organisms	rhodopsin-like receptor activity /// signal transducer activity /// receptor activity /// G-protein coupled receptor activity	plasma membrane /// membrane /// integral to membrane /// integral to membrane
214131_at	214131_at	23431	1.60812	3.04855	3.04855	2.66e-15	7.90218	1.56e-12	T	CYorf15B	chromosome Y open reading frame 15B	---	---	---	---
201289_at	201289_at	10738	1.42068	2.67711	2.67711	2.41e-08	5.57985	3.19e-06	T	CYR61	cysteine-rich, angiogenic inducer, 61	<a target="external" href="http://www.wikipathways.org/index.php/Pathway:Homo_sapiens:Hypertrophy_model">Hypertrophy_model</a>	regulation of cell growth /// chemotaxis /// cell adhesion /// cell proliferation /// anatomical structure morphogenesis	protein binding /// insulin-like growth factor binding /// heparin binding /// growth factor binding	extracellular region
229813_x_at	229813_x_at	39068	0.99851	1.99794	1.99794	0.00010167	3.88657	0.00348555	T	DAZAP1	DAZ associated protein 1	---	multicellular organismal development /// spermatogenesis /// spermatogenesis /// cell differentiation	nucleotide binding /// nucleic acid binding /// RNA binding /// RNA binding	nucleus /// cytoplasm
242428_at	242428_at	51678	1.41053	2.65835	2.65835	7.38e-06	4.48242	0.000408366	T	DCUN1D1	DCN1, defective in cullin neddylation 1, domain containing 1 (S. cerevisiae)	---	---	---	---
205000_at	205000_at	14448	1.46304	2.75689	2.75689	8.61e-05	3.92664	0.00306679	T	DDX3Y	DEAD (Asp-Glu-Ala-Asp) box polypeptide 3, Y-linked	---	---	nucleotide binding /// nucleic acid binding /// DNA binding /// RNA binding /// helicase activity /// ATP binding /// ATP-dependent helicase activity /// hydrolase activity	nucleus /// cytoplasm
205001_s_at	205001_s_at	14449	1.25518	2.38698	2.38698	3.73e-05	4.12388	0.00156147	T	DDX3Y /// LOC100130220	DEAD (Asp-Glu-Ala-Asp) box polypeptide 3, Y-linked /// hypothetical protein LOC100130220	---	---	nucleotide binding /// nucleic acid binding /// DNA binding /// RNA binding /// helicase activity /// ATP binding /// ATP-dependent helicase activity /// hydrolase activity	nucleus /// cytoplasm
222793_at	222793_at	32073	1.31062	2.48049	2.48049	4.65e-05	4.07248	0.00186929	T	DDX58	DEAD (Asp-Glu-Ala-Asp) box polypeptide 58	---	immune response /// response to virus /// innate immune response	nucleotide binding /// nucleic acid binding /// RNA binding /// helicase activity /// protein binding /// ATP binding /// ATP-dependent helicase activity /// hydrolase activity /// nucleoside-triphosphatase activity	cytoplasm
218986_s_at	218986_s_at	28271	1.67176	3.18603	3.18603	0	9.58111	0	T	DDX60	DEAD (Asp-Glu-Ala-Asp) box polypeptide 60	---	---	nucleotide binding /// nucleic acid binding /// RNA binding /// helicase activity /// ATP binding /// ATP-dependent helicase activity /// hydrolase activity	---
228152_s_at	228152_s_at	37407	1.09235	2.1322	2.1322	4.1e-13	7.25227	1.63e-10	T	DDX60L	DEAD (Asp-Glu-Ala-Asp) box polypeptide 60-like	---	---	nucleotide binding /// nucleic acid binding /// RNA binding /// helicase activity /// ATP binding /// ATP-dependent helicase activity /// hydrolase activity	---
216307_at	216307_at	25600	-1.43592	0.369611	-2.70554	1.69e-22	-9.75886	1.36e-19	T	DGKB	diacylglycerol kinase, beta 90kDa	---	activation of protein kinase C activity /// intracellular signaling cascade	diacylglycerol kinase activity /// calcium ion binding /// protein binding /// zinc ion binding /// kinase activity /// transferase activity /// diacylglycerol binding /// metal ion binding	cytoplasm
213229_at	213229_at	22532	1.00834	2.01159	2.01159	0.00198126	3.09303	0.032425	T	DICER1	dicer 1, ribonuclease type III	<a target="external" href="http://www.wikipathways.org/index.php/Pathway:Homo_sapiens:mRNA_processing_Reactome">mRNA_processing_Reactome</a>	angiogenesis /// RNA processing /// stem cell maintenance /// lung development /// RNA interference, production of siRNA /// RNA interference, targeting of mRNA for destruction /// gene silencing by RNA /// embryonic hindlimb morphogenesis /// gene silencing by miRNA, production of miRNAs /// branching morphogenesis of a tube	nucleotide binding /// nucleic acid binding /// RNA binding /// double-stranded RNA binding /// double-stranded RNA binding /// helicase activity /// nuclease activity /// endonuclease activity /// ribonuclease III activity /// ribonuclease III activity /// protein binding /// ATP binding /// ATP-dependent helicase activity /// hydrolase activity	intracellular /// intracellular
211996_s_at	211996_s_at	21304	1.19062	2.28251	2.28251	3.13e-06	4.6622	0.00020124	T	DKFZp547E087 /// LOC100132247 /// LOC23117 /// LOC348162 /// LOC440345	hypothetical gene LOC283846 /// similar to Uncharacterized protein KIAA0220 /// KIAA0220-like protein /// hypothetical protein 348162 /// hypothetical protein LOC440345	---	---	binding	membrane /// integral to membrane
1559630_at	1559630_at	4906	-1.0556	0.481098	-2.07858	3.54e-11	-6.62197	9.83e-09	T	DLGAP3	Discs, large (Drosophila) homolog-associated protein 3. PSD-95-associated protein 3	---	cell-cell signaling	---	plasma membrane /// membrane /// cell junction /// synapse /// postsynaptic membrane
204646_at	204646_at	14094	1.40376	2.6459	2.6459	0	8.54384	0	T	DPYD	dihydropyrimidine dehydrogenase	---	purine base catabolic process /// 'de novo' pyrimidine base biosynthetic process /// pyrimidine base catabolic process /// pyrimidine base catabolic process /// thymine catabolic process /// uracil catabolic process /// thymidine catabolic process /// metabolic process /// oxidation reduction	catalytic activity /// dihydroorotate dehydrogenase activity /// dihydroorotate oxidase activity /// dihydrouracil dehydrogenase (NAD+) activity /// binding /// iron ion binding /// electron carrier activity /// oxidoreductase activity /// dihydropyrimidine dehydrogenase (NADP+) activity /// dihydropyrimidine dehydrogenase (NADP+) activity /// dihydropyrimidine dehydrogenase (NADP+) activity /// …	cytoplasm /// cytoplasm /// cytosol
214652_at	214652_at	23951	-1.27853	0.412214	-2.42592	1.31e-11	-6.76788	3.9e-09	T	DRD1	dopamine receptor D1	<a target="external" href="http://www.wikipathways.org/index.php/Pathway:Homo_sapiens:GPCRDB_Class_A_Rhodopsin-like">GPCRDB_Class_A_Rhodopsin-like</a> /// <a target="external" href="http://www.wikipathways.org/index.php/Pathway:Homo_sapiens:Monoamine_GPCRs">Monoamine_GPCRs</a>	response to amphetamine /// signal transduction /// G-protein coupled receptor protein signaling pathway /// G-protein signaling, coupled to cyclic nucleotide second messenger /// G-protein signaling, adenylate cyclase activating pathway /// activation of adenylate cyclase activity /// dopamine receptor, adenylate cyclase activating pathway /// dopamine receptor, adenylate cyclase activating path…	rhodopsin-like receptor activity /// dopamine D1 receptor activity /// signal transducer activity /// receptor activity /// G-protein coupled receptor activity /// dopamine receptor activity /// dopamine receptor activity /// dopamine receptor activity /// protein binding	cell /// membrane fraction /// endoplasmic reticulum /// endoplasmic reticulum membrane /// plasma membrane /// plasma membrane /// plasma membrane /// integral to plasma membrane /// membrane /// integral to membrane
232098_at	232098_at	41353	1.17728	2.2615	2.2615	1.4e-06	4.8245	0.000103724	T	DST	dystonin	---	cytoskeleton organization and biogenesis /// cell cycle arrest /// cell adhesion /// integrin-mediated signaling pathway /// actin cytoskeleton organization and biogenesis /// intermediate filament cytoskeleton organization and biogenesis /// intermediate filament cytoskeleton organization and biogenesis /// intermediate filament cytoskeleton organization and biogenesis	actin binding /// integrin binding /// structural molecule activity /// calcium ion binding /// protein binding /// protein binding /// protein C-terminus binding /// actin filament binding	basement membrane /// cytoplasm /// cytoplasm /// cytoskeleton /// cytoplasmic membrane-bounded vesicle /// hemidesmosome
227084_at	227084_at	36340	1.01904	2.02657	2.02657	0.000830126	3.34255	0.0175312	T	DTNA	dystrobrevin, alpha	---	striated muscle contraction /// signal transduction /// synaptic transmission /// neuromuscular synaptic transmission	calcium ion binding /// protein binding /// protein binding /// zinc ion binding /// metal ion binding	cytoplasm /// cell junction /// synapse
244142_at	244142_at	53393	1.2253	2.33804	2.33804	1.77e-05	4.29164	0.000839347	T	DTNA	dystrobrevin, alpha	---	striated muscle contraction /// signal transduction /// synaptic transmission /// neuromuscular synaptic transmission	calcium ion binding /// protein binding /// protein binding /// zinc ion binding /// metal ion binding	cytoplasm /// cell junction /// synapse
210091_s_at	210091_s_at	19496	1.23038	2.34629	2.34629	0.000843483	3.33812	0.017731	T	DTNA	dystrobrevin, alpha	---	striated muscle contraction /// signal transduction /// synaptic transmission /// neuromuscular synaptic transmission	calcium ion binding /// protein binding /// protein binding /// zinc ion binding /// metal ion binding	cytoplasm /// cell junction /// synapse
210611_s_at	210611_s_at	19997	1.42847	2.69161	2.69161	2.71e-06	4.69185	0.000179098	T	DTNA	dystrobrevin, alpha	---	striated muscle contraction /// signal transduction /// synaptic transmission /// neuromuscular synaptic transmission	calcium ion binding /// protein binding /// protein binding /// zinc ion binding /// metal ion binding	cytoplasm /// cell junction /// synapse
205741_s_at	205741_s_at	15189	1.90316	3.74031	3.74031	2.18e-08	5.59739	2.93e-06	T	DTNA	dystrobrevin, alpha	---	striated muscle contraction /// signal transduction /// synaptic transmission /// neuromuscular synaptic transmission	calcium ion binding /// protein binding /// protein binding /// zinc ion binding /// metal ion binding	cytoplasm /// cell junction /// synapse
225415_at	225415_at	34673	2.54344	5.82979	5.82979	0	8.97865	0	T	DTX3L	deltex 3-like (Drosophila)	---	---	protein binding /// zinc ion binding /// metal ion binding	---
202023_at	202023_at	11472	1.17463	2.25735	2.25735	1.35e-07	5.27245	1.43e-05	T	EFNA1	ephrin-A1	---	cell-cell signaling	receptor binding /// ephrin receptor binding	plasma membrane /// integral to plasma membrane /// membrane /// anchored to membrane
227404_s_at	227404_s_at	36660	-1.03969	0.486431	-2.05579	5.84e-06	-4.532	0.000338021	T	EGR1	Early growth response 1	---	negative regulation of transcription from RNA polymerase II promoter /// regulation of transcription, DNA-dependent /// learning or memory /// T cell differentiation /// positive regulation of transcription /// positive regulation of transcription from RNA polymerase II promoter	transcription factor activity /// zinc ion binding /// transcription activator activity /// metal ion binding	intracellular /// nucleus
213294_at	213294_at	22596	1.22844	2.34314	2.34314	8.01e-05	3.94421	0.00290149	T	EIF2AK2	eukaryotic translation initiation factor 2-alpha kinase 2	<a target="external" href="http://www.wikipathways.org/index.php/Pathway:Homo_sapiens:Translation_Factors">Translation_Factors</a>	translation /// protein amino acid phosphorylation /// protein amino acid phosphorylation /// virus-infected cell apoptosis /// negative regulation of cell proliferation /// response to virus /// endoplasmic reticulum unfolded protein response /// interspecies interaction between organisms /// protein amino acid autophosphorylation	nucleotide binding /// RNA binding /// double-stranded RNA binding /// double-stranded RNA binding /// translation initiation factor activity /// protein kinase activity /// protein serine/threonine kinase activity /// protein serine/threonine kinase activity /// eukaryotic translation initiation factor 2alpha kinase activity /// protein binding /// protein binding /// ATP binding /// protein pho…	intracellular
212418_at	212418_at	21724	1.35403	2.55624	2.55624	2.03e-07	5.19665	2.02e-05	T	ELF1	E74-like factor 1 (ets domain transcription factor)	---	regulation of cytokine production /// transcription /// regulation of transcription, DNA-dependent /// positive regulation of transcription from RNA polymerase II promoter /// negative regulation of T cell receptor signaling pathway	DNA binding /// transcription factor activity /// transcription factor activity /// protein binding /// transcription activator activity /// transcription repressor activity /// sequence-specific DNA binding	nucleus /// nucleus
221773_at	221773_at	31054	1.15671	2.22949	2.22949	1.37e-07	5.26941	1.45e-05	T	ELK3	ELK3, ETS-domain protein (SRF accessory protein 2)	---	angiogenesis /// transcription /// regulation of transcription, DNA-dependent /// signal transduction /// negative regulation of transcription /// wound healing	DNA binding /// transcription factor activity /// transcription factor activity /// transcription corepressor activity /// purine-rich negative regulatory element binding /// sequence-specific DNA binding	nucleus /// nucleus
226099_at	226099_at	35356	1.91704	3.77648	3.77648	4.3e-11	6.59337	1.16e-08	T	ELL2	elongation factor, RNA polymerase II, 2	---	transcription /// regulation of transcription, DNA-dependent /// RNA elongation from RNA polymerase II promoter	RNA polymerase II transcription factor activity /// translation elongation factor activity	nucleus /// transcription elongation factor complex
57163_at	57163_at	54515	1.09554	2.13693	2.13693	4.71e-05	4.06957	0.00188583	T	ELOVL1	elongation of very long chain fatty acids (FEN1/Elo2, SUR4/Elo3, yeast)-like 1	---	fatty acid biosynthetic process /// lipid biosynthetic process	protein binding	endoplasmic reticulum /// endoplasmic reticulum membrane /// membrane /// integral to membrane
201324_at	201324_at	10773	1.68602	3.21768	3.21768	8.66e-09	5.75507	1.32e-06	T	EMP1	epithelial membrane protein 1	---	multicellular organismal development /// cell proliferation /// epidermis development /// cell growth	---	membrane fraction /// membrane /// integral to membrane /// integral to membrane
230629_s_at	230629_s_at	39884	1.06672	2.09467	2.09467	1.69e-05	4.30261	0.000810014	T	EP400	E1A binding protein p400	---	chromatin modification	nucleotide binding /// nucleic acid binding /// DNA binding /// helicase activity /// ATP binding /// hydrolase activity	nucleus
217941_s_at	217941_s_at	27227	1.04017	2.05647	2.05647	6.72e-05	3.98601	0.00251	T	ERBB2IP	erbb2 interacting protein	---	cell cycle /// cell adhesion /// signal transduction /// epidermal growth factor receptor signaling pathway /// integrin-mediated signaling pathway /// cell growth /// intermediate filament cytoskeleton organization and biogenesis /// basal protein localization /// establishment or maintenance of epithelial cell apical/basal polarity	ErbB-2 class receptor binding /// integrin binding /// integrin binding /// structural constituent of cytoskeleton /// protein binding /// protein binding /// protein binding	basement membrane /// nucleus /// nucleus /// cytoplasm /// cytoplasm /// basal plasma membrane /// cell junction /// hemidesmosome /// hemidesmosome
222473_s_at	222473_s_at	31753	1.05879	2.08318	2.08318	2.83e-06	4.68275	0.0001858	T	ERBB2IP	erbb2 interacting protein	---	cell cycle /// cell adhesion /// signal transduction /// epidermal growth factor receptor signaling pathway /// integrin-mediated signaling pathway /// cell growth /// intermediate filament cytoskeleton organization and biogenesis /// basal protein localization /// establishment or maintenance of epithelial cell apical/basal polarity	ErbB-2 class receptor binding /// integrin binding /// integrin binding /// structural constituent of cytoskeleton /// protein binding /// protein binding /// protein binding	basement membrane /// nucleus /// nucleus /// cytoplasm /// cytoplasm /// basal plasma membrane /// cell junction /// hemidesmosome /// hemidesmosome
231911_at	231911_at	41166	1.15743	2.2306	2.2306	1.86e-07	5.21307	1.87e-05	T	ERMN	ermin, ERM-like protein	---	---	actin binding /// cytoskeletal protein binding	cytoplasm /// cytoskeleton /// extrinsic to membrane
222603_at	222603_at	31883	1.03924	2.05515	2.05515	7.52e-07	4.94737	6.06e-05	T	ERMP1	endoplasmic reticulum metallopeptidase 1	---	proteolysis	peptidase activity /// metallopeptidase activity /// zinc ion binding /// hydrolase activity /// metal ion binding	endoplasmic reticulum /// endoplasmic reticulum membrane /// membrane /// integral to membrane
224833_at	224833_at	34092	1.29828	2.45935	2.45935	2.11e-07	5.18916	2.09e-05	T	ETS1	v-ets erythroblastosis virus E26 oncogene homolog 1 (avian)	---	transcription /// regulation of transcription, DNA-dependent /// immune response /// negative regulation of cell proliferation /// positive regulation of erythrocyte differentiation	DNA binding /// DNA binding /// DNA binding /// transcription factor activity /// protein binding /// protein binding /// transcription factor binding /// sequence-specific DNA binding	nucleus
223000_s_at	223000_s_at	32280	1.20247	2.30134	2.30134	4.46e-09	5.86626	7.33e-07	T	F11R	F11 receptor	---	inflammatory response /// cell adhesion /// epithelial cell differentiation	receptor activity /// protein binding	plasma membrane /// plasma membrane /// intercellular junction /// tight junction /// membrane /// integral to membrane /// cell junction
223059_s_at	223059_s_at	32339	1.10223	2.14686	2.14686	0.000188349	3.73415	0.00566425	T	FAM107B	family with sequence similarity 107, member B	---	---	---	---
227551_at	227551_at	36806	1.03195	2.04479	2.04479	0.000664959	3.40363	0.0149078	T	FAM108B1	family with sequence similarity 108, member B1	---	---	hydrolase activity	extracellular region
211911_x_at	211911_x_at	21220	2.20071	4.59705	4.59705	1.23e-10	6.43618	2.93e-08	T	FAM20B /// HLA-B /// HLA-C /// LOC730410 /// MICA /// XXbac-BPG181B23.1	family with sequence similarity 20, member B /// major histocompatibility complex, class I, B /// major histocompatibility complex, class I, C /// similar to HLA class I histocompatibility antigen, B-18 alpha chain precursor (MHC class I antigen B*18) /// MHC class I polypeptide-related sequence A /// MHC class I polypeptide-related sequence A	<a target="external" href="http://www.wikipathways.org/index.php/Pathway:Homo_sapiens:Proteasome_Degradation">Proteasome_Degradation</a>	ciliary or flagellar motility /// stimulatory C-type lectin receptor signaling pathway /// immune response to tumor cell /// antigen processing and presentation of peptide antigen via MHC class I /// defense response /// immune response /// immune response /// response to DNA damage stimulus /// response to heat /// cytolysis /// antigen processing and presentation /// defense response to bacteri…	microtubule motor activity /// protein binding /// beta-2-microglobulin binding /// MHC class I receptor activity /// MHC class II receptor activity /// natural killer cell lectin-like receptor binding	extracellular region /// membrane fraction /// cytoplasm /// axonemal dynein complex /// plasma membrane /// plasma membrane /// integral to plasma membrane /// integral to plasma membrane /// membrane /// membrane /// integral to membrane /// MHC class I protein complex
224866_at	224866_at	34125	1.02431	2.03398	2.03398	5.11e-06	4.56021	0.000301715	T	FAR1	fatty acyl CoA reductase 1	---	lipid metabolic process /// metabolic process /// lipid biosynthetic process /// oxidation reduction	catalytic activity /// binding /// protein binding /// oxidoreductase activity	peroxisome /// peroxisomal membrane /// membrane /// integral to membrane
232409_x_at	232409_x_at	41664	-1.41864	0.374065	-2.67334	1.38e-09	-6.05763	2.62e-07	T	FBXL16	F-box and leucine-rich repeat protein 16	---	---	protein binding	---
242829_x_at	242829_x_at	52079	1.13846	2.20146	2.20146	1.57e-10	6.39839	3.66e-08	T	FBXL3	F-box and leucine-rich repeat protein 3	---	protein ubiquitination	ubiquitin-protein ligase activity /// protein binding	ubiquitin ligase complex /// nucleus /// cytoplasm
215600_x_at	215600_x_at	24894	1.02257	2.03154	2.03154	0.000279998	3.63314	0.00772689	T	FBXW12	F-box and WD repeat domain containing 12	---	---	---	---
1554899_s_at	1554899_s_at	1917	1.07669	2.1092	2.1092	3.72e-11	6.61477	1.03e-08	T	FCER1G	Fc fragment of IgE, high affinity I, receptor for; gamma polypeptide	---	positive regulation of type IIa hypersensitivity /// positive regulation of type III hypersensitivity /// positive regulation of type I hypersensitivity /// Fc receptor mediated stimulatory signaling pathway /// phagocytosis, engulfment /// cell surface receptor linked signal transduction /// immunoglobulin mediated immune response /// antigen processing and presentation of exogenous peptide anti…	receptor activity /// transmembrane receptor activity /// protein binding /// protein binding /// IgE receptor activity /// IgE binding /// IgG binding	plasma membrane /// plasma membrane /// plasma membrane /// integral to plasma membrane /// integral to plasma membrane /// external side of plasma membrane /// membrane /// integral to membrane /// Fc-epsilon receptor I complex
221310_at	221310_at	30594	-1.11743	0.460915	-2.1696	8.19e-09	-5.76446	1.27e-06	T	FGF14	fibroblast growth factor 14	---	signal transduction /// cell-cell signaling /// nervous system development /// cell death	growth factor activity /// growth factor activity	nucleus
236808_at	236808_at	46058	1.23133	2.34783	2.34783	1.22e-08	5.69667	1.78e-06	T	FGFR1OP2	FGFR1 oncogene partner 2	---	---	---	cytoplasm
227265_at	227265_at	36521	1.09122	2.13055	2.13055	4.88e-08	5.45569	5.88e-06	T	FGL2	fibrinogen-like 2	---	signal transduction	receptor binding	extracellular region /// fibrinogen complex
239710_at	239710_at	48960	1.18093	2.26723	2.26723	3.4e-13	7.27759	1.36e-10	T	FIGN	fidgetin	---	---	nucleotide binding /// ATP binding /// nucleoside-triphosphatase activity	---
238964_at	238964_at	48214	1.20567	2.30644	2.30644	9.59e-09	5.73789	1.44e-06	T	FIGN	fidgetin	---	---	nucleotide binding /// ATP binding /// nucleoside-triphosphatase activity	---
242828_at	242828_at	52078	1.3315	2.51664	2.51664	7.53e-07	4.94706	6.06e-05	T	FIGN	fidgetin	---	---	nucleotide binding /// ATP binding /// nucleoside-triphosphatase activity	---
58780_s_at	58780_s_at	54527	1.43127	2.69684	2.69684	5.15e-09	5.8423	8.27e-07	T	FLJ10357	hypothetical protein FLJ10357	---	regulation of Rho protein signal transduction	guanyl-nucleotide exchange factor activity /// Rho guanyl-nucleotide exchange factor activity	intracellular /// cytoplasm
236739_at	236739_at	45989	1.10998	2.15843	2.15843	9.72e-06	4.42339	0.000509252	T	FLJ30594	Hypothetical locus FLJ30594	---	---	---	---
218618_s_at	218618_s_at	27904	1.23899	2.36033	2.36033	2.43e-07	5.16269	2.36e-05	T	FNDC3B	fibronectin type III domain containing 3B	---	---	---	membrane /// integral to membrane
211074_at	211074_at	20439	1.39172	2.62392	2.62392	2.16e-08	5.59879	2.92e-06	T	FOLR1	folate receptor 1 (adult)	---	receptor-mediated endocytosis /// folic acid transport /// folic acid metabolic process	receptor activity /// receptor activity /// folic acid binding /// folic acid binding	extracellular region /// membrane fraction /// plasma membrane /// integral to plasma membrane /// membrane /// anchored to membrane
213056_at	213056_at	22360	1.01901	2.02653	2.02653	1.63e-06	4.79494	0.00011729	T	FRMD4B	FERM domain containing 4B	---	---	binding /// cytoskeletal protein binding	cytoplasm /// cytoskeleton /// extrinsic to membrane
220131_at	220131_at	29416	-1.27682	0.412705	-2.42304	1.36e-10	-6.41983	3.24e-08	T	FXYD7	FXYD domain containing ion transport regulator 7	---	transport /// ion transport /// chloride transport /// muscle contraction	ion channel activity /// chloride channel activity /// chloride channel activity /// chloride ion binding	plasma membrane /// integral to plasma membrane /// membrane /// integral to membrane
212486_s_at	212486_s_at	21792	1.13917	2.20255	2.20255	0.000210885	3.70561	0.00622499	T	FYN	FYN oncogene related to SRC, FGR, YES	<a target="external" href="http://www.wikipathways.org/index.php/Pathway:Homo_sapiens:Integrin-mediated_cell_adhesion_KEGG">Integrin-mediated_cell_adhesion_KEGG</a>	protein amino acid phosphorylation /// protein amino acid phosphorylation /// protein amino acid phosphorylation /// calcium ion transport /// protein kinase cascade /// multicellular organismal development /// learning /// feeding behavior /// interspecies interaction between organisms /// T cell receptor signaling pathway	nucleotide binding /// protein kinase activity /// protein tyrosine kinase activity /// protein tyrosine kinase activity /// non-membrane spanning protein tyrosine kinase activity /// non-membrane spanning protein tyrosine kinase activity /// protein binding /// protein binding /// ATP binding /// kinase activity /// transferase activity /// manganese ion binding /// identical protein binding ///…	endosome /// cytosol /// plasma membrane /// plasma membrane /// membrane
229114_at	229114_at	38369	1.03602	2.05056	2.05056	0.000721916	3.38112	0.0158592	T	GAB1	GRB2-associated binding protein 1	---	response to oxidative stress /// signal transduction /// epidermal growth factor receptor signaling pathway /// activation of JNK activity /// cell proliferation /// insulin receptor signaling pathway /// regulation of cell migration	signal transducer activity /// SH3/SH2 adaptor activity /// protein binding /// protein binding /// protein binding	cytoplasm /// cytosol
206456_at	206456_at	15903	-1.14396	0.452517	-2.20986	0.00243074	-3.03183	0.0376382	T	GABRA5	gamma-aminobutyric acid (GABA) A receptor, alpha 5	---	transport /// transport /// ion transport /// chloride transport /// signal transduction /// gamma-aminobutyric acid signaling pathway	receptor activity /// receptor activity /// GABA-A receptor activity /// transporter activity /// ion channel activity /// extracellular ligand-gated ion channel activity /// chloride channel activity /// neurotransmitter receptor activity /// chloride ion binding	plasma membrane /// integral to plasma membrane /// membrane /// integral to membrane /// cell junction /// synapse /// postsynaptic membrane
207574_s_at	207574_s_at	17016	1.32587	2.50684	2.50684	3.15e-06	4.66092	0.000202261	T	GADD45B	growth arrest and DNA-damage-inducible, beta	---	activation of MAPKKK activity /// activation of MAPKK activity /// negative regulation of protein kinase activity /// apoptosis /// apoptosis /// response to stress /// multicellular organismal development /// cell differentiation	protein binding	---
228501_at	228501_at	37756	1.00612	2.00851	2.00851	0.00151601	3.1716	0.0268735	T	GALNTL2	UDP-N-acetyl-alpha-D-galactosamine:polypeptide N-acetylgalactosaminyltransferase-like 2	---	---	polypeptide N-acetylgalactosaminyltransferase activity /// calcium ion binding /// sugar binding /// transferase activity /// transferase activity, transferring glycosyl groups /// manganese ion binding	Golgi membrane /// Golgi apparatus /// membrane /// integral to membrane /// transport vesicle
202269_x_at	202269_x_at	11718	3.24375	9.47255	9.47255	0	11.9622	0	T	GBP1	guanylate binding protein 1, interferon-inducible, 67kDa	---	immune response	nucleotide binding /// GTPase activity /// GTP binding /// GTP binding	plasma membrane /// membrane
202270_at	202270_at	11719	3.72939	13.2635	13.2635	0	15.5471	0	T	GBP1	guanylate binding protein 1, interferon-inducible, 67kDa	---	immune response	nucleotide binding /// GTPase activity /// GTP binding /// GTP binding	plasma membrane /// membrane
231577_s_at	231577_s_at	40832	3.88239	14.7474	14.7474	0	13.4573	0	T	GBP1	guanylate binding protein 1, interferon-inducible, 67kDa	---	immune response	nucleotide binding /// GTPase activity /// GTP binding /// GTP binding	plasma membrane /// membrane
202748_at	202748_at	12197	1.40726	2.65233	2.65233	1.26e-08	5.6912	1.83e-06	T	GBP2	guanylate binding protein 2, interferon-inducible	---	immune response /// immune response	nucleotide binding /// GTPase activity /// GTP binding /// GTP binding	plasma membrane /// membrane
223434_at	223434_at	32712	2.75594	6.7549	6.7549	0	12.2697	0	T	GBP3	guanylate binding protein 3	---	immune response	nucleotide binding /// GTPase activity /// GTP binding	---
204224_s_at	204224_s_at	13672	1.00879	2.01223	2.01223	6.21e-05	4.00479	0.00234759	T	GCH1	GTP cyclohydrolase 1	---	L-phenylalanine catabolic process /// tetrahydrobiopterin biosynthetic process /// nitric oxide biosynthetic process /// induction of apoptosis /// aromatic compound biosynthetic process /// neurotransmitter metabolic process /// vasodilation /// negative regulation of blood pressure	catalytic activity /// GTP cyclohydrolase I activity /// GTP cyclohydrolase I activity /// protein binding /// zinc ion binding /// hydrolase activity /// metal ion binding	cytoplasm
219777_at	219777_at	29062	1.17636	2.26006	2.26006	6.23e-11	6.53801	1.58e-08	T	GIMAP6	GTPase, IMAP family member 6	---	---	nucleotide binding /// GTP binding	---
228071_at	228071_at	37326	1.27003	2.41166	2.41166	3.76e-11	6.61331	1.03e-08	T	GIMAP7	GTPase, IMAP family member 7	---	---	nucleotide binding /// GTP binding	---
229435_at	229435_at	38690	1.42037	2.67654	2.67654	1.17e-13	7.42024	5.14e-11	T	GLIS3	GLIS family zinc finger 3	---	negative regulation of transcription from RNA polymerase II promoter /// transcription /// regulation of transcription, DNA-dependent /// positive regulation of transcription from RNA polymerase II promoter	nucleic acid binding /// DNA binding /// specific RNA polymerase II transcription factor activity /// zinc ion binding /// metal ion binding	intracellular /// nucleus /// nucleus
227692_at	227692_at	36947	1.11719	2.16923	2.16923	2.59e-06	4.70123	0.000172444	T	GNAI1	guanine nucleotide binding protein (G protein), alpha inhibiting activity polypeptide 1	---	signal transduction /// G-protein coupled receptor protein signaling pathway	nucleotide binding /// GTPase activity /// signal transducer activity /// protein binding /// GTP binding /// guanyl nucleotide binding	heterotrimeric G-protein complex /// plasma membrane /// plasma membrane
206356_s_at	206356_s_at	15803	-1.17025	0.444346	-2.2505	5.19e-08	-5.44471	6.18e-06	T	GNAL	guanine nucleotide binding protein (G protein), alpha activating activity polypeptide, olfactory type	<a target="external" href="http://www.wikipathways.org/index.php/Pathway:Homo_sapiens:G_Protein_Signaling">G_Protein_Signaling</a>	signal transduction /// signal transduction /// G-protein coupled receptor protein signaling pathway /// activation of adenylate cyclase activity /// dopamine receptor, adenylate cyclase activating pathway /// sensory perception of smell	nucleotide binding /// GTPase activity /// signal transducer activity /// GTP binding /// guanyl nucleotide binding	---
225710_at	225710_at	34968	1.3466	2.54312	2.54312	3.38e-07	5.10077	3.14e-05	T	GNB4	guanine nucleotide binding protein (G protein), beta polypeptide 4	<a target="external" href="http://www.wikipathways.org/index.php/Pathway:Homo_sapiens:Calcium_regulation_in_cardiac_cells">Calcium_regulation_in_cardiac_cells</a> /// <a target="external" href="http://www.wikipathways.org/index.php/Pathway:Homo_sapiens:Smooth_muscle_contraction">Smooth_muscle_contraction</a>	signal transduction /// hormone-mediated signaling	signal transducer activity	---
212334_at	212334_at	21640	1.01996	2.02786	2.02786	0.000394495	3.54374	0.0100488	T	GNS	glucosamine (N-acetyl)-6-sulfatase	---	glycosaminoglycan catabolic process /// metabolic process /// glycosaminoglycan metabolic process	catalytic activity /// calcium ion binding /// N-acetylglucosamine-6-sulfatase activity /// N-acetylglucosamine-6-sulfatase activity /// sulfuric ester hydrolase activity /// sulfuric ester hydrolase activity /// hydrolase activity /// metal ion binding	lysosome
208813_at	208813_at	18229	-1.00168	0.499419	-2.00233	1.86e-05	-4.28154	0.000871559	T	GOT1	glutamic-oxaloacetic transaminase 1, soluble (aspartate aminotransferase 1)	<a target="external" href="http://www.wikipathways.org/index.php/Pathway:Homo_sapiens:Glycolysis_and_Gluconeogenesis">Glycolysis_and_Gluconeogenesis</a>	amino acid metabolic process /// aspartate catabolic process /// biosynthetic process /// cellular response to insulin stimulus /// response to glucocorticoid stimulus	catalytic activity /// aspartate transaminase activity /// aspartate transaminase activity /// aspartate transaminase activity /// transaminase activity /// transferase activity /// transferase activity, transferring nitrogenous groups /// pyridoxal phosphate binding	cytoplasm /// cytoplasm /// cytosol
1554018_at	1554018_at	1272	1.31209	2.48301	2.48301	0	10.1195	0	T	GPNMB	glycoprotein (transmembrane) nmb	---	negative regulation of cell proliferation	---	membrane /// integral to membrane /// integral to membrane /// melanosome
201141_at	201141_at	10590	2.7811	6.87375	6.87375	0	8.67332	0	T	GPNMB	glycoprotein (transmembrane) nmb	---	negative regulation of cell proliferation	---	membrane /// integral to membrane /// integral to membrane /// melanosome
212950_at	212950_at	22254	1.03293	2.04617	2.04617	1.05e-05	4.40668	0.000546472	T	GPR116	G protein-coupled receptor 116	<a target="external" href="http://www.wikipathways.org/index.php/Pathway:Homo_sapiens:GPCRDB_Other">GPCRDB_Other</a>	signal transduction /// G-protein coupled receptor protein signaling pathway /// neuropeptide signaling pathway	signal transducer activity /// receptor activity /// G-protein coupled receptor activity	plasma membrane /// membrane /// integral to membrane
221958_s_at	221958_s_at	31239	1.33452	2.52192	2.52192	0.000461707	3.50204	0.0113276	T	GPR177	G protein-coupled receptor 177	---	transcription /// regulation of transcription, DNA-dependent /// positive regulation of I-kappaB kinase/NF-kappaB cascade /// positive regulation of I-kappaB kinase/NF-kappaB cascade	DNA binding /// signal transducer activity /// signal transducer activity /// receptor activity	nucleus /// cytoplasm /// membrane /// integral to membrane
205914_s_at	205914_s_at	15362	-1.09097	0.469445	-2.13018	3.32e-06	-4.64997	0.000211063	T	GRIN1	glutamate receptor, ionotropic, N-methyl D-aspartate 1	---	transport /// ion transport /// cation transport /// synaptic transmission /// visual learning /// ionotropic glutamate receptor signaling pathway /// regulation of membrane potential /// positive regulation of transcription from RNA polymerase II promoter /// calcium ion homeostasis /// regulation of excitatory postsynaptic membrane potential	magnesium ion binding /// receptor activity /// ionotropic glutamate receptor activity /// N-methyl-D-aspartate selective glutamate receptor activity /// ion channel activity /// extracellular-glutamate-gated ion channel activity /// calcium channel activity /// calcium ion binding /// calcium ion binding /// protein binding /// calmodulin binding /// glycine binding /// glycine binding /// gluta…	plasma membrane /// integral to plasma membrane /// synaptic vesicle /// postsynaptic density /// membrane /// integral to membrane /// N-methyl-D-aspartate selective glutamate receptor complex /// synaptosome /// cell junction /// dendrite /// synapse /// synapse /// postsynaptic membrane /// postsynaptic membrane
204670_x_at	204670_x_at	14118	1.3197	2.49614	2.49614	5.16e-05	4.04805	0.00202333	T	hCG_1998957 /// HLA-DQB1 /// HLA-DQB2 /// HLA-DRB1 /// HLA-DRB2 /// HLA-DRB3 /// HLA-DRB4 /// HLA-DRB5 /// LOC100133484 /// LOC100133583 /// LOC100133661 /// LOC100133811 /// LOC730415 /// RNASE2 /// ZNF749	major histocompatibility complex, class II, DR beta 5 /// major histocompatibility complex, class II, DQ beta 1 /// major histocompatibility complex, class II, DQ beta 2 /// major histocompatibility complex, class II, DR beta 1 /// major histocompatibility complex, class II, DR beta 2 (pseudogene) /// major histocompatibility complex, class II, DR beta 3 /// major histocompatibility complex, clas…	---	antigen processing and presentation of peptide or polysaccharide antigen via MHC class II /// transcription /// regulation of transcription, DNA-dependent /// RNA catabolic process /// chemotaxis /// chemotaxis /// immune response /// immune response /// immune response /// cell cycle /// signal transduction /// pathogenesis /// antigen processing and presentation	nucleic acid binding /// DNA binding /// nuclease activity /// endonuclease activity /// pancreatic ribonuclease activity /// ribonuclease activity /// GTP binding /// zinc ion binding /// hydrolase activity /// MHC class II receptor activity /// MHC class II receptor activity /// metal ion binding	extracellular region /// intracellular /// nucleus /// lysosome /// plasma membrane /// integral to plasma membrane /// integral to plasma membrane /// membrane /// membrane /// membrane /// integral to membrane /// MHC class II protein complex
212998_x_at	212998_x_at	22302	1.36135	2.56925	2.56925	4.49e-10	6.23584	9.33e-08	T	hCG_1998957 /// HLA-DQB1 /// HLA-DQB2 /// HLA-DRB1 /// HLA-DRB2 /// HLA-DRB3 /// HLA-DRB4 /// HLA-DRB5 /// LOC100133484 /// LOC100133583 /// LOC100133661 /// LOC100133811 /// LOC730415 /// RNASE2 /// ZNF749	major histocompatibility complex, class II, DR beta 5 /// major histocompatibility complex, class II, DQ beta 1 /// major histocompatibility complex, class II, DQ beta 2 /// major histocompatibility complex, class II, DR beta 1 /// major histocompatibility complex, class II, DR beta 2 (pseudogene) /// major histocompatibility complex, class II, DR beta 3 /// major histocompatibility complex, clas…	---	antigen processing and presentation of peptide or polysaccharide antigen via MHC class II /// transcription /// regulation of transcription, DNA-dependent /// RNA catabolic process /// chemotaxis /// chemotaxis /// immune response /// immune response /// immune response /// cell cycle /// signal transduction /// pathogenesis /// antigen processing and presentation	nucleic acid binding /// DNA binding /// nuclease activity /// endonuclease activity /// pancreatic ribonuclease activity /// ribonuclease activity /// GTP binding /// zinc ion binding /// hydrolase activity /// MHC class II receptor activity /// MHC class II receptor activity /// metal ion binding	extracellular region /// intracellular /// nucleus /// lysosome /// plasma membrane /// integral to plasma membrane /// integral to plasma membrane /// membrane /// membrane /// membrane /// integral to membrane /// MHC class II protein complex
209312_x_at	209312_x_at	18727	1.75329	3.37127	3.37127	8.06e-09	5.76718	1.25e-06	T	hCG_1998957 /// HLA-DQB1 /// HLA-DQB2 /// HLA-DRB1 /// HLA-DRB2 /// HLA-DRB3 /// HLA-DRB4 /// HLA-DRB5 /// LOC100133484 /// LOC100133583 /// LOC100133661 /// LOC100133811 /// LOC730415 /// RNASE2 /// ZNF749	major histocompatibility complex, class II, DR beta 5 /// major histocompatibility complex, class II, DQ beta 1 /// major histocompatibility complex, class II, DQ beta 2 /// major histocompatibility complex, class II, DR beta 1 /// major histocompatibility complex, class II, DR beta 2 (pseudogene) /// major histocompatibility complex, class II, DR beta 3 /// major histocompatibility complex, clas…	---	antigen processing and presentation of peptide or polysaccharide antigen via MHC class II /// transcription /// regulation of transcription, DNA-dependent /// RNA catabolic process /// chemotaxis /// chemotaxis /// immune response /// immune response /// immune response /// cell cycle /// signal transduction /// pathogenesis /// antigen processing and presentation	nucleic acid binding /// DNA binding /// nuclease activity /// endonuclease activity /// pancreatic ribonuclease activity /// ribonuclease activity /// GTP binding /// zinc ion binding /// hydrolase activity /// MHC class II receptor activity /// MHC class II receptor activity /// metal ion binding	extracellular region /// intracellular /// nucleus /// lysosome /// plasma membrane /// integral to plasma membrane /// integral to plasma membrane /// membrane /// membrane /// membrane /// integral to membrane /// MHC class II protein complex
215193_x_at	215193_x_at	24488	2.01264	4.0352	4.0352	4.91e-12	6.90805	1.6e-09	T	hCG_1998957 /// HLA-DQB1 /// HLA-DQB2 /// HLA-DRB1 /// HLA-DRB2 /// HLA-DRB3 /// HLA-DRB4 /// HLA-DRB5 /// LOC100133484 /// LOC100133583 /// LOC100133661 /// LOC100133811 /// LOC730415 /// RNASE2 /// ZNF749	major histocompatibility complex, class II, DR beta 5 /// major histocompatibility complex, class II, DQ beta 1 /// major histocompatibility complex, class II, DQ beta 2 /// major histocompatibility complex, class II, DR beta 1 /// major histocompatibility complex, class II, DR beta 2 (pseudogene) /// major histocompatibility complex, class II, DR beta 3 /// major histocompatibility complex, clas…	---	antigen processing and presentation of peptide or polysaccharide antigen via MHC class II /// transcription /// regulation of transcription, DNA-dependent /// RNA catabolic process /// chemotaxis /// chemotaxis /// immune response /// immune response /// immune response /// cell cycle /// signal transduction /// pathogenesis /// antigen processing and presentation	nucleic acid binding /// DNA binding /// nuclease activity /// endonuclease activity /// pancreatic ribonuclease activity /// ribonuclease activity /// GTP binding /// zinc ion binding /// hydrolase activity /// MHC class II receptor activity /// MHC class II receptor activity /// metal ion binding	extracellular region /// intracellular /// nucleus /// lysosome /// plasma membrane /// integral to plasma membrane /// integral to plasma membrane /// membrane /// membrane /// membrane /// integral to membrane /// MHC class II protein complex
217317_s_at	217317_s_at	26603	1.05906	2.08357	2.08357	4.67e-05	4.07132	0.00187447	T	HERC2P2 /// HERC2P3 /// LOC440248	hect domain and RLD 2 pseudogene 2 /// hect domain and RLD 2 pseudogene 3 /// hect domain and RLD 2 pseudogene	---	---	---	---
219863_at	219863_at	29148	1.79856	3.47873	3.47873	1.14e-10	6.4473	2.75e-08	T	HERC5	hect domain and RLD 5	---	regulation of cyclin-dependent protein kinase activity /// protein modification process	ubiquitin-protein ligase activity /// ligase activity	intracellular /// cytoplasm
219352_at	219352_at	28637	1.68796	3.22202	3.22202	2.95e-07	5.12633	2.82e-05	T	HERC6	hect domain and RLD 6	---	protein modification process	ubiquitin-protein ligase activity /// ligase activity	intracellular /// cytoplasm
226364_at	226364_at	35621	1.081	2.1155	2.1155	1.5e-06	4.81108	0.000109604	T	HIP1	Huntingtin interacting protein 1	---	endocytosis /// apoptosis /// caspase activation /// regulation of apoptosis /// clathrin coat assembly	actin binding /// structural constituent of cytoskeleton /// binding /// protein binding /// phospholipid binding /// clathrin binding	membrane fraction /// cytoplasm /// cytoplasm /// Golgi apparatus /// cytoskeleton /// endomembrane system /// membrane
209398_at	209398_at	18812	1.07623	2.10852	2.10852	1.18e-05	4.38053	0.0006054	T	HIST1H1C	histone cluster 1, H1c	---	nucleosome assembly /// nucleosome assembly /// nucleosome positioning	DNA binding /// DNA binding /// protein binding	nucleosome /// nucleosome /// nucleus /// chromosome
215071_s_at	215071_s_at	24366	1.70977	3.27108	3.27108	5.09e-10	6.21638	1.04e-07	T	HIST1H2AC	histone cluster 1, H2ac	---	nucleosome assembly /// nucleosome assembly	DNA binding /// DNA binding	nucleosome /// nucleosome /// nucleus /// chromosome
209911_x_at	209911_x_at	19318	1.26737	2.40722	2.40722	4.09e-07	5.06454	3.65e-05	T	HIST1H2BD	histone cluster 1, H2bd	---	nucleosome assembly /// nucleosome assembly /// defense response to bacterium	DNA binding /// DNA binding /// protein binding	nucleosome /// nucleosome /// nucleus /// chromosome
218280_x_at	218280_x_at	27566	1.19639	2.29166	2.29166	2.97e-05	4.17614	0.00130064	T	HIST2H2AA3 /// HIST2H2AA4	histone cluster 2, H2aa3 /// histone cluster 2, H2aa4	---	nucleosome assembly	DNA binding	nucleosome /// nucleus /// chromosome
214290_s_at	214290_s_at	23590	1.4541	2.73985	2.73985	3.63e-06	4.63175	0.000227085	T	HIST2H2AA3 /// HIST2H2AA4	histone cluster 2, H2aa3 /// histone cluster 2, H2aa4	---	nucleosome assembly	DNA binding	nucleosome /// nucleus /// chromosome
213932_x_at	213932_x_at	23232	1.58273	2.99537	2.99537	3.26e-08	5.52711	4.12e-06	T	HLA-A	major histocompatibility complex, class I, A	<a target="external" href="http://www.wikipathways.org/index.php/Pathway:Homo_sapiens:Proteasome_Degradation">Proteasome_Degradation</a>	antigen processing and presentation of peptide antigen via MHC class I /// immune response /// immune response /// antigen processing and presentation /// interspecies interaction between organisms	protein binding /// MHC class I receptor activity	Golgi membrane /// integral to plasma membrane /// membrane /// integral to membrane /// early endosome membrane /// MHC class I protein complex
215313_x_at	215313_x_at	24608	1.82966	3.55452	3.55452	4.88e-11	6.57443	1.26e-08	T	HLA-A	major histocompatibility complex, class I, A	<a target="external" href="http://www.wikipathways.org/index.php/Pathway:Homo_sapiens:Proteasome_Degradation">Proteasome_Degradation</a>	antigen processing and presentation of peptide antigen via MHC class I /// immune response /// immune response /// antigen processing and presentation /// interspecies interaction between organisms	protein binding /// MHC class I receptor activity	Golgi membrane /// integral to plasma membrane /// membrane /// integral to membrane /// early endosome membrane /// MHC class I protein complex
217436_x_at	217436_x_at	26722	1.18721	2.27713	2.27713	0.0032128	2.94661	0.0453738	T	HLA-A /// HLA-A29.1 /// HLA-B /// HLA-G /// HLA-H /// HLA-J	major histocompatibility complex, class I, A /// major histocompatibility complex class I HLA-A29.1 /// major histocompatibility complex, class I, B /// major histocompatibility complex, class I, G /// major histocompatibility complex, class I, H (pseudogene) /// major histocompatibility complex, class I, J (pseudogene)	<a target="external" href="http://www.wikipathways.org/index.php/Pathway:Homo_sapiens:Proteasome_Degradation">Proteasome_Degradation</a>	antigen processing and presentation of peptide antigen via MHC class I /// defense response /// immune response /// immune response /// cellular defense response /// antigen processing and presentation /// interspecies interaction between organisms	protein binding /// MHC class I receptor activity /// MHC class I receptor activity	Golgi membrane /// membrane fraction /// plasma membrane /// plasma membrane /// integral to plasma membrane /// membrane /// integral to membrane /// early endosome membrane /// MHC class I protein complex
208729_x_at	208729_x_at	18145	2.12282	4.35544	4.35544	2.42e-08	5.57925	3.19e-06	T	HLA-B	major histocompatibility complex, class I, B	<a target="external" href="http://www.wikipathways.org/index.php/Pathway:Homo_sapiens:Proteasome_Degradation">Proteasome_Degradation</a>	ciliary or flagellar motility /// antigen processing and presentation of peptide antigen via MHC class I /// defense response /// immune response /// immune response /// antigen processing and presentation /// interspecies interaction between organisms	microtubule motor activity /// protein binding /// MHC class I receptor activity /// MHC class II receptor activity	extracellular region /// membrane fraction /// axonemal dynein complex /// plasma membrane /// plasma membrane /// integral to plasma membrane /// membrane /// membrane /// integral to membrane /// MHC class I protein complex
216526_x_at	216526_x_at	25817	1.85916	3.62797	3.62797	3.24e-11	6.63509	9.04e-09	T	HLA-B /// HLA-C /// MICA /// XXbac-BPG181B23.1	major histocompatibility complex, class I, B /// major histocompatibility complex, class I, C /// MHC class I polypeptide-related sequence A /// MHC class I polypeptide-related sequence A	<a target="external" href="http://www.wikipathways.org/index.php/Pathway:Homo_sapiens:Proteasome_Degradation">Proteasome_Degradation</a>	ciliary or flagellar motility /// stimulatory C-type lectin receptor signaling pathway /// immune response to tumor cell /// antigen processing and presentation of peptide antigen via MHC class I /// defense response /// immune response /// immune response /// response to DNA damage stimulus /// G-protein coupled receptor protein signaling pathway /// response to heat /// cytolysis /// antigen pr…	microtubule motor activity /// protein binding /// metabotropic glutamate, GABA-B-like receptor activity /// beta-2-microglobulin binding /// MHC class I receptor activity /// MHC class II receptor activity /// natural killer cell lectin-like receptor binding	extracellular region /// membrane fraction /// cytoplasm /// axonemal dynein complex /// plasma membrane /// plasma membrane /// integral to plasma membrane /// integral to plasma membrane /// membrane /// membrane /// integral to membrane /// MHC class I protein complex
209140_x_at	209140_x_at	18555	2.33759	5.05456	5.05456	4.44e-16	8.12045	2.82e-13	T	HLA-B /// HLA-C /// MICA /// XXbac-BPG181B23.1	major histocompatibility complex, class I, B /// major histocompatibility complex, class I, C /// MHC class I polypeptide-related sequence A /// MHC class I polypeptide-related sequence A	<a target="external" href="http://www.wikipathways.org/index.php/Pathway:Homo_sapiens:Proteasome_Degradation">Proteasome_Degradation</a>	ciliary or flagellar motility /// stimulatory C-type lectin receptor signaling pathway /// immune response to tumor cell /// antigen processing and presentation of peptide antigen via MHC class I /// defense response /// immune response /// immune response /// response to DNA damage stimulus /// response to heat /// cytolysis /// antigen processing and presentation /// defense response to bacteri…	microtubule motor activity /// protein binding /// beta-2-microglobulin binding /// MHC class I receptor activity /// MHC class II receptor activity /// natural killer cell lectin-like receptor binding	extracellular region /// membrane fraction /// cytoplasm /// axonemal dynein complex /// plasma membrane /// plasma membrane /// integral to plasma membrane /// integral to plasma membrane /// membrane /// membrane /// integral to membrane /// MHC class I protein complex
211799_x_at	211799_x_at	21116	1.74143	3.34366	3.34366	7.8e-06	4.47056	0.000425634	T	HLA-C	major histocompatibility complex, class I, C	<a target="external" href="http://www.wikipathways.org/index.php/Pathway:Homo_sapiens:Proteasome_Degradation">Proteasome_Degradation</a>	ciliary or flagellar motility /// antigen processing and presentation of peptide antigen via MHC class I /// immune response /// immune response /// antigen processing and presentation /// interspecies interaction between organisms	microtubule motor activity /// MHC class I receptor activity /// MHC class II receptor activity	extracellular region /// axonemal dynein complex /// plasma membrane /// integral to plasma membrane /// membrane /// membrane /// integral to membrane /// MHC class I protein complex
214459_x_at	214459_x_at	23759	1.76906	3.40832	3.40832	5.36e-09	5.83561	8.56e-07	T	HLA-C	major histocompatibility complex, class I, C	<a target="external" href="http://www.wikipathways.org/index.php/Pathway:Homo_sapiens:Proteasome_Degradation">Proteasome_Degradation</a>	ciliary or flagellar motility /// antigen processing and presentation of peptide antigen via MHC class I /// immune response /// immune response /// antigen processing and presentation /// interspecies interaction between organisms	microtubule motor activity /// MHC class I receptor activity /// MHC class II receptor activity	extracellular region /// axonemal dynein complex /// plasma membrane /// integral to plasma membrane /// membrane /// membrane /// integral to membrane /// MHC class I protein complex
208812_x_at	208812_x_at	18228	1.95531	3.878	3.878	1.6e-14	7.67915	7.94e-12	T	HLA-C	major histocompatibility complex, class I, C	<a target="external" href="http://www.wikipathways.org/index.php/Pathway:Homo_sapiens:Proteasome_Degradation">Proteasome_Degradation</a>	ciliary or flagellar motility /// antigen processing and presentation of peptide antigen via MHC class I /// immune response /// immune response /// antigen processing and presentation /// interspecies interaction between organisms	microtubule motor activity /// MHC class I receptor activity /// MHC class II receptor activity	extracellular region /// axonemal dynein complex /// plasma membrane /// integral to plasma membrane /// membrane /// membrane /// integral to membrane /// MHC class I protein complex
211991_s_at	211991_s_at	21299	1.17442	2.25702	2.25702	6.15e-08	5.41442	7.11e-06	T	HLA-DPA1	major histocompatibility complex, class II, DP alpha 1	---	antigen processing and presentation of peptide or polysaccharide antigen via MHC class II /// immune response /// immune response /// antigen processing and presentation	MHC class II receptor activity	plasma membrane /// integral to plasma membrane /// membrane /// integral to membrane /// MHC class II protein complex
211990_at	211990_at	21298	1.63486	3.10558	3.10558	1.56e-09	6.03786	2.91e-07	T	HLA-DPA1	major histocompatibility complex, class II, DP alpha 1	---	antigen processing and presentation of peptide or polysaccharide antigen via MHC class II /// immune response /// immune response /// antigen processing and presentation	MHC class II receptor activity	plasma membrane /// integral to plasma membrane /// membrane /// integral to membrane /// MHC class II protein complex
201137_s_at	201137_s_at	10586	1.48398	2.79719	2.79719	2.27e-05	4.23624	0.00103887	T	HLA-DPB1	major histocompatibility complex, class II, DP beta 1	---	antigen processing and presentation of peptide or polysaccharide antigen via MHC class II /// immune response /// pathogenesis /// antigen processing and presentation	MHC class II receptor activity	membrane /// integral to membrane /// MHC class II protein complex
213831_at	213831_at	23132	1.09286	2.13296	2.13296	3.84e-05	4.11669	0.0015987	T	HLA-DQA1	major histocompatibility complex, class II, DQ alpha 1	---	antigen processing and presentation of peptide or polysaccharide antigen via MHC class II /// immune response /// immune response /// antigen processing and presentation	MHC class II receptor activity /// MHC class II receptor activity	plasma membrane /// integral to plasma membrane /// membrane /// integral to membrane /// MHC class II protein complex
212671_s_at	212671_s_at	21977	1.78748	3.45212	3.45212	0	8.62571	0	T	HLA-DQA1 /// HLA-DQA2	major histocompatibility complex, class II, DQ alpha 1 /// major histocompatibility complex, class II, DQ alpha 2	---	antigen processing and presentation of peptide or polysaccharide antigen via MHC class II /// immune response /// immune response /// antigen processing and presentation	MHC class II receptor activity /// MHC class II receptor activity	plasma membrane /// integral to plasma membrane /// membrane /// integral to membrane /// MHC class II protein complex
211656_x_at	211656_x_at	20981	1.17387	2.25617	2.25617	0.000119341	3.84748	0.00394764	T	HLA-DQB1	major histocompatibility complex, class II, DQ beta 1	---	antigen processing and presentation of peptide or polysaccharide antigen via MHC class II /// immune response /// immune response /// cell cycle /// antigen processing and presentation	GTP binding /// MHC class II receptor activity	plasma membrane /// membrane /// membrane /// integral to membrane /// MHC class II protein complex
210982_s_at	210982_s_at	20350	1.33422	2.52139	2.52139	5.04e-08	5.44987	6.05e-06	T	HLA-DRA	major histocompatibility complex, class II, DR alpha	---	antigen processing and presentation of peptide or polysaccharide antigen via MHC class II /// immune response /// immune response /// antigen processing and presentation	MHC class II receptor activity	lysosome /// plasma membrane /// plasma membrane /// integral to plasma membrane /// membrane /// integral to membrane /// MHC class II protein complex
208894_at	208894_at	18310	1.3385	2.52888	2.52888	1.9e-09	6.00587	3.51e-07	T	HLA-DRA	major histocompatibility complex, class II, DR alpha	---	antigen processing and presentation of peptide or polysaccharide antigen via MHC class II /// immune response /// immune response /// antigen processing and presentation	MHC class II receptor activity	lysosome /// plasma membrane /// plasma membrane /// integral to plasma membrane /// membrane /// integral to membrane /// MHC class II protein complex
208306_x_at	208306_x_at	17731	1.50588	2.83998	2.83998	6.47e-08	5.40529	7.42e-06	T	HLA-DRB1	Major histocompatibility complex, class II, DR beta 3	---	antigen processing and presentation of peptide or polysaccharide antigen via MHC class II /// immune response /// immune response /// immune response /// signal transduction /// pathogenesis /// antigen processing and presentation	MHC class II receptor activity /// MHC class II receptor activity	plasma membrane /// integral to plasma membrane /// integral to plasma membrane /// membrane /// membrane /// membrane /// integral to membrane /// MHC class II protein complex
200904_at	200904_at	10353	1.23888	2.36016	2.36016	5.97e-05	4.01413	0.00227385	T	HLA-E	major histocompatibility complex, class I, E	<a target="external" href="http://www.wikipathways.org/index.php/Pathway:Homo_sapiens:Proteasome_Degradation">Proteasome_Degradation</a>	antigen processing and presentation of peptide antigen via MHC class I /// immune response /// antigen processing and presentation	MHC class I receptor activity	plasma membrane /// membrane /// integral to membrane /// MHC class I protein complex
217456_x_at	217456_x_at	26742	1.50848	2.84509	2.84509	1.45e-06	4.81794	0.000106473	T	HLA-E	major histocompatibility complex, class I, E	<a target="external" href="http://www.wikipathways.org/index.php/Pathway:Homo_sapiens:Proteasome_Degradation">Proteasome_Degradation</a>	antigen processing and presentation of peptide antigen via MHC class I /// immune response /// antigen processing and presentation	MHC class I receptor activity	plasma membrane /// membrane /// integral to membrane /// MHC class I protein complex
200905_x_at	200905_x_at	10354	1.72249	3.30005	3.30005	3.62e-09	5.90048	6.11e-07	T	HLA-E	major histocompatibility complex, class I, E	<a target="external" href="http://www.wikipathways.org/index.php/Pathway:Homo_sapiens:Proteasome_Degradation">Proteasome_Degradation</a>	antigen processing and presentation of peptide antigen via MHC class I /// immune response /// antigen processing and presentation	MHC class I receptor activity	plasma membrane /// membrane /// integral to membrane /// MHC class I protein complex
221978_at	221978_at	31259	1.05962	2.08439	2.08439	1.41e-06	4.8238	0.00010395	T	HLA-F	major histocompatibility complex, class I, F	<a target="external" href="http://www.wikipathways.org/index.php/Pathway:Homo_sapiens:Proteasome_Degradation">Proteasome_Degradation</a>	antigen processing and presentation of peptide antigen via MHC class I /// immune response /// antigen processing and presentation	MHC class I receptor activity	membrane /// integral to membrane /// MHC class I protein complex
204806_x_at	204806_x_at	14254	1.78993	3.45799	3.45799	3.94e-07	5.07195	3.54e-05	T	HLA-F	major histocompatibility complex, class I, F	<a target="external" href="http://www.wikipathways.org/index.php/Pathway:Homo_sapiens:Proteasome_Degradation">Proteasome_Degradation</a>	antigen processing and presentation of peptide antigen via MHC class I /// immune response /// antigen processing and presentation	MHC class I receptor activity	membrane /// integral to membrane /// MHC class I protein complex
221875_x_at	221875_x_at	31156	1.95357	3.87332	3.87332	1.38e-08	5.67543	1.98e-06	T	HLA-F	major histocompatibility complex, class I, F	<a target="external" href="http://www.wikipathways.org/index.php/Pathway:Homo_sapiens:Proteasome_Degradation">Proteasome_Degradation</a>	antigen processing and presentation of peptide antigen via MHC class I /// immune response /// antigen processing and presentation	MHC class I receptor activity	membrane /// integral to membrane /// MHC class I protein complex
211530_x_at	211530_x_at	20857	1.11165	2.16092	2.16092	0.00305396	2.96225	0.0438921	T	HLA-G	major histocompatibility complex, class I, G	<a target="external" href="http://www.wikipathways.org/index.php/Pathway:Homo_sapiens:Proteasome_Degradation">Proteasome_Degradation</a>	antigen processing and presentation of peptide antigen via MHC class I /// immune response /// immune response /// cellular defense response /// antigen processing and presentation	protein binding /// MHC class I receptor activity	membrane /// integral to membrane /// MHC class I protein complex
210514_x_at	210514_x_at	19905	1.31769	2.49267	2.49267	0.000407488	3.53519	0.0103172	T	HLA-G	major histocompatibility complex, class I, G	<a target="external" href="http://www.wikipathways.org/index.php/Pathway:Homo_sapiens:Proteasome_Degradation">Proteasome_Degradation</a>	antigen processing and presentation of peptide antigen via MHC class I /// immune response /// immune response /// cellular defense response /// antigen processing and presentation	protein binding /// MHC class I receptor activity	membrane /// integral to membrane /// MHC class I protein complex
211528_x_at	211528_x_at	20855	1.70325	3.25633	3.25633	4.02e-06	4.61056	0.000248102	T	HLA-G	major histocompatibility complex, class I, G	<a target="external" href="http://www.wikipathways.org/index.php/Pathway:Homo_sapiens:Proteasome_Degradation">Proteasome_Degradation</a>	antigen processing and presentation of peptide antigen via MHC class I /// immune response /// immune response /// cellular defense response /// antigen processing and presentation	protein binding /// MHC class I receptor activity	membrane /// integral to membrane /// MHC class I protein complex
211529_x_at	211529_x_at	20856	1.72836	3.3135	3.3135	6.37e-05	3.9987	0.00239389	T	HLA-G	major histocompatibility complex, class I, G	<a target="external" href="http://www.wikipathways.org/index.php/Pathway:Homo_sapiens:Proteasome_Degradation">Proteasome_Degradation</a>	antigen processing and presentation of peptide antigen via MHC class I /// immune response /// immune response /// cellular defense response /// antigen processing and presentation	protein binding /// MHC class I receptor activity	membrane /// integral to membrane /// MHC class I protein complex
204112_s_at	204112_s_at	13560	1.35748	2.56237	2.56237	3.55e-07	5.09162	3.25e-05	T	HNMT	histamine N-methyltransferase	---	respiratory gaseous exchange	methyltransferase activity /// transferase activity /// histamine N-methyltransferase activity	cytoplasm
225107_at	225107_at	34365	1.10114	2.14524	2.14524	1.21e-07	5.29214	1.29e-05	T	HNRNPA2B1	heterogeneous nuclear ribonucleoprotein A2/B1	<a target="external" href="http://www.wikipathways.org/index.php/Pathway:Homo_sapiens:mRNA_processing_Reactome">mRNA_processing_Reactome</a>	nuclear mRNA splicing, via spliceosome /// nuclear mRNA splicing, via spliceosome /// mRNA processing /// mRNA processing /// RNA splicing /// RNA transport	nucleotide binding /// nucleic acid binding /// RNA binding /// RNA binding /// RNA binding /// protein binding /// single-stranded telomeric DNA binding	nucleus /// spliceosome /// spliceosome /// ribonucleoprotein complex /// heterogeneous nuclear ribonucleoprotein complex
204647_at	204647_at	14095	1.02909	2.04074	2.04074	5.7e-05	4.02508	0.00219053	T	HOMER3	homer homolog 3 (Drosophila)	---	protein targeting /// metabotropic glutamate receptor signaling pathway	protein binding /// protein binding	cytoplasm /// membrane /// cell junction /// synapse /// postsynaptic membrane
205454_at	205454_at	14902	-1.07536	0.474554	-2.10724	0.00149482	-3.17569	0.0266699	T	HPCA	hippocalcin	---	---	actin binding /// binding /// calcium ion binding /// calcium ion binding /// protein binding	---
204544_at	204544_at	13992	1.07755	2.11045	2.11045	1.6e-06	4.79826	0.000115918	T	HPS5	Hermansky-Pudlak syndrome 5	---	---	---	---
209448_at	209448_at	18862	1.03641	2.05112	2.05112	4.47e-06	4.58836	0.000271393	T	HTATIP2	HIV-1 Tat interactive protein 2, 30kDa	---	angiogenesis /// regulation of transcription from RNA polymerase II promoter /// apoptosis /// anti-apoptosis /// induction of apoptosis /// cell cycle /// multicellular organismal development /// metabolic process /// cell differentiation /// regulation of apoptosis /// interspecies interaction between organisms /// regulation of angiogenesis /// negative regulation of cell cycle /// nuclear imp…	RNA polymerase II transcription factor activity /// transcription coactivator activity /// catalytic activity /// binding /// protein binding /// oxidoreductase activity	nucleus /// nucleus /// nuclear envelope /// nuclear envelope /// cytoplasm /// cytoplasm
211479_s_at	211479_s_at	20808	-1.0031	0.498929	-2.0043	5.77e-25	-10.3192	5e-22	T	HTR2C	5-hydroxytryptamine (serotonin) receptor 2C	<a target="external" href="http://www.wikipathways.org/index.php/Pathway:Homo_sapiens:GPCRDB_Class_A_Rhodopsin-like">GPCRDB_Class_A_Rhodopsin-like</a> /// <a target="external" href="http://www.wikipathways.org/index.php/Pathway:Homo_sapiens:Monoamine_GPCRs">Monoamine_GPCRs</a>	signal transduction /// G-protein coupled receptor protein signaling pathway /// synaptic transmission /// feeding behavior	rhodopsin-like receptor activity /// signal transducer activity /// receptor activity /// G-protein coupled receptor activity /// protein binding	plasma membrane /// membrane /// integral to membrane
213620_s_at	213620_s_at	22921	1.18269	2.27	2.27	0.000140947	3.8065	0.00450676	T	ICAM2	intercellular adhesion molecule 2	---	cell adhesion /// cell-cell adhesion	integrin binding /// protein binding	plasma membrane /// plasma membrane /// integral to plasma membrane /// membrane /// integral to membrane
208937_s_at	208937_s_at	18353	1.17402	2.2564	2.2564	1.12e-08	5.71081	1.66e-06	T	ID1	inhibitor of DNA binding 1, dominant negative helix-loop-helix protein	---	multicellular organismal development /// regulation of transcription	protein binding /// transcription regulator activity	nucleus
209291_at	209291_at	18706	1.01825	2.02546	2.02546	0.000904902	3.31854	0.0185578	T	ID4	inhibitor of DNA binding 4, dominant negative helix-loop-helix protein	---	regulation of transcription from RNA polymerase II promoter /// neuroblast proliferation /// positive regulation of cell proliferation /// regulation of transcription /// negative regulation of neuron differentiation /// negative regulation of astrocyte differentiation	transcription corepressor activity /// protein binding /// transcription regulator activity	nucleus
202438_x_at	202438_x_at	11887	-1.46183	0.363032	-2.75458	9.81e-17	-8.30704	7.15e-14	T	IDS	iduronate 2-sulfatase	---	metabolic process /// glycosaminoglycan metabolic process	catalytic activity /// iduronate-2-sulfatase activity /// iduronate-2-sulfatase activity /// calcium ion binding /// sulfuric ester hydrolase activity /// hydrolase activity /// metal ion binding	lysosome /// endoplasmic reticulum
201631_s_at	201631_s_at	11080	1.03642	2.05113	2.05113	3.15e-05	4.16206	0.00136594	T	IER3	immediate early response 3	---	apoptosis /// anti-apoptosis /// anti-apoptosis /// anatomical structure morphogenesis	protein binding	membrane /// integral to membrane
208966_x_at	208966_x_at	18382	1.74714	3.35692	3.35692	3.86e-11	6.60931	1.05e-08	T	IFI16	interferon, gamma-inducible protein 16	---	transcription /// regulation of transcription, DNA-dependent /// regulation of transcription, DNA-dependent /// cell proliferation /// response to virus /// hemopoiesis /// myeloid cell differentiation /// monocyte differentiation /// DNA damage response, signal transduction by p53 class mediator resulting in induction of apoptosis	DNA binding /// double-stranded DNA binding /// protein binding /// protein binding /// transcription repressor activity	nucleus /// nucleus /// nucleoplasm /// nucleolus
206332_s_at	206332_s_at	15779	1.84249	3.58628	3.58628	4.82e-13	7.23024	1.88e-10	T	IFI16	interferon, gamma-inducible protein 16	---	transcription /// regulation of transcription, DNA-dependent /// regulation of transcription, DNA-dependent /// cell proliferation /// response to virus /// hemopoiesis /// myeloid cell differentiation /// monocyte differentiation /// DNA damage response, signal transduction by p53 class mediator resulting in induction of apoptosis	DNA binding /// double-stranded DNA binding /// protein binding /// protein binding /// transcription repressor activity	nucleus /// nucleus /// nucleoplasm /// nucleolus
208965_s_at	208965_s_at	18381	2.63748	6.22246	6.22246	0	10.1047	0	T	IFI16	interferon, gamma-inducible protein 16	---	transcription /// regulation of transcription, DNA-dependent /// regulation of transcription, DNA-dependent /// cell proliferation /// response to virus /// hemopoiesis /// myeloid cell differentiation /// monocyte differentiation /// DNA damage response, signal transduction by p53 class mediator resulting in induction of apoptosis	DNA binding /// double-stranded DNA binding /// protein binding /// protein binding /// transcription repressor activity	nucleus /// nucleus /// nucleoplasm /// nucleolus
202411_at	202411_at	11860	2.43656	5.4135	5.4135	0	8.2862	0	T	IFI27	interferon, alpha-inducible protein 27	---	---	---	membrane /// integral to membrane /// integral to membrane
209417_s_at	209417_s_at	18831	1.74497	3.35188	3.35188	1.7e-10	6.38638	3.93e-08	T	IFI35	interferon-induced protein 35	---	immune response /// response to virus	protein binding	nucleus /// nucleus
214453_s_at	214453_s_at	23753	2.44826	5.45757	5.45757	0	8.5244	0	T	IFI44	interferon-induced protein 44	---	response to virus	---	cytoplasm
204439_at	204439_at	13887	3.14653	8.8552	8.8552	0	10.9219	0	T	IFI44L	interferon-induced protein 44-like	---	---	---	cytoplasm
204415_at	204415_at	13863	2.1323	4.38416	4.38416	3.2e-14	7.59046	1.52e-11	T	IFI6	interferon, alpha-inducible protein 6	---	release of cytochrome c from mitochondria /// anti-apoptosis /// immune response /// negative regulation of caspase activity /// negative regulation of mitochondrial depolarization	protein binding	mitochondrion /// membrane /// integral to membrane
219209_at	219209_at	28494	2.04831	4.13621	4.13621	0	9.28267	0	T	IFIH1	interferon induced with helicase C domain 1	---	immune response /// response to virus /// regulation of apoptosis /// interspecies interaction between organisms /// innate immune response	nucleotide binding /// nucleic acid binding /// DNA binding /// RNA binding /// helicase activity /// binding /// protein binding /// ATP binding /// hydrolase activity	intracellular /// nucleus /// cytoplasm
203153_at	203153_at	12602	2.39094	5.245	5.245	0	8.50876	0	T	IFIT1	interferon-induced protein with tetratricopeptide repeats 1	---	---	binding	cytoplasm
226757_at	226757_at	36013	2.73249	6.64603	6.64603	0	8.99784	0	T	IFIT2	interferon-induced protein with tetratricopeptide repeats 2	---	---	binding	---
204747_at	204747_at	14195	1.9567	3.88172	3.88172	1.27e-08	5.69031	1.83e-06	T	IFIT3	interferon-induced protein with tetratricopeptide repeats 3	---	---	binding	---
229450_at	229450_at	38705	2.66866	6.3584	6.3584	0	9.15555	0	T	IFIT3	interferon-induced protein with tetratricopeptide repeats 3	---	---	binding	---
201601_x_at	201601_x_at	11050	1.97782	3.93899	3.93899	4.91e-10	6.22198	1.01e-07	T	IFITM1	interferon induced transmembrane protein 1 (9-27)	---	cell surface receptor linked signal transduction /// negative regulation of cell proliferation /// response to biotic stimulus	receptor signaling protein activity /// protein binding	plasma membrane /// membrane /// integral to membrane
214022_s_at	214022_s_at	23322	2.25152	4.76184	4.76184	0	8.45268	0	T	IFITM1	interferon induced transmembrane protein 1 (9-27)	---	cell surface receptor linked signal transduction /// negative regulation of cell proliferation /// response to biotic stimulus	receptor signaling protein activity /// protein binding	plasma membrane /// membrane /// integral to membrane
201315_x_at	201315_x_at	10764	1.04619	2.06507	2.06507	0.000583899	3.43899	0.0135249	T	IFITM2	interferon induced transmembrane protein 2 (1-8D)	---	immune response /// response to biotic stimulus	protein binding	membrane /// integral to membrane
212203_x_at	212203_x_at	21510	1.00197	2.00274	2.00274	0.000302872	3.61283	0.00822515	T	IFITM3	interferon induced transmembrane protein 3 (1-8U)	---	immune response /// response to biotic stimulus	---	plasma membrane /// membrane /// integral to membrane
1558956_s_at	1558956_s_at	4512	1.64197	3.12092	3.12092	4.6e-11	6.58325	1.22e-08	T	IFT80	intraflagellar transport 80 homolog (Chlamydomonas)	---	---	---	cytoplasm
225330_at	225330_at	34588	1.00312	2.00433	2.00433	0.000117653	3.85097	0.00390363	T	IGF1R	insulin-like growth factor 1 receptor	---	protein amino acid phosphorylation /// anti-apoptosis /// signal transduction /// transmembrane receptor protein tyrosine kinase signaling pathway /// brain development /// positive regulation of cell proliferation /// insulin receptor signaling pathway /// organ morphogenesis /// phosphoinositide 3-kinase cascade /// male sex determination /// positive regulation of cell migration /// positive r…	nucleotide binding /// protein kinase activity /// protein tyrosine kinase activity /// protein tyrosine kinase activity /// transmembrane receptor protein tyrosine kinase activity /// receptor activity /// insulin-like growth factor receptor activity /// insulin-like growth factor receptor activity /// insulin receptor binding /// protein binding /// insulin-like growth factor binding /// ATP bi…	microsome /// integral to plasma membrane /// membrane /// membrane /// integral to membrane
203628_at	203628_at	13076	1.25791	2.39149	2.39149	8.22e-06	4.45925	0.00044253	T	IGF1R	insulin-like growth factor 1 receptor	---	protein amino acid phosphorylation /// anti-apoptosis /// signal transduction /// transmembrane receptor protein tyrosine kinase signaling pathway /// brain development /// positive regulation of cell proliferation /// insulin receptor signaling pathway /// organ morphogenesis /// phosphoinositide 3-kinase cascade /// male sex determination /// positive regulation of cell migration /// positive r…	nucleotide binding /// protein kinase activity /// protein tyrosine kinase activity /// protein tyrosine kinase activity /// transmembrane receptor protein tyrosine kinase activity /// receptor activity /// insulin-like growth factor receptor activity /// insulin-like growth factor receptor activity /// insulin receptor binding /// protein binding /// insulin-like growth factor binding /// ATP bi…	microsome /// integral to plasma membrane /// membrane /// membrane /// integral to membrane
217022_s_at	217022_s_at	26313	1.46237	2.7556	2.7556	4.07e-08	5.48776	5.02e-06	T	IGH@ /// IGHA1 /// IGHA2 /// IGHV3OR16-13 /// LOC100126583	immunoglobulin heavy locus /// immunoglobulin heavy constant alpha 1 /// immunoglobulin heavy constant alpha 2 (A2m marker) /// immunoglobulin heavy variable 3/OR16-13 /// hypothetical LOC100126583	<a target="external" href="http://www.wikipathways.org/index.php/Pathway:Homo_sapiens:Inflammatory_Response_Pathway">Inflammatory_Response_Pathway</a>	immune response /// protein-chromophore linkage	antigen binding /// antigen binding /// antigen binding /// protein binding	membrane fraction
211430_s_at	211430_s_at	20761	3.68868	12.8945	12.8945	0	10.5035	0	T	IGH@ /// IGHG1 /// IGHG2 /// IGHM /// IGHV4-31	immunoglobulin heavy locus /// immunoglobulin heavy constant gamma 1 (G1m marker) /// immunoglobulin heavy constant gamma 2 (G2m marker) /// immunoglobulin heavy constant mu /// immunoglobulin heavy variable 4-31	<a target="external" href="http://www.wikipathways.org/index.php/Pathway:Homo_sapiens:Blood_Clotting_Cascade">Blood_Clotting_Cascade</a>	activation of MAPK activity /// humoral immune response mediated by circulating immunoglobulin /// proteolysis /// immune response /// antigen processing and presentation /// positive regulation of B cell proliferation /// early endosome to late endosome transport /// positive regulation of endocytosis /// positive regulation of peptidyl-tyrosine phosphorylation /// B cell receptor signaling path…	antigen binding /// antigen binding /// antigen binding /// catalytic activity /// serine-type endopeptidase activity /// receptor activity /// transmembrane receptor activity /// copper ion binding /// calcium ion binding /// protein binding /// protein binding /// electron carrier activity	extracellular region /// extracellular region /// membrane fraction /// plasma membrane /// integral to plasma membrane /// external side of plasma membrane /// membrane /// integral to membrane /// B cell receptor complex /// immunoglobulin complex, circulating /// perinuclear region of cytoplasm
209138_x_at	209138_x_at	18553	3.31549	9.95547	9.95547	0	8.95588	0	T	IGL@	Immunoglobulin lambda joining 3	---	tRNA aminoacylation for protein translation	nucleotide binding /// aminoacyl-tRNA ligase activity /// ATP binding	extracellular region /// cytoplasm
214677_x_at	214677_x_at	23974	3.9235	15.1737	15.1737	0	10.8158	0	T	IGL@	immunoglobulin lambda locus	---	tRNA aminoacylation for protein translation /// immune response	nucleotide binding /// antigen binding /// antigen binding /// aminoacyl-tRNA ligase activity /// ATP binding	extracellular region /// cytoplasm
215379_x_at	215379_x_at	24674	2.70977	6.54218	6.54218	3.49e-10	6.27546	7.44e-08	T	IGL@ /// IGLC2 /// IGLV2-14	immunoglobulin lambda locus /// immunoglobulin lambda constant 2 (Kern-Oz- marker) /// immunoglobulin lambda variable 2-14	---	tRNA aminoacylation for protein translation /// immune response	nucleotide binding /// antigen binding /// antigen binding /// aminoacyl-tRNA ligase activity /// ATP binding	extracellular region /// cytoplasm
215121_x_at	215121_x_at	24416	2.86372	7.27888	7.27888	1.44e-12	7.07974	5.12e-10	T	IGL@ /// IGLC2 /// IGLV2-14	immunoglobulin lambda locus /// immunoglobulin lambda constant 2 (Kern-Oz- marker) /// immunoglobulin lambda variable 2-14	---	tRNA aminoacylation for protein translation /// immune response	nucleotide binding /// antigen binding /// antigen binding /// aminoacyl-tRNA ligase activity /// ATP binding	extracellular region /// cytoplasm
204912_at	204912_at	14360	1.24094	2.36352	2.36352	1.94e-06	4.75961	0.000136332	T	IL10RA	interleukin 10 receptor, alpha	---	---	signal transducer activity /// receptor activity /// receptor activity /// interleukin-10 receptor activity /// protein binding	plasma membrane /// membrane /// integral to membrane
201887_at	201887_at	11336	1.01203	2.01675	2.01675	2.8e-05	4.18875	0.00124342	T	IL13RA1	interleukin 13 receptor, alpha 1	---	cell surface receptor linked signal transduction	receptor activity /// hematopoietin/interferon-class (D200-domain) cytokine receptor activity /// protein binding	plasma membrane /// interleukin-13 receptor complex /// membrane /// integral to membrane
202948_at	202948_at	12398	1.0168	2.02343	2.02343	3.06e-06	4.66675	0.000197773	T	IL1R1	interleukin 1 receptor, type I	<a target="external" href="http://www.wikipathways.org/index.php/Pathway:Homo_sapiens:Hypertrophy_model">Hypertrophy_model</a>	immune response /// signal transduction /// cell surface receptor linked signal transduction /// cytokine and chemokine mediated signaling pathway /// innate immune response	signal transducer activity /// receptor activity /// transmembrane receptor activity /// transmembrane receptor activity /// interleukin-1 receptor activity /// interleukin-1 receptor activity /// interleukin-1, Type I, activating receptor activity /// interleukin-1, Type I, activating receptor activity /// protein binding	integral to plasma membrane /// membrane /// integral to membrane /// intrinsic to membrane
205945_at	205945_at	15393	1.20167	2.30006	2.30006	2.52e-08	5.57191	3.3e-06	T	IL6R	interleukin 6 receptor	---	immune response /// cell surface receptor linked signal transduction /// multicellular organismal development /// cell proliferation	receptor activity /// hematopoietin/interferon-class (D200-domain) cytokine receptor activity /// interleukin-6 receptor activity /// protein binding /// enzyme binding	extracellular region /// extracellular region /// integral to plasma membrane /// interleukin-6 receptor complex /// membrane /// integral to membrane /// basolateral plasma membrane
227931_at	227931_at	37186	1.04719	2.0665	2.0665	1.26e-05	4.3678	0.00063819	T	INO80D	INO80 complex subunit D	---	---	---	---
1554757_a_at	1554757_a_at	1805	-1.35935	0.389757	-2.5657	1.75e-26	-10.6494	1.57e-23	T	INPP5A	inositol polyphosphate-5-phosphatase, 40kDa	---	cell communication	inositol or phosphatidylinositol phosphatase activity /// inositol-polyphosphate 5-phosphatase activity /// inositol-polyphosphate 5-phosphatase activity /// hydrolase activity	membrane /// membrane
238584_at	238584_at	47834	1.24103	2.36368	2.36368	7.55e-06	4.47745	0.000414207	T	IQCA1	IQ motif containing with AAA domain 1	---	---	nucleotide binding /// ATP binding	---
201587_s_at	201587_s_at	11036	1.05013	2.07071	2.07071	0.00199421	3.09109	0.0325687	T	IRAK1	interleukin-1 receptor-associated kinase 1	---	protein amino acid phosphorylation /// protein amino acid phosphorylation /// signal transduction /// signal transduction /// signal transduction /// transmembrane receptor protein serine/threonine kinase signaling pathway /// activation of NF-kappaB-inducing kinase activity /// positive regulation of transcription /// protein amino acid autophosphorylation /// protein oligomerization	nucleotide binding /// magnesium ion binding /// protein kinase activity /// protein serine/threonine kinase activity /// protein serine/threonine kinase activity /// NF-kappaB-inducing kinase activity /// receptor activity /// protein binding /// protein binding /// ATP binding /// kinase activity /// transcription activator activity /// transferase activity /// protein kinase binding /// identi…	cytosol /// interleukin-1 receptor complex
202531_at	202531_at	11980	1.0498	2.07024	2.07024	0.000122571	3.84093	0.00402086	T	IRF1	interferon regulatory factor 1	<a target="external" href="http://www.wikipathways.org/index.php/Pathway:Homo_sapiens:Apoptosis">Apoptosis</a>	transcription /// regulation of transcription, DNA-dependent /// transcription from RNA polymerase II promoter /// cell cycle /// positive regulation of interleukin-12 biosynthetic process /// negative regulation of cell cycle /// positive regulation of transcription from RNA polymerase II promoter	DNA binding /// transcription factor activity /// sequence-specific DNA binding	nucleus
224569_s_at	224569_s_at	33829	1.08825	2.12616	2.12616	2.81e-05	4.18817	0.00124408	T	IRF2BP2	interferon regulatory factor 2 binding protein 2	---	transcription /// regulation of transcription, DNA-dependent	protein binding /// zinc ion binding	nucleus
208436_s_at	208436_s_at	17856	1.90779	3.75234	3.75234	4.47e-10	6.23661	9.32e-08	T	IRF7	interferon regulatory factor 7	<a target="external" href="http://www.wikipathways.org/index.php/Pathway:Homo_sapiens:Apoptosis">Apoptosis</a>	negative regulation of transcription from RNA polymerase II promoter /// transcription /// regulation of transcription, DNA-dependent /// transcription initiation from RNA polymerase II promoter /// inflammatory response /// response to DNA damage stimulus /// response to virus /// response to virus /// negative regulation of transcription /// induction of host immune response by virus /// passiv…	DNA binding /// DNA binding /// transcription factor activity /// RNA polymerase II transcription factor activity /// specific RNA polymerase II transcription factor activity /// transcription repressor activity	nucleus /// nucleus /// cytoplasm /// cytoplasm
203882_at	203882_at	13330	1.28277	2.43306	2.43306	4.03e-05	4.10601	0.00166297	T	IRF9	interferon regulatory factor 9	---	transcription /// regulation of transcription, DNA-dependent /// transcription from RNA polymerase II promoter /// cell surface receptor linked signal transduction /// response to virus /// type I interferon biosynthetic process	DNA binding /// transcription factor activity /// transcription factor activity /// protein binding /// protein binding /// zinc ion binding /// identical protein binding /// metal ion binding	intracellular /// nucleus /// nucleus /// cytoplasm /// cytoplasm
205483_s_at	205483_s_at	14931	3.45992	11.0037	11.0037	0	13.2141	0	T	ISG15	ISG15 ubiquitin-like modifier	---	protein modification process /// cell-cell signaling /// response to virus /// modification-dependent protein catabolic process /// ISG15-protein conjugation /// ISG15-protein conjugation /// interspecies interaction between organisms	protein binding /// protein binding /// protein binding /// protein tag	extracellular region /// extracellular space /// cytoplasm /// cytoplasm
201656_at	201656_at	11105	1.56058	2.94973	2.94973	1.53e-09	6.04105	2.87e-07	T	ITGA6	integrin, alpha 6	<a target="external" href="http://www.wikipathways.org/index.php/Pathway:Homo_sapiens:Integrin-mediated_cell_adhesion_KEGG">Integrin-mediated_cell_adhesion_KEGG</a>	cell-substrate junction assembly /// cell adhesion /// integrin-mediated signaling pathway	receptor activity /// calcium ion binding /// protein binding	integrin complex /// membrane /// integral to membrane
203723_at	203723_at	13171	1.07043	2.10007	2.10007	0.00109375	3.26523	0.0213638	T	ITPKB	inositol 1,4,5-trisphosphate 3-kinase B	---	signal transduction	nucleotide binding /// calmodulin binding /// ATP binding /// inositol trisphosphate 3-kinase activity /// inositol trisphosphate 3-kinase activity /// kinase activity /// transferase activity	---
235213_at	235213_at	44463	1.34029	2.53203	2.53203	4.79e-09	5.85426	7.81e-07	T	ITPKB	Inositol 1,4,5-trisphosphate 3-kinase B	---	signal transduction	nucleotide binding /// calmodulin binding /// ATP binding /// inositol trisphosphate 3-kinase activity /// kinase activity /// transferase activity	---
202660_at	202660_at	12109	1.05208	2.07352	2.07352	7.94e-06	4.46671	0.00043172	T	ITPR2	inositol 1,4,5-triphosphate receptor, type 2	<a target="external" href="http://www.wikipathways.org/index.php/Pathway:Homo_sapiens:Calcium_regulation_in_cardiac_cells">Calcium_regulation_in_cardiac_cells</a> /// <a target="external" href="http://www.wikipathways.org/index.php/Pathway:Homo_sapiens:Smooth_muscle_contraction">Smooth_muscle_contraction</a>	transport /// transport /// ion transport /// calcium ion transport /// signal transduction	receptor activity /// ion channel activity /// inositol 1,4,5-triphosphate-sensitive calcium-release channel activity /// calcium channel activity /// calcium ion binding /// inositol-1,4,5-triphosphate receptor activity /// calcium ion transmembrane transporter activity	endoplasmic reticulum /// endoplasmic reticulum /// endoplasmic reticulum membrane /// plasma membrane /// membrane /// integral to membrane
1568619_s_at	1568619_s_at	8764	1.00118	2.00164	2.00164	2.8e-06	4.68525	0.000183763	T	ITPRIPL2	inositol 1,4,5-triphosphate receptor interacting protein-like 2	---	---	---	membrane /// integral to membrane
227514_at	227514_at	36769	1.19306	2.28638	2.28638	1.13e-06	4.86712	8.57e-05	T	ITPRIPL2	inositol 1,4,5-triphosphate receptor interacting protein-like 2	---	---	---	membrane /// integral to membrane
227792_at	227792_at	37047	1.56301	2.95469	2.95469	8.24e-11	6.49624	2.03e-08	T	ITPRIPL2	inositol 1,4,5-triphosphate receptor interacting protein-like 2	---	---	---	membrane /// integral to membrane
216268_s_at	216268_s_at	25561	1.08887	2.12708	2.12708	1.13e-06	4.86678	8.57e-05	T	JAG1	jagged 1 (Alagille syndrome)	---	angiogenesis /// cell fate determination /// morphogenesis of an epithelial sheet /// cell communication /// Notch signaling pathway /// Notch signaling pathway /// multicellular organismal development /// multicellular organismal development /// nervous system development /// organ morphogenesis /// hemopoiesis /// keratinocyte differentiation /// regulation of cell migration /// regulation of c…	Notch binding /// Notch binding /// structural molecule activity /// calcium ion binding /// calcium ion binding /// protein binding /// growth factor activity	extracellular region /// plasma membrane /// integral to plasma membrane /// membrane /// membrane /// integral to membrane
215698_at	215698_at	24992	1.04703	2.06627	2.06627	8.87e-05	3.91953	0.00313973	T	JARID1A	jumonji, AT rich interactive domain 1A	---	transcription /// regulation of transcription, DNA-dependent /// transcription from RNA polymerase II promoter /// multicellular organismal development /// chromatin modification /// oxidation reduction	DNA binding /// transcription factor activity /// iron ion binding /// protein binding /// protein binding /// zinc ion binding /// oxidoreductase activity /// oxidoreductase activity, acting on single donors with incorporation of molecular oxygen, incorporation of two atoms of oxygen /// metal ion binding	intracellular /// nucleus /// nucleus /// cyclin-dependent protein kinase activating kinase holoenzyme complex
212723_at	212723_at	22029	1.11567	2.16695	2.16695	2.89e-06	4.67875	0.000188999	T	JMJD6	jumonji domain containing 6	---	blood vessel development /// apoptosis /// cell surface receptor linked signal transduction /// multicellular organismal development /// heart development /// cell differentiation /// oxidation reduction	receptor activity /// oxidoreductase activity /// oxidoreductase activity, acting on single donors with incorporation of molecular oxygen, incorporation of two atoms of oxygen /// histone demethylase activity (H3-R2 specific) /// histone demethylase activity (H4-R3 specific)	nucleus /// nucleus /// plasma membrane
239585_at	239585_at	48835	1.47672	2.78316	2.78316	0	8.93581	0	T	KAT2B	K(lysine) acetyltransferase 2B	---	chromatin remodeling /// chromatin remodeling /// transcription /// regulation of transcription, DNA-dependent /// protein amino acid acetylation /// cell cycle /// cell cycle arrest /// metabolic process /// negative regulation of cell proliferation /// histone acetylation /// N-terminal peptidyl-lysine acetylation /// interspecies interaction between organisms /// positive regulation of transcr…	transcription cofactor activity /// transcription coactivator activity /// transcription coactivator activity /// histone acetyltransferase activity /// H3/H4 histone acetyltransferase activity /// protein binding /// protein binding /// N-acetyltransferase activity /// transcription factor binding /// acyltransferase activity /// acetyltransferase activity /// transferase activity /// histone de…	histone acetyltransferase complex /// kinetochore /// nucleus /// nucleus /// nucleoplasm
210471_s_at	210471_s_at	19869	-1.27554	0.413071	-2.42089	5.8e-09	-5.82246	9.21e-07	T	KCNAB1	potassium voltage-gated channel, shaker-related subfamily, beta member 1	---	transport /// ion transport /// potassium ion transport /// potassium ion transport	ion channel activity /// voltage-gated ion channel activity /// voltage-gated potassium channel activity /// potassium channel regulator activity /// oxidoreductase activity /// potassium ion binding	cytoplasm /// integral to membrane
1555230_a_at	1555230_a_at	2163	-1.08332	0.471941	-2.11891	2.17e-23	-9.96499	1.79e-20	T	KCNIP2	Kv channel interacting protein 2	---	detection of calcium ion /// transport /// ion transport /// potassium ion transport /// potassium ion transport /// muscle contraction /// signal transduction /// synaptic transmission /// synaptic transmission /// regulation of heart contraction /// clustering of voltage-gated potassium channels	ion channel activity /// voltage-gated ion channel activity /// A-type (transient outward) potassium channel activity /// potassium channel activity /// calcium ion binding /// calcium ion binding /// protein binding /// potassium ion binding /// ER retention sequence binding /// protein N-terminus binding	cytoplasm /// plasma membrane /// voltage-gated potassium channel complex /// membrane
222857_s_at	222857_s_at	32137	1.02436	2.03405	2.03405	0.000883929	3.32508	0.018243	T	KCNMB4	potassium large conductance calcium-activated channel, subfamily M, beta member 4	---	regulation of action potential /// detection of calcium ion /// transport /// ion transport /// potassium ion transport /// potassium ion transport /// potassium ion transport /// synaptic transmission /// regulation of action potential in neuron /// regulation of vasoconstriction /// regulation of neurotransmitter secretion	ion channel activity /// protein binding /// calcium-activated potassium channel activity /// calcium-activated potassium channel activity	integral to plasma membrane /// voltage-gated potassium channel complex /// membrane /// integral to membrane
228299_at	228299_at	37554	1.11583	2.1672	2.1672	4.86e-06	4.5708	0.000289455	T	KCTD20	potassium channel tetramerisation domain containing 20	---	potassium ion transport	voltage-gated potassium channel activity /// protein binding	voltage-gated potassium channel complex /// membrane
229850_at	229850_at	39105	1.01405	2.01957	2.01957	1.61e-06	4.7974	0.000116115	T	KDSR	3-ketodihydrosphingosine reductase	---	metabolic process /// oxidation reduction	catalytic activity /// binding /// oxidoreductase activity /// 3-dehydrosphinganine reductase activity	extracellular space /// endoplasmic reticulum /// endoplasmic reticulum membrane /// membrane /// integral to membrane
202181_at	202181_at	11630	1.01845	2.02575	2.02575	0.000737384	3.37529	0.0160954	T	KIAA0247	KIAA0247	---	---	---	membrane /// integral to membrane
203288_at	203288_at	12736	1.09512	2.1363	2.1363	5.57e-06	4.5422	0.000324883	T	KIAA0355	KIAA0355	---	---	---	---
225117_at	225117_at	34375	1.10714	2.15418	2.15418	0.00113657	3.25434	0.0219714	T	KIAA1267	KIAA1267	---	---	protein binding	nucleus
243589_at	243589_at	52839	1.28389	2.43495	2.43495	5.57e-10	6.20227	1.13e-07	T	KIAA1267	KIAA1267	---	---	protein binding	nucleus
241347_at	241347_at	50597	1.041	2.05766	2.05766	0.000312419	3.60478	0.00841743	T	KIAA1618	KIAA1618	---	---	---	---
231956_at	231956_at	41211	1.16604	2.24395	2.24395	5.96e-06	4.52783	0.0003433	T	KIAA1618	KIAA1618	---	---	---	---
226968_at	226968_at	36224	1.16736	2.246	2.246	1.75e-05	4.29448	0.000831554	T	KIF1B	kinesin family member 1B	---	microtubule-based movement /// microtubule-based movement /// nerve-nerve synaptic transmission /// neuromuscular synaptic transmission /// anterograde axon cargo transport /// cytoskeleton-dependent intracellular transport	nucleotide binding /// motor activity /// microtubule motor activity /// microtubule motor activity /// protein binding /// protein binding /// ATP binding /// ATPase activity /// kinesin binding	cytoplasm /// mitochondrion /// cytoskeleton /// microtubule /// microtubule associated complex /// microtubule associated complex /// cytoplasmic vesicle membrane /// cytoplasmic vesicle
202393_s_at	202393_s_at	11842	1.13476	2.19582	2.19582	6.62e-09	5.8003	1.04e-06	T	KLF10	Kruppel-like factor 10	---	negative regulation of transcription from RNA polymerase II promoter /// skeletal development /// transcription /// regulation of transcription, DNA-dependent /// transforming growth factor beta receptor signaling pathway /// cell-cell signaling /// cell proliferation /// negative regulation of cell proliferation	nucleic acid binding /// DNA binding /// transcription factor activity /// protein binding /// zinc ion binding /// metal ion binding	intracellular /// nucleus /// nucleus
219371_s_at	219371_s_at	28656	1.68455	3.21441	3.21441	1.16e-08	5.70549	1.7e-06	T	KLF2	Kruppel-like factor 2 (lung)	---	transcription /// regulation of transcription, DNA-dependent /// positive regulation of transcription	nucleic acid binding /// DNA binding /// transcription factor activity /// protein binding /// zinc ion binding /// transcription activator activity /// transcription regulator activity /// metal ion binding	intracellular /// nucleus /// nucleus
1555832_s_at	1555832_s_at	2607	1.65906	3.15812	3.15812	3.1e-08	5.53554	3.94e-06	T	KLF6	Kruppel-like factor 6	---	transcription /// regulation of transcription, DNA-dependent /// regulation of transcription, DNA-dependent /// cell growth /// B cell differentiation	nucleic acid binding /// DNA binding /// zinc ion binding /// transcription activator activity /// metal ion binding	intracellular /// nucleus /// nucleus
224606_at	224606_at	33866	1.79585	3.47221	3.47221	1.48e-06	4.81387	0.00010823	T	KLF6	Kruppel-like factor 6	---	transcription /// regulation of transcription, DNA-dependent /// regulation of transcription, DNA-dependent /// cell growth /// B cell differentiation	nucleic acid binding /// DNA binding /// zinc ion binding /// transcription activator activity /// metal ion binding	intracellular /// nucleus /// nucleus
1553765_a_at	1553765_a_at	1098	1.24539	2.37083	2.37083	1.44e-09	6.05135	2.71e-07	T	KLHL32	kelch-like 32 (Drosophila)	---	---	protein binding	---
228167_at	228167_at	37422	1.20416	2.30402	2.30402	2.85e-07	5.13319	2.72e-05	T	KLHL6	kelch-like 6 (Drosophila)	---	---	protein binding	---
244111_at	244111_at	53362	-1.05122	0.482559	-2.07229	1.04e-12	-7.12499	3.84e-10	T	KRT222P	keratin 222 pseudogene	---	---	structural molecule activity	intermediate filament
201553_s_at	201553_s_at	11002	1.04567	2.06433	2.06433	0.000304326	3.61159	0.00824822	T	LAMP1	lysosomal-associated membrane protein 1	---	---	---	membrane fraction /// lysosome /// lysosome /// lysosome /// lysosomal membrane /// endosome /// late endosome /// plasma membrane /// integral to plasma membrane /// endosome membrane /// membrane /// integral to membrane
201721_s_at	201721_s_at	11170	1.0369	2.05181	2.05181	0.000135671	3.81593	0.00435591	T	LAPTM5	lysosomal multispanning membrane protein 5	---	transport	---	lysosome /// lysosome /// lysosomal membrane /// integral to plasma membrane /// membrane /// integral to membrane
227013_at	227013_at	36269	1.46222	2.75532	2.75532	1.27e-12	7.09718	4.6e-10	T	LATS2	LATS, large tumor suppressor, homolog 2 (Drosophila)	---	G1/S transition of mitotic cell cycle /// protein amino acid phosphorylation /// protein amino acid phosphorylation /// cell cycle /// mitosis /// protein kinase cascade /// hormone-mediated signaling /// negative regulation of cyclin-dependent protein kinase activity /// negative regulation of cell cycle /// cell division	nucleotide binding /// magnesium ion binding /// protein kinase activity /// protein serine/threonine kinase activity /// protein serine/threonine kinase activity /// protein serine/threonine kinase activity /// ATP binding /// ATP binding /// ATP binding /// kinase activity /// transferase activity /// metal ion binding	spindle pole /// nucleus /// nucleus /// cytoplasm /// centrosome
228454_at	228454_at	37709	1.07614	2.10839	2.10839	9.82e-05	3.89495	0.00339919	T	LCOR	ligand dependent nuclear receptor corepressor	---	negative regulation of transcription from RNA polymerase II promoter /// transcription /// regulation of transcription, DNA-dependent /// transcription from RNA polymerase II promoter	DNA binding /// transcription factor activity /// RNA polymerase II transcription factor activity /// transcription factor binding	nucleus
240592_at	240592_at	49842	1.03754	2.05272	2.05272	1.07e-06	4.87799	8.23e-05	T	LCORL	ligand dependent nuclear receptor corepressor-like	---	transcription /// regulation of transcription, DNA-dependent	DNA binding	nucleus
205269_at	205269_at	14717	1.03645	2.05117	2.05117	3.75e-07	5.08103	3.4e-05	T	LCP2	lymphocyte cytosolic protein 2 (SH2 domain containing leukocyte protein of 76kDa)	---	immune response /// transmembrane receptor protein tyrosine kinase signaling pathway /// mast cell activation /// cytokine secretion	protein binding /// protein binding /// protein binding	cytoplasm /// cytosol
200923_at	200923_at	10372	1.74962	3.3627	3.3627	1.15e-07	5.30065	1.25e-05	T	LGALS3BP	lectin, galactoside-binding, soluble, 3 binding protein	---	cellular defense response /// cell adhesion /// signal transduction	scavenger receptor activity /// scavenger receptor activity /// protein binding /// protein binding	extracellular region /// proteinaceous extracellular matrix /// extracellular space /// membrane
225571_at	225571_at	34829	1.00274	2.0038	2.0038	2.25e-06	4.72936	0.000154528	T	LIFR	leukemia inhibitory factor receptor alpha	---	cell surface receptor linked signal transduction /// positive regulation of cell proliferation /// positive regulation of cell proliferation /// cytokine and chemokine mediated signaling pathway	receptor activity /// hematopoietin/interferon-class (D200-domain) cytokine receptor activity /// leukemia inhibitory factor receptor activity /// leukemia inhibitory factor receptor activity /// protein binding	extracellular region /// plasma membrane /// integral to plasma membrane /// membrane /// integral to membrane
229937_x_at	229937_x_at	39192	1.03177	2.04453	2.04453	1.87e-06	4.76723	0.000132302	T	LILRB1	Leukocyte immunoglobulin-like receptor, subfamily B (with TM and ITIM domains), member 1	---	immune response /// response to virus	receptor activity /// protein phosphatase 1 binding	plasma membrane /// membrane /// integral to membrane /// integral to membrane
222762_x_at	222762_x_at	32042	1.33025	2.51446	2.51446	7.48e-14	7.47902	3.35e-11	T	LIMD1	LIM domains containing 1	---	regulation of transcription, DNA-dependent /// signal transduction /// multicellular organismal development	protein binding /// zinc ion binding /// zinc ion binding /// metal ion binding	---
202193_at	202193_at	11642	1.46322	2.75724	2.75724	2.28e-09	5.97634	4.1e-07	T	LIMK2	LIM domain kinase 2	---	protein amino acid phosphorylation /// phosphorylation /// regulation of phosphorylation	nucleotide binding /// protein kinase activity /// protein serine/threonine kinase activity /// protein serine/threonine kinase activity /// protein binding /// ATP binding /// zinc ion binding /// kinase activity /// transferase activity /// metal ion binding	nucleus /// nucleus /// cytoplasm /// cytoplasm
224410_s_at	224410_s_at	33674	-1.20663	0.43328	-2.30798	5.74e-14	-7.51394	2.61e-11	T	LMBR1	limb region 1 homolog (mouse)	---	---	receptor activity	membrane /// integral to membrane
204249_s_at	204249_s_at	13697	1.11216	2.16168	2.16168	6.49e-05	3.99409	0.00243433	T	LMO2	LIM domain only 2 (rhombotin-like 1)	---	multicellular organismal development	protein binding /// zinc ion binding /// metal ion binding	nucleus
215176_x_at	215176_x_at	24471	2.47711	5.56783	5.56783	4.98e-09	5.84773	8.08e-07	T	LOC100130100	similar to hCG26659	---	immune response	antigen binding /// antigen binding	extracellular region
1556145_a_at	1556145_a_at	2810	1.05897	2.08345	2.08345	0	8.27462	0	T	LOC100131170	hypothetical LOC100131170	---	---	---	---
1565867_a_at	1565867_a_at	8055	1.13956	2.20313	2.20313	1.61e-13	7.37761	6.93e-11	T	LOC100131402	hypothetical protein LOC100131402	---	---	nucleic acid binding /// zinc ion binding /// metal ion binding	---
213089_at	213089_at	22393	1.34858	2.5466	2.5466	6.88e-06	4.49747	0.000384403	T	LOC100132134 /// LOC100134401 /// LOC653188	similar to LOC653391 protein /// hypothetical protein LOC100134401 /// similar to Beta-glucuronidase-like protein SMA3	---	skeletal development /// carbohydrate metabolic process /// nervous system development	catalytic activity /// hydrolase activity, hydrolyzing O-glycosyl compounds /// cation binding	---
230653_at	230653_at	39908	1.07104	2.10094	2.10094	2.49e-05	4.21559	0.0011235	T	LOC100132218 /// LOC728555	hypothetical protein LOC100132218 /// hypothetical LOC728555	---	---	---	---
205871_at	205871_at	15319	1.10151	2.14579	2.14579	2.32e-06	4.72305	0.000158093	T	LOC100134363 /// LOC100134366 /// PLGLA /// PLGLB1 /// PLGLB2	hypothetical protein LOC100134363 /// hypothetical protein LOC100134366 /// plasminogen-like A /// plasminogen-like B1 /// plasminogen-like B2	---	---	---	extracellular region
213605_s_at	213605_s_at	22906	1.46517	2.76096	2.76096	3.97e-09	5.8856	6.58e-07	T	LOC100134401	hypothetical protein LOC100134401	---	---	---	---
1558080_s_at	1558080_s_at	4041	0.999105	1.99876	1.99876	0.000669441	3.4018	0.0149898	T	LOC144871	hypothetical protein LOC144871	---	---	---	---
225786_at	225786_at	35044	1.25567	2.38779	2.38779	6.68e-06	4.50358	0.000375421	T	LOC284702	hypothetical protein LOC284702	---	---	---	---
235606_at	235606_at	44856	1.27643	2.42239	2.42239	5.44e-10	6.20596	1.11e-07	T	LOC344595	hypothetical LOC344595	---	---	---	---
227099_s_at	227099_s_at	36355	1.83847	3.5763	3.5763	6.08e-13	7.19878	2.34e-10	T	LOC387763	hypothetical LOC387763	---	---	---	---
230815_at	230815_at	40070	1.15328	2.22419	2.22419	3.86e-09	5.89028	6.46e-07	T	LOC389765	similar to KIF27C	---	microtubule-based movement	nucleotide binding /// motor activity /// microtubule motor activity /// ATP binding	microtubule /// microtubule associated complex
225381_at	225381_at	34639	1.03208	2.04497	2.04497	0.000689629	3.39367	0.0153426	T	LOC399959	hypothetical gene supported by BX647608	---	---	---	---
1559957_a_at	1559957_a_at	5084	1.01503	2.02095	2.02095	0.00137402	3.20005	0.0251811	T	LOC642852	hypothetical LOC642852	---	---	---	---
215043_s_at	215043_s_at	24338	1.06615	2.09383	2.09383	1.85e-08	5.62534	2.54e-06	T	LOC653188 /// SMA4 /// SMA5	similar to Beta-glucuronidase-like protein SMA3 /// glucuronidase, beta pseudogene /// glucuronidase, beta pseudogene	---	skeletal development /// carbohydrate metabolic process /// nervous system development	catalytic activity /// hydrolase activity, hydrolyzing O-glycosyl compounds /// cation binding	---
225955_at	225955_at	35212	1.37279	2.58971	2.58971	1.65e-06	4.79258	0.000118474	T	LOC653506 /// METRNL	similar to meteorin, glial cell differentiation regulator-like /// meteorin, glial cell differentiation regulator-like	---	---	---	extracellular region
1557987_at	1557987_at	4005	1.04851	2.06839	2.06839	1.1e-06	4.87317	8.42e-05	T	LOC653786	otoancorin pseudogene	---	---	---	---
227384_s_at	227384_s_at	36640	1.29087	2.44676	2.44676	7.81e-08	5.37144	8.71e-06	T	LOC727820	hypothetical protein LOC727820	---	---	---	---
1569110_x_at	1569110_x_at	9038	1.93054	3.81197	3.81197	4.42e-10	6.23854	9.24e-08	T	LOC728613	programmed cell death 6 pseudogene	---	---	calcium ion binding	---
221553_at	221553_at	30837	1.00798	2.0111	2.0111	0.000235118	3.67795	0.0067716	T	LOC728866 /// MAGT1	hypothetical LOC728866 /// magnesium transporter 1	---	protein amino acid N-linked glycosylation via asparagine	dolichyl-diphosphooligosaccharide-protein glycotransferase activity	endoplasmic reticulum /// endoplasmic reticulum /// endoplasmic reticulum membrane /// oligosaccharyl transferase complex /// membrane /// integral to membrane
214375_at	214375_at	23675	1.1516	2.22161	2.22161	7.62e-08	5.37597	8.52e-06	T	LOC729222 /// PPFIBP1	similar to mKIAA1230 protein /// PTPRF interacting protein, binding protein 1 (liprin beta 1)	---	cell adhesion /// DNA integration	DNA binding /// protein binding /// protein binding /// integrase activity	nucleus /// plasma membrane
242539_at	242539_at	51789	1.42911	2.69281	2.69281	3.82e-11	6.61093	1.04e-08	T	LOC731484	hypothetical LOC731484	---	---	---	---
213502_x_at	213502_x_at	22804	1.30552	2.47173	2.47173	3.37e-06	4.64701	0.000213622	T	LOC91316	similar to bK246H3.1 (immunoglobulin lambda-like polypeptide 1, pre-B-cell specific)	---	carbohydrate metabolic process	hydrolase activity, hydrolyzing O-glycosyl compounds	---
211596_s_at	211596_s_at	20922	1.18945	2.28065	2.28065	0.000698063	3.39034	0.0154596	T	LRIG1	leucine-rich repeats and immunoglobulin-like domains 1	---	---	protein binding	membrane /// integral to membrane
211452_x_at	211452_x_at	20782	1.11267	2.16245	2.16245	5.96e-05	4.01429	0.00227385	T	LRRFIP1	leucine rich repeat (in FLII) interacting protein 1	---	transcription /// regulation of transcription, DNA-dependent /// regulation of transcription from RNA polymerase II promoter /// negative regulation of transcription	DNA binding /// double-stranded RNA binding /// protein binding /// transcription repressor activity	nucleus /// nucleus /// nucleus /// cytoplasm /// cytoplasm /// cytoskeleton
201862_s_at	201862_s_at	11311	1.494	2.8167	2.8167	7.46e-10	6.15603	1.5e-07	T	LRRFIP1	leucine rich repeat (in FLII) interacting protein 1	---	transcription /// regulation of transcription, DNA-dependent /// regulation of transcription from RNA polymerase II promoter /// negative regulation of transcription	DNA binding /// double-stranded RNA binding /// protein binding /// transcription repressor activity	nucleus /// nucleus /// nucleus /// cytoplasm /// cytoplasm /// cytoskeleton
206584_at	206584_at	16031	1.49774	2.824	2.824	1.34e-07	5.27316	1.43e-05	T	LY96	lymphocyte antigen 96	---	inflammatory response /// immune response /// cellular defense response /// cell surface receptor linked signal transduction /// I-kappaB kinase/NF-kappaB cascade	coreceptor activity	extracellular region /// plasma membrane /// plasma membrane
213975_s_at	213975_s_at	23275	2.38411	5.22022	5.22022	0	10.6382	0	T	LYZ	lysozyme (renal amyloidosis)	---	tRNA aminoacylation for protein translation /// protein amino acid phosphorylation /// inflammatory response /// metabolic process /// cell wall catabolic process /// cytolysis /// defense response to bacterium	nucleotide binding /// lysozyme activity /// lysozyme activity /// catalytic activity /// protein kinase activity /// aminoacyl-tRNA ligase activity /// protein binding /// ATP binding /// hydrolase activity /// hydrolase activity, acting on glycosyl bonds	extracellular region /// extracellular space /// cytoplasm /// membrane /// integral to membrane
209348_s_at	209348_s_at	18762	1.15511	2.22701	2.22701	0.000357201	3.56984	0.00928059	T	MAF	v-maf musculoaponeurotic fibrosarcoma oncogene homolog (avian)	---	transcription /// regulation of transcription, DNA-dependent /// transcription from RNA polymerase II promoter /// regulation of transcription	DNA binding /// transcription factor activity /// RNA polymerase II transcription factor activity /// sequence-specific DNA binding /// protein dimerization activity	chromatin /// nucleus
222670_s_at	222670_s_at	31950	1.47477	2.7794	2.7794	1.83e-07	5.21547	1.85e-05	T	MAFB	v-maf musculoaponeurotic fibrosarcoma oncogene homolog B (avian)	---	transcription /// regulation of transcription, DNA-dependent /// segment specification /// sensory organ development /// respiratory gaseous exchange /// inner ear morphogenesis /// regulation of transcription /// negative regulation of erythrocyte differentiation /// positive regulation of transcription from RNA polymerase II promoter	DNA binding /// transcription factor activity /// protein binding /// transcription factor binding /// sequence-specific DNA binding /// protein dimerization activity	nucleus /// nucleus /// transcription factor complex
218559_s_at	218559_s_at	27845	1.8734	3.66395	3.66395	1.92e-10	6.36733	4.4e-08	T	MAFB	v-maf musculoaponeurotic fibrosarcoma oncogene homolog B (avian)	---	transcription /// regulation of transcription, DNA-dependent /// segment specification /// sensory organ development /// respiratory gaseous exchange /// inner ear morphogenesis /// regulation of transcription /// negative regulation of erythrocyte differentiation /// positive regulation of transcription from RNA polymerase II promoter	DNA binding /// transcription factor activity /// protein binding /// transcription factor binding /// sequence-specific DNA binding /// protein dimerization activity	nucleus /// nucleus /// transcription factor complex
36711_at	36711_at	54249	1.41792	2.672	2.672	3.46e-10	6.27677	7.43e-08	T	MAFF	v-maf musculoaponeurotic fibrosarcoma oncogene homolog F (avian)	<a target="external" href="http://www.wikipathways.org/index.php/Pathway:Homo_sapiens:Smooth_muscle_contraction">Smooth_muscle_contraction</a>	in utero embryonic development /// transcription /// regulation of transcription, DNA-dependent /// transcription from RNA polymerase II promoter /// response to stress /// parturition /// regulation of transcription /// regulation of epidermal cell differentiation	DNA binding /// transcription factor activity /// sequence-specific DNA binding /// protein dimerization activity	nucleus
226206_at	226206_at	35463	1.05661	2.08003	2.08003	1.45e-06	4.81757	0.000106526	T	MAFK	v-maf musculoaponeurotic fibrosarcoma oncogene homolog K (avian)	---	transcription /// regulation of transcription, DNA-dependent /// nervous system development /// regulation of transcription	DNA binding /// transcription factor activity /// transcription factor activity /// sequence-specific DNA binding /// protein dimerization activity	nucleus
224650_at	224650_at	33910	-1.44705	0.366771	-2.7265	1.86e-11	-6.71624	5.42e-09	T	MAL2	mal, T-cell differentiation protein 2	---	---	protein binding	cytoplasm /// plasma membrane /// endomembrane system /// membrane /// integral to membrane /// apical plasma membrane
224559_at	224559_at	33819	1.00278	2.00386	2.00386	0.0015341	3.16815	0.0270865	T	MALAT1	metastasis associated lung adenocarcinoma transcript 1 (non-protein coding)	---	---	---	---
226675_s_at	226675_s_at	35931	1.07866	2.11207	2.11207	7.76e-06	4.47179	0.000423613	T	MALAT1	metastasis associated lung adenocarcinoma transcript 1 (non-protein coding)	---	---	---	---
235457_at	235457_at	44707	1.5134	2.85482	2.85482	2.42e-06	4.71514	0.000163262	T	MAML2	mastermind-like 2 (Drosophila)	---	transcription /// regulation of transcription, DNA-dependent /// Notch signaling pathway /// Notch signaling pathway /// interspecies interaction between organisms /// positive regulation of transcription from RNA polymerase II promoter	transcription coactivator activity /// protein binding /// cAMP response element binding protein binding	nucleus /// nucleus /// cytoplasm /// nuclear speck
235103_at	235103_at	44353	1.15835	2.23202	2.23202	3.86e-07	5.07598	3.47e-05	T	MAN2A1	mannosidase, alpha, class 2A, member 1	---	carbohydrate metabolic process /// mannose metabolic process /// metabolic process	catalytic activity /// alpha-mannosidase activity /// mannosyl-oligosaccharide 1,3-1,6-alpha-mannosidase activity /// mannosyl-oligosaccharide 1,3-1,6-alpha-mannosidase activity /// zinc ion binding /// mannosidase activity /// hydrolase activity /// hydrolase activity, acting on glycosyl bonds /// carbohydrate binding /// metal ion binding	Golgi membrane /// Golgi apparatus /// membrane /// integral to membrane
226538_at	226538_at	35795	1.42743	2.68967	2.68967	2.55e-08	5.56969	3.33e-06	T	MAN2A1	mannosidase, alpha, class 2A, member 1	---	carbohydrate metabolic process /// mannose metabolic process /// metabolic process	catalytic activity /// alpha-mannosidase activity /// mannosyl-oligosaccharide 1,3-1,6-alpha-mannosidase activity /// mannosyl-oligosaccharide 1,3-1,6-alpha-mannosidase activity /// zinc ion binding /// mannosidase activity /// hydrolase activity /// hydrolase activity, acting on glycosyl bonds /// carbohydrate binding /// metal ion binding	Golgi membrane /// Golgi apparatus /// membrane /// integral to membrane
215498_s_at	215498_s_at	24792	1.22391	2.33579	2.33579	8.46e-06	4.45326	0.000451067	T	MAP2K3	mitogen-activated protein kinase kinase 3	<a target="external" href="http://www.wikipathways.org/index.php/Pathway:Homo_sapiens:Integrin-mediated_cell_adhesion_KEGG">Integrin-mediated_cell_adhesion_KEGG</a> /// <a target="external" href="http://www.wikipathways.org/index.php/Pathway:Homo_sapiens:MAPK_Cascade">MAPK_Cascade</a>	protein amino acid phosphorylation /// signal transduction /// positive regulation of protein kinase activity /// positive regulation of transcription, DNA-dependent	nucleotide binding /// protein kinase activity /// protein serine/threonine kinase activity /// MAP kinase kinase activity /// protein tyrosine kinase activity /// protein binding /// ATP binding /// kinase activity /// transferase activity	---
222547_at	222547_at	31827	1.0419	2.05893	2.05893	0.00114003	3.25347	0.022008	T	MAP4K4	mitogen-activated protein kinase kinase kinase kinase 4	---	protein amino acid phosphorylation /// protein amino acid phosphorylation /// response to stress /// protein kinase cascade	nucleotide binding /// protein kinase activity /// protein serine/threonine kinase activity /// protein serine/threonine kinase activity /// small GTPase regulator activity /// ATP binding /// ATP binding /// kinase activity /// transferase activity	---
222548_s_at	222548_s_at	31828	1.29148	2.44779	2.44779	2.43e-05	4.2208	0.00110238	T	MAP4K4	mitogen-activated protein kinase kinase kinase kinase 4	---	protein amino acid phosphorylation /// protein amino acid phosphorylation /// response to stress /// protein kinase cascade	nucleotide binding /// protein kinase activity /// protein serine/threonine kinase activity /// protein serine/threonine kinase activity /// small GTPase regulator activity /// ATP binding /// ATP binding /// kinase activity /// transferase activity	---
203552_at	203552_at	13000	1.17022	2.25045	2.25045	4.73e-07	5.03682	4.08e-05	T	MAP4K5	mitogen-activated protein kinase kinase kinase kinase 5	---	protein amino acid phosphorylation /// protein amino acid phosphorylation /// response to stress /// protein kinase cascade /// activation of JNK activity	nucleotide binding /// protein kinase activity /// protein kinase activity /// protein serine/threonine kinase activity /// protein serine/threonine kinase activity /// small GTPase regulator activity /// protein binding /// ATP binding /// ATP binding /// kinase activity /// transferase activity	cytoplasm /// cytoplasm
203841_x_at	203841_x_at	13289	-1.0567	0.480731	-2.08017	7.6e-09	-5.77703	1.18e-06	T	MAPRE3	microtubule-associated protein, RP/EB family, member 3	---	cell cycle /// cell cycle /// mitosis /// positive regulation of gene-specific transcription /// cell division	small GTPase regulator activity /// protein binding /// microtubule binding /// microtubule binding	cytoplasm /// cytoplasm /// microtubule /// microtubule /// midbody
202484_s_at	202484_s_at	11933	0.998131	1.99741	1.99741	5.18e-05	4.04747	0.00202545	T	MBD2	methyl-CpG binding domain protein 2	---	transcription /// regulation of transcription, DNA-dependent /// negative regulation of transcription	DNA binding /// satellite DNA binding /// protein binding /// methyl-CpG binding /// transcription repressor activity /// protein domain specific binding	nucleus /// nucleus /// nucleus
227833_s_at	227833_s_at	37088	1.1622	2.23799	2.23799	1.75e-08	5.6348	2.44e-06	T	MBD6	methyl-CpG binding domain protein 6	---	---	DNA binding	nucleus
1558111_at	1558111_at	4054	1.04933	2.06957	2.06957	4e-07	5.06898	3.57e-05	T	MBNL1	muscleblind-like (Drosophila)	---	in utero embryonic development /// nervous system development /// muscle development /// embryonic limb morphogenesis /// myoblast differentiation	nucleic acid binding /// RNA binding /// double-stranded RNA binding /// zinc ion binding /// metal ion binding	nucleus /// nucleus /// cytoplasm
235879_at	235879_at	45129	1.766	3.40109	3.40109	1.78e-15	7.95628	1.07e-12	T	MBNL1	Muscleblind-like (Drosophila)	---	in utero embryonic development /// nervous system development /// muscle development /// embryonic limb morphogenesis /// myoblast differentiation	nucleic acid binding /// RNA binding /// double-stranded RNA binding /// zinc ion binding /// metal ion binding	nucleus /// nucleus /// cytoplasm
210136_at	210136_at	19541	1.14357	2.20927	2.20927	0.000115526	3.85543	0.00385178	T	MBP	myelin basic protein	<a target="external" href="http://www.wikipathways.org/index.php/Pathway:Homo_sapiens:MAPK_Cascade">MAPK_Cascade</a>	immune response /// synaptic transmission /// central nervous system development /// axon ensheathment	structural molecule activity /// structural constituent of myelin sheath	membrane /// myelin sheath
200797_s_at	200797_s_at	10246	1.19338	2.28688	2.28688	0.00121778	3.23468	0.0231086	T	MCL1	myeloid cell leukemia sequence 1 (BCL2-related)	<a target="external" href="http://www.wikipathways.org/index.php/Pathway:Homo_sapiens:Apoptosis_GenMAPP">Apoptosis_GenMAPP</a> /// <a target="external" href="http://www.wikipathways.org/index.php/Pathway:Homo_sapiens:Apoptosis_KEGG">Apoptosis_KEGG</a>	cell fate determination /// apoptosis /// apoptosis /// anti-apoptosis /// multicellular organismal development /// multicellular organismal development /// apoptotic program /// cellular homeostasis /// cell differentiation /// regulation of apoptosis	protein binding /// protein binding /// protein binding /// protein channel activity /// protein heterodimerization activity	nucleus /// cytoplasm /// cytoplasm /// mitochondrion /// mitochondrial outer membrane /// membrane /// integral to membrane
212209_at	212209_at	21516	1.13053	2.18939	2.18939	6.02e-05	4.01216	0.0022858	T	MED13L	mediator complex subunit 13-like	---	transcription /// regulation of transcription, DNA-dependent	---	mediator complex /// nucleus
43544_at	43544_at	54392	1.04528	2.06377	2.06377	8.32e-06	4.45681	0.000446375	T	MED16	mediator complex subunit 16	---	transcription /// regulation of transcription, DNA-dependent /// regulation of transcription from RNA polymerase II promoter /// transcription from RNA polymerase II promoter /// transcription initiation from RNA polymerase II promoter /// steroid hormone receptor signaling pathway /// androgen receptor signaling pathway	transcription cofactor activity /// transcription coactivator activity /// receptor activity /// transcription activator activity /// thyroid hormone receptor coactivator activity /// vitamin D receptor binding /// thyroid hormone receptor binding	mediator complex /// nucleus /// nucleus
224598_at	224598_at	33858	1.20321	2.30252	2.30252	3.9e-05	4.11304	0.00161802	T	MGAT4B	mannosyl (alpha-1,3-)-glycoprotein beta-1,4-N-acetylglucosaminyltransferase, isozyme B	---	carbohydrate metabolic process /// N-glycan processing	alpha-1,3-mannosylglycoprotein 4-beta-N-acetylglucosaminyltransferase activity /// alpha-1,3-mannosylglycoprotein 4-beta-N-acetylglucosaminyltransferase activity /// transferase activity /// transferase activity, transferring glycosyl groups /// transferase activity, transferring hexosyl groups /// metal ion binding	Golgi membrane /// Golgi apparatus /// membrane /// integral to membrane
224917_at	224917_at	34176	1.03052	2.04277	2.04277	7.75e-07	4.94156	6.22e-05	T	MIRN21	microRNA 21	---	---	---	---
226100_at	226100_at	35357	1.09313	2.13337	2.13337	6.99e-06	4.49409	0.000389758	T	MLL5	myeloid/lymphoid or mixed-lineage leukemia 5 (trithorax homolog, Drosophila)	---	cell cycle /// cell cycle arrest /// chromatin modification	exo-alpha-sialidase activity /// protein binding /// methyltransferase activity /// zinc ion binding /// transferase activity /// histone-lysine N-methyltransferase activity /// metal ion binding	nucleus /// nuclear speck
242765_at	242765_at	52015	1.53011	2.88807	2.88807	1.62e-10	6.39395	3.76e-08	T	MOBP	myelin-associated oligodendrocyte basic protein	---	nervous system development	structural constituent of myelin sheath	soluble fraction /// cytoplasm /// mitochondrion
214650_x_at	214650_x_at	23949	1.1638	2.24047	2.24047	9.25e-05	3.90945	0.00323016	T	MOG	myelin oligodendrocyte glycoprotein	---	central nervous system development	---	plasma membrane /// plasma membrane /// membrane /// integral to membrane
211836_s_at	211836_s_at	21153	1.17418	2.25664	2.25664	0.00147193	3.18016	0.026423	T	MOG	myelin oligodendrocyte glycoprotein	---	central nervous system development	---	plasma membrane /// plasma membrane /// membrane /// integral to membrane
205989_s_at	205989_s_at	15437	1.51178	2.85162	2.85162	5.14e-09	5.84247	8.27e-07	T	MOG	myelin oligodendrocyte glycoprotein	---	central nervous system development	---	plasma membrane /// plasma membrane /// membrane /// integral to membrane
1554474_a_at	1554474_a_at	1594	-1.19522	0.436718	-2.28981	2.11e-09	-5.98932	3.85e-07	T	MOXD1	monooxygenase, DBH-like 1	---	histidine catabolic process /// catecholamine metabolic process /// cellular process /// oxidation reduction	catalytic activity /// monooxygenase activity /// dopamine beta-monooxygenase activity /// copper ion binding /// oxidoreductase activity /// metal ion binding	endoplasmic reticulum /// endoplasmic reticulum membrane /// membrane /// integral to membrane
225041_at	225041_at	34299	1.02334	2.03261	2.03261	0.0001739	3.75419	0.00532764	T	MPHOSPH8	M-phase phosphoprotein 8	---	chromatin assembly or disassembly /// cell cycle	chromatin binding	chromatin /// nucleus /// nucleus /// cytoplasm
219607_s_at	219607_s_at	28892	1.96529	3.9049	3.9049	0	11.9528	0	T	MS4A4A	membrane-spanning 4-domains, subfamily A, member 4	---	signal transduction	receptor activity	membrane /// integral to membrane
223280_x_at	223280_x_at	32558	1.13301	2.19316	2.19316	0.000283051	3.63034	0.00779933	T	MS4A6A	membrane-spanning 4-domains, subfamily A, member 6A	---	signal transduction	receptor activity	membrane /// integral to membrane
224356_x_at	224356_x_at	33623	1.18837	2.27895	2.27895	0.000211668	3.70467	0.00623843	T	MS4A6A	membrane-spanning 4-domains, subfamily A, member 6A	---	signal transduction	receptor activity	membrane /// integral to membrane
219666_at	219666_at	28951	1.36297	2.57214	2.57214	3.41e-05	4.14421	0.00145036	T	MS4A6A	membrane-spanning 4-domains, subfamily A, member 6A	---	signal transduction	receptor activity	membrane /// integral to membrane
223343_at	223343_at	32621	2.67671	6.39397	6.39397	0	12.0314	0	T	MS4A7	membrane-spanning 4-domains, subfamily A, member 7	---	signal transduction	receptor activity	membrane /// integral to membrane
214770_at	214770_at	24067	1.84725	3.59813	3.59813	0	12.1779	0	T	MSR1	macrophage scavenger receptor 1	---	phosphate transport /// endocytosis /// receptor-mediated endocytosis /// receptor-mediated endocytosis	receptor activity /// scavenger receptor activity /// scavenger receptor activity /// lipid transporter activity	cytoplasm /// integral to plasma membrane /// membrane /// integral to membrane
201761_at	201761_at	11210	1.16691	2.2453	2.2453	6.61e-08	5.40145	7.57e-06	T	MTHFD2	methylenetetrahydrofolate dehydrogenase (NADP+ dependent) 2, methenyltetrahydrofolate cyclohydrolase	<a target="external" href="http://www.wikipathways.org/index.php/Pathway:Homo_sapiens:Nucleotide_Metabolism">Nucleotide_Metabolism</a>	one-carbon compound metabolic process /// metabolic process /// folic acid and derivative biosynthetic process /// tetrahydrofolate metabolic process /// oxidation reduction	magnesium ion binding /// magnesium ion binding /// catalytic activity /// methenyltetrahydrofolate cyclohydrolase activity /// methenyltetrahydrofolate cyclohydrolase activity /// methylenetetrahydrofolate dehydrogenase (NAD+) activity /// methylenetetrahydrofolate dehydrogenase (NAD+) activity /// methylenetetrahydrofolate dehydrogenase (NADP+) activity /// binding /// oxidoreductase activity /…	mitochondrion /// mitochondrion
202086_at	202086_at	11535	2.09276	4.26563	4.26563	2.21e-10	6.3458	5.04e-08	T	MX1	myxovirus (influenza virus) resistance 1, interferon-inducible protein p78 (mouse)	---	induction of apoptosis /// defense response /// signal transduction /// response to virus	nucleotide binding /// GTPase activity /// protein binding /// GTP binding /// GTP binding	cytoplasm /// cytoplasm
212338_at	212338_at	21644	1.07692	2.10952	2.10952	2.29e-08	5.58876	3.06e-06	T	MYO1D	myosin ID	---	---	nucleotide binding /// motor activity /// actin binding /// protein binding /// calmodulin binding /// ATP binding	myosin complex
226547_at	226547_at	35804	1.10571	2.15205	2.15205	0.00237911	3.03831	0.037123	T	MYST3	MYST histone acetyltransferase (monocytic leukemia) 3	---	DNA packaging /// nucleosome assembly /// transcription /// regulation of transcription, DNA-dependent /// negative regulation of transcription /// chromatin modification /// histone acetylation /// myeloid cell differentiation /// positive regulation of transcription	DNA binding /// histone acetyltransferase activity /// histone acetyltransferase activity /// protein binding /// protein binding /// transcription factor binding /// zinc ion binding /// acyltransferase activity /// acetyltransferase activity /// transferase activity /// metal ion binding	nucleosome /// nucleus /// nucleus
1554633_a_at	1554633_a_at	1714	-1.18232	0.440642	-2.26942	1.13e-23	-10.0294	9.66e-21	T	MYT1L	myelin transcription factor 1-like	---	transcription /// regulation of transcription, DNA-dependent /// multicellular organismal development /// nervous system development /// cell differentiation	DNA binding /// transcription factor activity /// calcium ion binding /// zinc ion binding /// metal ion binding	nucleus
221899_at	221899_at	31180	1.3361	2.52467	2.52467	3.52e-06	4.63814	0.0002217	T	N4BP2L2	NEDD4 binding protein 2-like 2	---	---	---	---
217738_at	217738_at	27024	1.04395	2.06187	2.06187	0.000550372	3.45496	0.0129894	T	NAMPT	nicotinamide phosphoribosyltransferase	---	signal transduction /// cell-cell signaling /// positive regulation of cell proliferation /// pyridine nucleotide biosynthetic process /// NAD metabolic process	cytokine activity /// transferase activity /// transferase activity, transferring glycosyl groups /// nicotinamide phosphoribosyltransferase activity /// nicotinamide phosphoribosyltransferase activity	cytoplasm /// cytosol
217739_s_at	217739_s_at	27025	1.71526	3.28355	3.28355	3.26e-09	5.918	5.54e-07	T	NAMPT	nicotinamide phosphoribosyltransferase	---	signal transduction /// cell-cell signaling /// positive regulation of cell proliferation /// pyridine nucleotide biosynthetic process /// NAD metabolic process	cytokine activity /// transferase activity /// transferase activity, transferring glycosyl groups /// nicotinamide phosphoribosyltransferase activity /// nicotinamide phosphoribosyltransferase activity	cytoplasm /// cytosol
243296_at	243296_at	52546	1.71648	3.28635	3.28635	0.000759945	3.36699	0.0164759	T	NAMPT	Nicotinamide phosphoribosyltransferase	---	signal transduction /// cell-cell signaling /// positive regulation of cell proliferation /// pyridine nucleotide biosynthetic process /// NAD metabolic process	cytokine activity /// transferase activity /// transferase activity, transferring glycosyl groups /// nicotinamide phosphoribosyltransferase activity /// nicotinamide phosphoribosyltransferase activity	cytoplasm /// cytosol
218330_s_at	218330_s_at	27616	1.28577	2.43812	2.43812	4.1e-06	4.60609	0.000251215	T	NAV2	neuron navigator 2	---	sodium ion transport /// small GTPase mediated signal transduction /// protein transport	nucleotide binding /// helicase activity /// voltage-gated sodium channel activity /// ATP binding /// GTP binding /// hydrolase activity /// nucleoside-triphosphatase activity	voltage-gated sodium channel complex /// nucleus
209557_s_at	209557_s_at	18970	-1.25574	0.418778	-2.3879	7.2e-07	-4.95581	5.86e-05	T	NCDN	neurochondrin	---	---	---	cytoplasm /// cell projection
224368_s_at	224368_s_at	33635	-1.09654	0.467636	-2.13841	3.65e-08	-5.50715	4.55e-06	T	NDRG3	NDRG family member 3	---	microtubule-based process /// microtubule-based movement /// spermatogenesis /// cell differentiation /// negative regulation of cell growth /// protein polymerization	GTPase activity /// structural molecule activity /// GTP binding	cytoplasm /// microtubule /// protein complex
202149_at	202149_at	11598	1.18178	2.26856	2.26856	4.84e-11	6.57574	1.26e-08	T	NEDD9	neural precursor cell expressed, developmentally down-regulated 9	---	regulation of cell growth /// cytoskeleton organization and biogenesis /// cell cycle /// mitosis /// cell adhesion /// cell adhesion /// signal transduction /// integrin-mediated signaling pathway /// actin filament bundle formation /// cell division	protein binding /// protein binding	nucleus /// nucleus /// cytoplasm /// cytoplasm /// Golgi apparatus /// spindle /// cytoskeleton /// cell junction /// cell projection
221805_at	221805_at	31086	-1.18852	0.438752	-2.27919	1.35e-07	-5.27186	1.43e-05	T	NEFL	neurofilament, light polypeptide 68kDa	---	anterograde axon cargo transport /// retrograde axon cargo transport /// axon transport of mitochondrion /// neurofilament bundle assembly /// neurofilament bundle assembly /// intermediate filament organization	structural molecule activity /// structural constituent of cytoskeleton /// protein binding /// protein C-terminus binding /// identical protein binding	intermediate filament /// neurofilament /// axon /// TSC1-TSC2 complex
221801_x_at	221801_x_at	31082	-1.01537	0.4947	-2.02143	1.37e-09	-6.05912	2.6e-07	T	NEFL	neurofilament, light polypeptide 68kDa	---	anterograde axon cargo transport /// retrograde axon cargo transport /// axon transport of mitochondrion /// neurofilament bundle assembly /// neurofilament bundle assembly /// intermediate filament organization	structural molecule activity /// structural constituent of cytoskeleton /// protein binding /// protein C-terminus binding /// identical protein binding	intermediate filament /// neurofilament /// axon /// TSC1-TSC2 complex
203574_at	203574_at	13022	1.07188	2.10217	2.10217	3.02e-05	4.17218	0.00131768	T	NFIL3	nuclear factor, interleukin 3 regulated	---	transcription /// regulation of transcription, DNA-dependent /// transcription from RNA polymerase II promoter /// immune response /// rhythmic process	DNA binding /// DNA binding /// transcription factor activity /// transcription factor activity /// transcription corepressor activity /// sequence-specific DNA binding /// protein dimerization activity	nucleus /// nucleus
201502_s_at	201502_s_at	10951	1.14611	2.21316	2.21316	4.94e-05	4.05829	0.00195912	T	NFKBIA	nuclear factor of kappa light polypeptide gene enhancer in B-cells inhibitor, alpha	<a target="external" href="http://www.wikipathways.org/index.php/Pathway:Homo_sapiens:Apoptosis">Apoptosis</a> /// <a target="external" href="http://www.wikipathways.org/index.php/Pathway:Homo_sapiens:Apoptosis_GenMAPP">Apoptosis_GenMAPP</a> /// <a target="external" href="http://www.wikipathways.org/index.php/Pathway:Homo_sapiens:Apoptosis_KEGG">Apoptosis_KEGG</a>	protein import into nucleus, translocation /// apoptosis /// cytoplasmic sequestering of NF-kappaB /// lipopolysaccharide-mediated signaling pathway /// response to lipopolysaccharide /// regulation of cell proliferation /// regulation of NF-kappaB import into nucleus /// cytoplasmic sequestering of transcription factor /// cytoplasmic sequestering of transcription factor /// response to exogenou…	protein binding /// protein binding /// transcription factor binding /// nuclear localization sequence binding /// ubiquitin protein ligase binding /// identical protein binding /// NF-kappaB binding	nucleus /// nucleus /// cytoplasm /// cytoplasm /// cytosol /// cytosol
243556_at	243556_at	52806	-1.0656	0.477775	-2.09304	1.31e-13	-7.40516	5.72e-11	T	NGEF	neuronal guanine nucleotide exchange factor	---	multicellular organismal development /// nervous system development /// cell differentiation /// regulation of Rho protein signal transduction	guanyl-nucleotide exchange factor activity /// Rho guanyl-nucleotide exchange factor activity	intracellular /// cytoplasm /// membrane /// cell projection
224436_s_at	224436_s_at	33699	1.14689	2.21436	2.21436	1.02e-05	4.41375	0.000529971	T	NIPSNAP3A	nipsnap homolog 3A (C. elegans)	---	---	---	cytoplasm
206915_at	206915_at	16362	1.07498	2.10669	2.10669	2.91e-08	5.54684	3.73e-06	T	NKX2-2	NK2 homeobox 2	---	regulation of transcription, DNA-dependent /// multicellular organismal development /// nervous system development /// brain development /// oligodendrocyte development /// spinal cord oligodendrocyte cell differentiation /// endocrine pancreas development /// regulation of transcription /// positive regulation of cell differentiation /// positive regulation of transcription from RNA polymerase I…	DNA binding /// transcription factor activity /// protein binding /// sequence-specific DNA binding	nucleus
226474_at	226474_at	35731	1.18603	2.27525	2.27525	0.000106759	3.87469	0.00360904	T	NLRC5	NLR family, CARD domain containing 5	---	---	nucleotide binding /// protein binding /// ATP binding	cytoplasm
203964_at	203964_at	13412	1.45655	2.74451	2.74451	4.43e-08	5.47277	5.41e-06	T	NMI	N-myc (and STAT) interactor	---	transcription from RNA polymerase II promoter /// inflammatory response /// JAK-STAT cascade	transcription cofactor activity /// protein binding	cytoplasm /// cytoplasm /// cytoplasm
209120_at	209120_at	18535	1.40559	2.64927	2.64927	1.79e-06	4.77606	0.000127118	T	NR2F2	nuclear receptor subfamily 2, group F, member 2	<a target="external" href="http://www.wikipathways.org/index.php/Pathway:Homo_sapiens:Nuclear_Receptors">Nuclear_Receptors</a>	neuron migration /// transcription /// regulation of transcription, DNA-dependent /// regulation of transcription from RNA polymerase II promoter /// lipid metabolic process /// signal transduction /// anterior/posterior pattern formation /// radial pattern formation /// forebrain development /// blood vessel morphogenesis	DNA binding /// transcription factor activity /// ligand-regulated transcription factor activity /// steroid hormone receptor activity /// transcription corepressor activity /// receptor activity /// ligand-dependent nuclear receptor activity /// ligand-dependent nuclear receptor activity /// zinc ion binding /// sequence-specific DNA binding /// metal ion binding	nucleus /// nucleus
222512_at	222512_at	31792	1.24344	2.36762	2.36762	3.02e-06	4.66916	0.000195698	T	NUB1	negative regulator of ubiquitin-like proteins 1	---	---	---	nucleus
224956_at	224956_at	34215	1.08256	2.11778	2.11778	5.5e-06	4.5448	0.000322913	T	NUFIP2	nuclear fragile X mental retardation protein interacting protein 2	---	---	RNA binding /// RNA binding /// protein binding	nucleus /// nucleus /// cytoplasm /// cytoplasm /// polysomal ribosome
209230_s_at	209230_s_at	18645	1.36687	2.57911	2.57911	6.75e-07	4.96848	5.55e-05	T	NUPR1	nuclear protein 1	---	induction of apoptosis /// cell growth	---	nucleus /// nucleus
202869_at	202869_at	12318	1.44603	2.72458	2.72458	1.15e-05	4.38722	0.000590404	T	OAS1	2',5'-oligoadenylate synthetase 1, 40/46kDa	---	nucleobase, nucleoside, nucleotide and nucleic acid metabolic process /// immune response	RNA binding /// ATP binding /// transferase activity /// nucleotidyltransferase activity	nucleus /// cytoplasm /// mitochondrion /// endoplasmic reticulum /// microsome
205552_s_at	205552_s_at	15000	2.04848	4.1367	4.1367	9.33e-15	7.7483	4.94e-12	T	OAS1	2',5'-oligoadenylate synthetase 1, 40/46kDa	---	nucleobase, nucleoside, nucleotide and nucleic acid metabolic process /// immune response	RNA binding /// ATP binding /// transferase activity /// nucleotidyltransferase activity	nucleus /// cytoplasm /// mitochondrion /// endoplasmic reticulum /// microsome
223601_at	223601_at	32878	-1.14182	0.453187	-2.2066	1.34e-07	-5.2731	1.43e-05	T	OLFM2	olfactomedin 2	---	---	---	extracellular region /// membrane
210004_at	210004_at	19410	1.01863	2.026	2.026	4.45e-06	4.58928	0.000270802	T	OLR1	oxidized low density lipoprotein (lectin-like) receptor 1	---	proteolysis /// inflammatory response /// immune response /// cell adhesion /// blood circulation	receptor activity /// low-density lipoprotein receptor activity /// binding /// protein binding /// sugar binding	extracellular region /// membrane fraction /// plasma membrane /// integral to plasma membrane /// membrane /// integral to membrane
222825_at	222825_at	32105	1.10019	2.14384	2.14384	8.05e-08	5.36599	8.94e-06	T	OTUD6B	OTU domain containing 6B	---	---	---	---
207091_at	207091_at	16538	1.04739	2.06679	2.06679	8.15e-05	3.93995	0.00293404	T	P2RX7	purinergic receptor P2X, ligand-gated ion channel, 7	---	regulation of sodium ion transport /// transport /// ion transport /// cell surface receptor linked signal transduction /// positive regulation of calcium ion transport into cytosol /// sensory perception of pain /// positive regulation of bone mineralization /// bleb formation /// response to ATP /// regulation of apoptosis /// negative regulation of MAPKKK cascade /// negative regulation of bon…	lipopolysaccharide binding /// purinergic nucleotide receptor activity /// receptor activity /// ATP-gated cation channel activity /// receptor binding /// ion channel activity /// ATP binding /// ATP binding /// protein homodimerization activity /// protein heterodimerization activity	cytoplasm /// plasma membrane /// integral to plasma membrane /// membrane /// membrane /// integral to membrane /// bleb
200897_s_at	200897_s_at	10346	1.03048	2.0427	2.0427	3.02e-05	4.17216	0.00131768	T	PALLD	palladin, cytoskeletal associated protein	---	cytoskeleton organization and biogenesis	actin binding /// protein binding /// muscle alpha-actinin binding	nucleus /// cytoplasm /// cytoskeleton /// actin filament
202760_s_at	202760_s_at	12209	1.23767	2.35817	2.35817	4.09e-05	4.10212	0.00168482	T	PALM2-AKAP2	PALM2-AKAP2	<a target="external" href="http://www.wikipathways.org/index.php/Pathway:Homo_sapiens:G_Protein_Signaling">G_Protein_Signaling</a>	regulation of cell shape	kinase activity /// enzyme binding	plasma membrane /// membrane
229350_x_at	229350_x_at	38605	1.1028	2.14771	2.14771	6.05e-06	4.52472	0.000346928	T	PARP10	poly (ADP-ribose) polymerase family, member 10	---	---	NAD+ ADP-ribosyltransferase activity /// transferase activity /// transferase activity, transferring glycosyl groups	nucleus /// cytoplasm
218543_s_at	218543_s_at	27829	2.37601	5.19098	5.19098	0	9.39153	0	T	PARP12	poly (ADP-ribose) polymerase family, member 12	---	---	nucleic acid binding /// NAD+ ADP-ribosyltransferase activity /// zinc ion binding /// transferase activity /// metal ion binding	nucleus
224701_at	224701_at	33961	1.62607	3.08671	3.08671	1.56e-09	6.03826	2.91e-07	T	PARP14	poly (ADP-ribose) polymerase family, member 14	---	transcription /// regulation of transcription, DNA-dependent	NAD+ ADP-ribosyltransferase activity /// transferase activity /// transferase activity, transferring glycosyl groups	nucleus /// cytoplasm
223220_s_at	223220_s_at	32499	2.23952	4.7224	4.7224	4e-15	7.85633	2.2e-12	T	PARP9	poly (ADP-ribose) polymerase family, member 9	---	cell migration	NAD+ ADP-ribosyltransferase activity /// transferase activity	nucleus /// nucleus
211876_x_at	211876_x_at	21186	-1.00778	0.497312	-2.01081	2.08e-06	-4.7458	0.000144669	T	PCDHGA10 /// PCDHGA11 /// PCDHGA12 /// PCDHGA3 /// PCDHGA5 /// PCDHGA6	protocadherin gamma subfamily A, 10 /// protocadherin gamma subfamily A, 11 /// protocadherin gamma subfamily A, 12 /// protocadherin gamma subfamily A, 3 /// protocadherin gamma subfamily A, 5 /// protocadherin gamma subfamily A, 6	---	cell adhesion /// homophilic cell adhesion /// calcium-dependent cell-cell adhesion	calcium ion binding /// protein binding	membrane fraction /// plasma membrane /// membrane /// membrane /// integral to membrane
214797_s_at	214797_s_at	24094	1.37477	2.59327	2.59327	3.74e-08	5.50258	4.65e-06	T	PCTK3	PCTAIRE protein kinase 3	---	protein amino acid phosphorylation /// protein amino acid phosphorylation /// signal transduction	nucleotide binding /// protein kinase activity /// protein serine/threonine kinase activity /// protein serine/threonine kinase activity /// cyclin-dependent protein kinase activity /// signal transducer activity /// protein binding /// ATP binding /// ATP binding /// kinase activity /// transferase activity	---
212593_s_at	212593_s_at	21899	1.03439	2.04824	2.04824	0.000918691	3.31431	0.0187771	T	PDCD4	programmed cell death 4 (neoplastic transformation inhibitor)	---	apoptosis /// apoptosis /// apoptosis /// cell cycle /// cell aging /// negative regulation of transcription /// negative regulation of transcription /// negative regulation of JNK activity /// negative regulation of cell cycle /// negative regulation of cell cycle	RNA binding /// protein binding	nucleus /// nucleus /// nucleus /// cytoplasm /// cytoplasm /// cytosol
231809_x_at	231809_x_at	41064	1.114	2.16445	2.16445	1.56e-05	4.31996	0.000759623	T	PDCD7	programmed cell death 7	---	apoptosis /// induction of apoptosis /// induction of apoptosis /// RNA splicing /// response to glucocorticoid stimulus /// response to glucocorticoid stimulus	---	nucleus /// U12-dependent spliceosome
205501_at	205501_at	14949	-2.01724	0.24703	-4.04809	1.59e-21	-9.52906	1.24e-18	T	PDE10A	phosphodiesterase 10A	---	signal transduction	nucleotide binding /// catalytic activity /// 3',5'-cyclic-nucleotide phosphodiesterase activity /// 3',5'-cyclic-nucleotide phosphodiesterase activity /// hydrolase activity /// cGMP binding	cytoplasm
208690_s_at	208690_s_at	18106	1.52459	2.87706	2.87706	7.88e-11	6.50281	1.95e-08	T	PDLIM1	PDZ and LIM domain 1 (CLIM1, CLP-36, CLP36, hCLIM1)	---	response to oxidative stress /// regulation of transcription	transcription coactivator activity /// protein binding /// zinc ion binding /// metal ion binding	transcription factor complex /// cytoplasm /// cytoskeleton
219165_at	219165_at	28450	1.16984	2.24987	2.24987	1.29e-05	4.36123	0.000651306	T	PDLIM2	PDZ and LIM domain 2 (mystique)	---	---	protein binding /// zinc ion binding /// metal ion binding	nucleus /// cytoplasm /// cytoskeleton /// cell surface
206803_at	206803_at	16250	-1.0276	0.490526	-2.03863	5.95e-06	-4.52826	0.000342966	T	PDYN	prodynorphin	---	neuropeptide signaling pathway /// synaptic transmission	opioid peptide activity	extracellular region /// plasma membrane
208982_at	208982_at	18397	1.5331	2.89406	2.89406	1.39e-11	6.75906	4.1e-09	T	PECAM1	platelet/endothelial cell adhesion molecule	---	cell adhesion /// signal transduction /// cell recognition	protein binding /// protein binding	extracellular space /// plasma membrane /// plasma membrane /// membrane /// integral to membrane /// platelet alpha granule membrane
213791_at	213791_at	23092	-1.12313	0.459095	-2.1782	2.64e-05	-4.20271	0.00117579	T	PENK	proenkephalin	---	behavioral fear response /// signal transduction /// neuropeptide signaling pathway /// behavior /// sensory perception of pain	opioid peptide activity /// neuropeptide hormone activity	extracellular region
202464_s_at	202464_s_at	11913	1.47289	2.77578	2.77578	1.33e-05	4.35468	0.000667088	T	PFKFB3	6-phosphofructo-2-kinase/fructose-2,6-biphosphatase 3	---	fructose metabolic process /// fructose 2,6-bisphosphate metabolic process /// fructose 2,6-bisphosphate metabolic process /// metabolic process	nucleotide binding /// catalytic activity /// 6-phosphofructo-2-kinase activity /// 6-phosphofructo-2-kinase activity /// 6-phosphofructo-2-kinase activity /// fructose-2,6-bisphosphate 2-phosphatase activity /// fructose-2,6-bisphosphate 2-phosphatase activity /// protein binding /// ATP binding /// kinase activity /// transferase activity /// hydrolase activity /// identical protein binding	cytosol
222688_at	222688_at	31968	1.42467	2.68454	2.68454	2.58e-07	5.15175	2.48e-05	T	PHCA	phytoceramidase, alkaline	---	ceramide metabolic process	hydrolase activity /// hydrolase activity, acting on carbon-nitrogen (but not peptide) bonds, in linear amides	Golgi membrane /// endoplasmic reticulum /// endoplasmic reticulum membrane /// Golgi apparatus /// membrane /// integral to membrane
218652_s_at	218652_s_at	27937	1.03024	2.04237	2.04237	0.000411953	3.53231	0.0103977	T	PIGG	phosphatidylinositol glycan anchor biosynthesis, class G	---	GPI anchor biosynthetic process /// GPI anchor biosynthetic process /// metabolic process /// preassembly of GPI anchor in ER membrane	catalytic activity /// protein binding /// sulfuric ester hydrolase activity /// transferase activity /// phosphotransferase activity, for other substituted phosphate groups /// CP2 mannose-ethanolamine phosphotransferase activity	endoplasmic reticulum /// endoplasmic reticulum /// endoplasmic reticulum membrane /// endoplasmic reticulum membrane /// membrane /// integral to membrane
219584_at	219584_at	28869	1.27947	2.42749	2.42749	4.46e-07	5.04836	3.92e-05	T	PLA1A	phospholipase A1 member A	---	lipid metabolic process /// lipid metabolic process /// phosphatidylserine metabolic process /// lipid catabolic process	catalytic activity /// phospholipase A1 activity /// hydrolase activity	extracellular region
207002_s_at	207002_s_at	16449	1.21406	2.3199	2.3199	2.01e-07	5.19864	2.01e-05	T	PLAGL1	pleiomorphic adenoma gene-like 1	---	transcription /// regulation of transcription, DNA-dependent /// induction of apoptosis /// cell cycle arrest /// positive regulation of transcription from RNA polymerase II promoter	nucleic acid binding /// DNA binding /// DNA binding /// zinc ion binding /// metal ion binding	intracellular /// nucleus
225727_at	225727_at	34985	1.03016	2.04225	2.04225	7.97e-05	3.94526	0.00289649	T	PLEKHH1	pleckstrin homology domain containing, family H (with MyTH4 domain) member 1	---	---	binding	cytoskeleton
225726_s_at	225726_s_at	34984	1.26743	2.40733	2.40733	1.51e-05	4.32755	0.000739184	T	PLEKHH1	pleckstrin homology domain containing, family H (with MyTH4 domain) member 1	---	---	binding	cytoskeleton
202430_s_at	202430_s_at	11879	1.92703	3.8027	3.8027	8.97e-14	7.45542	3.98e-11	T	PLSCR1	phospholipid scramblase 1	---	response to virus /// phospholipid scrambling /// platelet activation	calcium ion binding /// calcium ion binding /// protein binding /// phospholipid scramblase activity	plasma membrane /// membrane /// integral to membrane
202446_s_at	202446_s_at	11895	1.93836	3.83269	3.83269	0	8.5131	0	T	PLSCR1	phospholipid scramblase 1	---	response to virus /// phospholipid scrambling /// platelet activation	calcium ion binding /// calcium ion binding /// protein binding /// phospholipid scramblase activity	plasma membrane /// membrane /// integral to membrane
218901_at	218901_at	28186	1.2694	2.41061	2.41061	4.67e-05	4.07158	0.00187374	T	PLSCR4	phospholipid scramblase 4	---	blood coagulation /// phospholipid scrambling	calcium ion binding /// calcium ion binding /// phospholipid scramblase activity	membrane /// integral to membrane /// integral to membrane
221538_s_at	221538_s_at	30822	1.06493	2.09207	2.09207	0.000294622	3.61998	0.00803706	T	PLXNA1	plexin A1	---	signal transduction /// multicellular organismal development /// multicellular organismal development	receptor activity /// receptor activity /// semaphorin receptor activity	intracellular /// membrane /// integral to membrane
38671_at	38671_at	54317	1.07928	2.11298	2.11298	3.2e-06	4.65747	0.000205195	T	PLXND1	plexin D1	---	signal transduction /// multicellular organismal development	receptor activity	intracellular /// plasma membrane /// membrane /// integral to membrane
201578_at	201578_at	11027	1.0022	2.00305	2.00305	0.00291815	2.97623	0.0425437	T	PODXL	podocalyxin-like	---	negative regulation of cell adhesion /// leukocyte migration	protein binding	plasma membrane /// integral to plasma membrane /// membrane /// integral to membrane
1559496_at	1559496_at	4818	1.27601	2.42169	2.42169	3.47e-10	6.27601	7.44e-08	T	PPA2	pyrophosphatase (inorganic) 2	---	phosphate metabolic process	magnesium ion binding /// inorganic diphosphatase activity /// hydrolase activity /// metal ion binding	cytoplasm /// mitochondrion
202066_at	202066_at	11515	1.02914	2.04081	2.04081	0.000163707	3.7693	0.00507985	T	PPFIA1	protein tyrosine phosphatase, receptor type, f polypeptide (PTPRF), interacting protein (liprin), alpha 1	---	cell-matrix adhesion /// signal transduction	signal transducer activity /// protein binding	cytoplasm /// cytoplasm
235061_at	235061_at	44311	1.17318	2.25508	2.25508	0.000137303	3.81298	0.00440121	T	PPM1K	protein phosphatase 1K (PP2C domain containing)	---	protein amino acid dephosphorylation	magnesium ion binding /// catalytic activity /// phosphoprotein phosphatase activity /// protein serine/threonine phosphatase activity /// hydrolase activity /// manganese ion binding /// metal ion binding	mitochondrion /// mitochondrial matrix /// protein serine/threonine phosphatase complex
227006_at	227006_at	36262	1.31658	2.49074	2.49074	0.000277106	3.63581	0.00768594	T	PPP1R14A	protein phosphatase 1, regulatory (inhibitor) subunit 14A	---	regulation of phosphorylation	protein phosphatase inhibitor activity /// protein binding	cytoplasm
202429_s_at	202429_s_at	11878	-1.02334	0.491978	-2.03261	6.13e-06	-4.52195	0.000350749	T	PPP3CA	protein phosphatase 3 (formerly 2B), catalytic subunit, alpha isoform	<a target="external" href="http://www.wikipathways.org/index.php/Pathway:Homo_sapiens:G_Protein_Signaling">G_Protein_Signaling</a>	protein amino acid dephosphorylation	phosphoprotein phosphatase activity /// protein serine/threonine phosphatase activity /// iron ion binding /// calcium ion binding /// protein binding /// calmodulin binding /// calmodulin binding /// zinc ion binding /// hydrolase activity /// metal ion binding	nucleus /// calcineurin complex
207957_s_at	207957_s_at	17391	-1.2595	0.417689	-2.39413	4.54e-07	-5.04498	3.96e-05	T	PRKCB	protein kinase C, beta	<a target="external" href="http://www.wikipathways.org/index.php/Pathway:Homo_sapiens:Calcium_regulation_in_cardiac_cells">Calcium_regulation_in_cardiac_cells</a> /// <a target="external" href="http://www.wikipathways.org/index.php/Pathway:Homo_sapiens:G_Protein_Signaling">G_Protein_Signaling</a> /// <a target="external" href="http://www.wikipathways.org/index.php/Pathway:Homo_sapiens:Smooth_musc…	protein amino acid phosphorylation /// protein amino acid phosphorylation /// signal transduction /// intracellular signaling cascade	nucleotide binding /// protein kinase activity /// protein serine/threonine kinase activity /// protein kinase C activity /// protein kinase C activity /// calcium ion binding /// protein binding /// ATP binding /// zinc ion binding /// kinase activity /// transferase activity /// diacylglycerol binding /// metal ion binding	cytoplasm /// cytoplasm /// cytosol /// plasma membrane /// plasma membrane /// membrane
218053_at	218053_at	27339	1.13989	2.20364	2.20364	3.03e-05	4.17118	0.00132182	T	PRPF40A	PRP40 pre-mRNA processing factor 40 homolog A (S. cerevisiae)	<a target="external" href="http://www.wikipathways.org/index.php/Pathway:Homo_sapiens:mRNA_processing_Reactome">mRNA_processing_Reactome</a>	mRNA processing /// RNA splicing /// type I hypersensitivity /// homoiothermy /// response to freezing	protein binding /// protein binding /// ice binding	nucleus /// nuclear speck
209040_s_at	209040_s_at	18455	1.94168	3.84152	3.84152	5.46e-11	6.5578	1.41e-08	T	PSMB8	proteasome (prosome, macropain) subunit, beta type, 8 (large multifunctional peptidase 7)	<a target="external" href="http://www.wikipathways.org/index.php/Pathway:Homo_sapiens:Proteasome_Degradation">Proteasome_Degradation</a>	ubiquitin-dependent protein catabolic process /// immune response /// anaphase-promoting complex-dependent proteasomal ubiquitin-dependent protein catabolic process /// negative regulation of ubiquitin-protein ligase activity during mitotic cell cycle /// positive regulation of ubiquitin-protein ligase activity during mitotic cell cycle	endopeptidase activity /// threonine-type endopeptidase activity /// protein binding /// peptidase activity /// hydrolase activity	proteasome complex /// nucleus /// cytoplasm /// cytosol /// proteasome core complex /// protein complex
204279_at	204279_at	13727	1.66848	3.1788	3.1788	2.43e-09	5.96629	4.32e-07	T	PSMB9	proteasome (prosome, macropain) subunit, beta type, 9 (large multifunctional peptidase 2)	<a target="external" href="http://www.wikipathways.org/index.php/Pathway:Homo_sapiens:Proteasome_Degradation">Proteasome_Degradation</a>	carbohydrate metabolic process /// glycogen metabolic process /// ubiquitin-dependent protein catabolic process /// immune response /// regulation of signal transduction /// anaphase-promoting complex-dependent proteasomal ubiquitin-dependent protein catabolic process /// regulation of phosphoprotein phosphatase activity /// negative regulation of ubiquitin-protein ligase activity during mitotic …	endopeptidase activity /// threonine-type endopeptidase activity /// protein phosphatase inhibitor activity /// peptidase activity /// hydrolase activity	proteasome complex /// nucleus /// cytoplasm /// cytosol /// proteasome core complex /// protein complex
205048_s_at	205048_s_at	14496	1.44979	2.73168	2.73168	0	13.4223	0	T	PSPH	phosphoserine phosphatase	---	L-serine metabolic process /// L-serine biosynthetic process /// metabolic process /// cell proliferation /// amino acid biosynthetic process	magnesium ion binding /// catalytic activity /// phosphoserine phosphatase activity /// phosphoserine phosphatase activity /// protein binding /// hydrolase activity /// phosphatase activity	---
201896_s_at	201896_s_at	11345	1.0558	2.07887	2.07887	0.000289765	3.62428	0.00794424	T	PSRC1	proline/serine-rich coiled-coil 1	---	microtubule bundle formation /// cell cycle /// negative regulation of cell growth /// positive regulation of microtubule polymerization /// positive regulation of gene-specific transcription	microtubule binding	cytoplasm /// cytoplasm /// spindle /// microtubule cytoskeleton /// midbody
235484_at	235484_at	44734	1.20628	2.30742	2.30742	4.86e-06	4.57073	0.000289455	T	PTAR1	protein prenyltransferase alpha subunit repeat containing 1	---	protein amino acid prenylation	prenyltransferase activity /// protein prenyltransferase activity /// transferase activity	---
211270_x_at	211270_x_at	20623	1.19429	2.28832	2.28832	0.00010558	3.8774	0.00358257	T	PTBP1	polypyrimidine tract binding protein 1	<a target="external" href="http://www.wikipathways.org/index.php/Pathway:Homo_sapiens:mRNA_processing_Reactome">mRNA_processing_Reactome</a>	nuclear mRNA splicing, via spliceosome /// mRNA processing /// mRNA processing /// RNA splicing /// RNA splicing	nucleotide binding /// nucleic acid binding /// RNA binding /// RNA binding /// protein binding /// poly-pyrimidine tract binding	nucleus /// nucleoplasm /// nucleolus /// heterogeneous nuclear ribonucleoprotein complex
1552848_a_at	1552848_a_at	423	1.01196	2.01665	2.01665	0.000349189	3.57578	0.00913764	T	PTCHD1	patched domain containing 1	---	---	hedgehog receptor activity	membrane /// integral to membrane
204201_s_at	204201_s_at	13649	1.06669	2.09463	2.09463	2.4e-08	5.58037	3.19e-06	T	PTPN13	protein tyrosine phosphatase, non-receptor type 13 (APO-1/CD95 (Fas)-associated phosphatase)	<a target="external" href="http://www.wikipathways.org/index.php/Pathway:Homo_sapiens:Apoptosis_KEGG">Apoptosis_KEGG</a>	protein amino acid dephosphorylation /// protein amino acid dephosphorylation /// dephosphorylation	phosphoprotein phosphatase activity /// protein tyrosine phosphatase activity /// protein tyrosine phosphatase activity /// receptor activity /// structural molecule activity /// binding /// protein binding /// protein binding /// hydrolase activity /// phosphatase activity	cytoplasm /// cytoskeleton
243792_x_at	243792_x_at	53042	1.26781	2.40795	2.40795	0	9.54104	0	T	PTPN13	Protein tyrosine phosphatase, non-receptor type 13 (APO-1/CD95 (Fas)-associated phosphatase)	<a target="external" href="http://www.wikipathways.org/index.php/Pathway:Homo_sapiens:Apoptosis_KEGG">Apoptosis_KEGG</a>	protein amino acid dephosphorylation /// protein amino acid dephosphorylation /// dephosphorylation	phosphoprotein phosphatase activity /// protein tyrosine phosphatase activity /// protein tyrosine phosphatase activity /// receptor activity /// structural molecule activity /// binding /// protein binding /// protein binding /// hydrolase activity /// phosphatase activity	cytoplasm /// cytoskeleton
233471_at	233471_at	42723	-1.37897	0.384494	-2.60082	6.13e-07	-4.98717	5.11e-05	T	PTPN5	protein tyrosine phosphatase, non-receptor type 5 (striatum-enriched)	---	protein amino acid dephosphorylation /// protein amino acid dephosphorylation /// dephosphorylation	phosphoprotein phosphatase activity /// protein tyrosine phosphatase activity /// protein tyrosine phosphatase activity /// receptor activity /// hydrolase activity /// phosphatase activity	integral to membrane
212587_s_at	212587_s_at	21893	1.36297	2.57214	2.57214	0.000223765	3.69055	0.0065176	T	PTPRC	protein tyrosine phosphatase, receptor type, C	---	negative regulation of T cell mediated cytotoxicity /// negative regulation of cytokine and chemokine mediated signaling pathway /// immunoglobulin biosynthetic process /// negative regulation of protein kinase activity /// negative regulation of protein kinase activity /// protein amino acid dephosphorylation /// protein amino acid dephosphorylation /// cell surface receptor linked signal transd…	phosphoprotein phosphatase activity /// protein tyrosine phosphatase activity /// protein tyrosine phosphatase activity /// receptor activity /// transmembrane receptor protein tyrosine phosphatase activity /// protein binding /// hydrolase activity /// phosphatase activity /// protein kinase binding	plasma membrane /// integral to plasma membrane /// integral to plasma membrane /// focal adhesion /// membrane /// integral to membrane
212588_at	212588_at	21894	1.64067	3.11811	3.11811	1.37e-12	7.08654	4.94e-10	T	PTPRC	protein tyrosine phosphatase, receptor type, C	---	negative regulation of T cell mediated cytotoxicity /// negative regulation of cytokine and chemokine mediated signaling pathway /// immunoglobulin biosynthetic process /// negative regulation of protein kinase activity /// negative regulation of protein kinase activity /// protein amino acid dephosphorylation /// protein amino acid dephosphorylation /// cell surface receptor linked signal transd…	phosphoprotein phosphatase activity /// protein tyrosine phosphatase activity /// protein tyrosine phosphatase activity /// receptor activity /// transmembrane receptor protein tyrosine phosphatase activity /// protein binding /// hydrolase activity /// phosphatase activity /// protein kinase binding	plasma membrane /// integral to plasma membrane /// integral to plasma membrane /// focal adhesion /// membrane /// integral to membrane
203038_at	203038_at	12488	1.01887	2.02633	2.02633	5.77e-05	4.02183	0.0022116	T	PTPRK	protein tyrosine phosphatase, receptor type, K	---	protein amino acid dephosphorylation /// dephosphorylation	phosphoprotein phosphatase activity /// protein tyrosine phosphatase activity /// receptor activity /// transmembrane receptor protein tyrosine phosphatase activity /// hydrolase activity /// phosphatase activity	plasma membrane /// integral to plasma membrane /// membrane /// integral to membrane /// cell junction
212263_at	212263_at	21570	0.999017	1.99864	1.99864	0.00209299	3.07671	0.0337679	T	QKI	quaking homolog, KH domain RNA binding (mouse)	---	mRNA processing /// regulation of translation /// transport /// multicellular organismal development /// RNA splicing /// cell differentiation /// mRNA transport	RNA binding /// protein binding	nucleus /// cytoplasm
241938_at	241938_at	51188	1.06762	2.09598	2.09598	0.000214823	3.70092	0.00629885	T	QKI	Quaking homolog, KH domain RNA binding (mouse)	---	mRNA processing /// regulation of translation /// transport /// multicellular organismal development /// RNA splicing /// cell differentiation /// mRNA transport	RNA binding /// protein binding	nucleus /// cytoplasm
228613_at	228613_at	37868	1.36834	2.58174	2.58174	5.19e-08	5.44453	6.18e-06	T	RAB11FIP3	RAB11 family interacting protein 3 (class II)	---	---	calcium ion binding /// Rab GTPase binding	endosome /// recycling endosome
218699_at	218699_at	27984	1.14238	2.20745	2.20745	0.000120537	3.84503	0.00397758	T	RAB7L1	RAB7, member RAS oncogene family-like 1	---	transport /// small GTPase mediated signal transduction /// protein transport	nucleotide binding /// GTPase activity /// protein binding /// GTP binding	plasma membrane /// membrane
208819_at	208819_at	18235	1.0278	2.03892	2.03892	0.0020264	3.08634	0.0329761	T	RAB8A	RAB8A, member RAS oncogene family	---	regulation of transcription, DNA-dependent /// transport /// vesicle docking during exocytosis /// small GTPase mediated signal transduction /// protein transport /// cilium biogenesis /// Golgi vesicle fusion to target membrane	nucleotide binding /// protein binding /// protein binding /// ATP binding /// GTP binding /// transcription factor binding	intracellular /// plasma membrane /// membrane /// nonmotile primary cilium
209050_s_at	209050_s_at	18465	1.22724	2.34118	2.34118	0.000128989	3.82838	0.00419677	T	RALGDS	ral guanine nucleotide dissociation stimulator	---	signal transduction /// small GTPase mediated signal transduction /// small GTPase mediated signal transduction /// Ras protein signal transduction /// regulation of small GTPase mediated signal transduction	small GTPase regulator activity /// small GTPase regulator activity /// guanyl-nucleotide exchange factor activity	intracellular /// cytosol
242712_x_at	242712_x_at	51962	1.47097	2.77208	2.77208	2.58e-12	6.99865	8.82e-10	T	RANBP2 /// RGPD1 /// RGPD2 /// RGPD3 /// RGPD4 /// RGPD5 /// RGPD6 /// RGPD7 /// RGPD8	RAN binding protein 2 /// RANBP2-like and GRIP domain containing 1 /// RANBP2-like and GRIP domain containing 2 /// RANBP2-like and GRIP domain containing 3 /// RANBP2-like and GRIP domain containing 4 /// RANBP2-like and GRIP domain containing 5 /// RANBP2-like and GRIP domain containing 6 /// RANBP2-like and GRIP domain containing 7 /// RANBP2-like and GRIP domain containing 8	---	protein folding /// protein import into nucleus /// transport /// protein transport /// intracellular transport /// mRNA transport /// intracellular protein transport across a membrane	peptidyl-prolyl cis-trans isomerase activity /// binding /// protein binding /// protein binding /// zinc ion binding /// Ran GTPase binding /// Ran GTPase binding /// isomerase activity /// metal ion binding	intracellular /// nucleus /// nuclear pore /// nuclear pore /// nuclear pore /// cytoplasm /// cytosol
218668_s_at	218668_s_at	27953	1.0079	2.01098	2.01098	2.23e-05	4.24072	0.00102079	T	RAP2C	RAP2C, member of RAS oncogene family	---	small GTPase mediated signal transduction	nucleotide binding /// GTP binding	intracellular /// plasma membrane /// membrane
204070_at	204070_at	13518	2.58325	5.99288	5.99288	2.22e-16	8.18593	1.52e-13	T	RARRES3	retinoic acid receptor responder (tazarotene induced) 3	---	negative regulation of cell proliferation	receptor activity	---
205801_s_at	205801_s_at	15249	1.1178	2.17016	2.17016	1.17e-09	6.08408	2.25e-07	T	RASGRP3	RAS guanyl releasing protein 3 (calcium and DAG-regulated)	---	MAPKKK cascade /// intracellular signaling cascade /// small GTPase mediated signal transduction /// small GTPase mediated signal transduction /// Ras protein signal transduction /// regulation of GTPase activity /// regulation of small GTPase mediated signal transduction	signal transducer activity /// guanyl-nucleotide exchange factor activity /// Ras guanyl-nucleotide exchange factor activity /// calcium ion binding /// calcium ion binding /// protein binding /// protein binding /// zinc ion binding /// Ras GTPase binding /// diacylglycerol binding /// diacylglycerol binding /// Rap GTPase activator activity /// metal ion binding	intracellular /// cytoplasm /// integral to plasma membrane
212027_at	212027_at	21334	1.19172	2.28425	2.28425	2.17e-06	4.73645	0.000150544	T	RBM25	RNA binding motif protein 25	---	nuclear mRNA splicing, via spliceosome /// mRNA processing	nucleotide binding /// nucleic acid binding /// mRNA binding	ribonucleoprotein complex
238447_at	238447_at	47697	1.08013	2.11422	2.11422	4.89e-06	4.56945	0.000290915	T	RBMS3	RNA binding motif, single stranded interacting protein	---	---	nucleotide binding /// nucleic acid binding /// RNA binding	cytoplasm
219140_s_at	219140_s_at	28425	-1.12224	0.45938	-2.17685	1.21e-05	-4.37515	0.000618797	T	RBP4	retinol binding protein 4, plasma	---	transport /// visual perception /// response to stimulus	transporter activity /// binding /// retinoid binding /// retinoid binding /// retinal binding /// retinol binding	extracellular region /// extracellular region /// extracellular space
209487_at	209487_at	18901	1.00495	2.00687	2.00687	0.000914605	3.31556	0.0187109	T	RBPMS	RNA binding protein with multiple splicing	---	RNA processing	nucleotide binding /// nucleic acid binding /// RNA binding /// RNA binding /// protein binding	---
212917_x_at	212917_x_at	22222	1.14948	2.21835	2.21835	1.96e-06	4.75738	0.000137495	T	RECQL	RecQ protein-like (DNA helicase Q1-like)	---	DNA repair /// DNA recombination	nucleotide binding /// nucleic acid binding /// DNA binding /// DNA helicase activity /// ATP-dependent DNA helicase activity /// helicase activity /// protein binding /// ATP binding /// ATP-dependent helicase activity /// hydrolase activity	nucleus /// nucleus
226430_at	226430_at	35687	1.17381	2.25607	2.25607	4.37e-06	4.59309	0.000266203	T	RELL1	RELT-like 1	---	---	---	plasma membrane /// membrane /// integral to membrane
228980_at	228980_at	38235	1.4761	2.78195	2.78195	1.79e-07	5.22013	1.82e-05	T	RFFL	ring finger and FYVE-like domain containing 1	---	intracellular protein transport /// apoptosis	protein binding /// zinc ion binding /// ligase activity /// metal ion binding	cytoplasm /// membrane /// cytoplasmic membrane-bounded vesicle
212646_at	212646_at	21952	1.77668	3.42637	3.42637	2.94e-10	6.30186	6.45e-08	T	RFTN1	raftlin, lipid raft linker 1	---	---	---	plasma membrane /// membrane
223673_at	223673_at	32950	1.08286	2.11823	2.11823	0.00125144	3.22689	0.0235509	T	RFX4	regulatory factor X, 4 (influences HLA class II expression)	---	transcription /// regulation of transcription, DNA-dependent	DNA binding	nucleus
202988_s_at	202988_s_at	12438	2.31343	4.97062	4.97062	0	11.3479	0	T	RGS1	regulator of G-protein signaling 1	<a target="external" href="http://www.wikipathways.org/index.php/Pathway:Homo_sapiens:Calcium_regulation_in_cardiac_cells">Calcium_regulation_in_cardiac_cells</a> /// <a target="external" href="http://www.wikipathways.org/index.php/Pathway:Homo_sapiens:Smooth_muscle_contraction">Smooth_muscle_contraction</a>	immune response /// signal transduction /// G-protein signaling, adenylate cyclase inhibiting pathway /// negative regulation of signal transduction	signal transducer activity /// GTPase activator activity /// calmodulin binding	plasma membrane
216834_at	216834_at	26125	3.20939	9.24961	9.24961	0	11.554	0	T	RGS1	regulator of G-protein signaling 1	<a target="external" href="http://www.wikipathways.org/index.php/Pathway:Homo_sapiens:Calcium_regulation_in_cardiac_cells">Calcium_regulation_in_cardiac_cells</a> /// <a target="external" href="http://www.wikipathways.org/index.php/Pathway:Homo_sapiens:Smooth_muscle_contraction">Smooth_muscle_contraction</a>	immune response /// signal transduction /// G-protein signaling, adenylate cyclase inhibiting pathway /// negative regulation of signal transduction	signal transducer activity /// GTPase activator activity /// calmodulin binding	plasma membrane
211021_s_at	211021_s_at	20388	-1.4251	0.372393	-2.68534	1.92e-23	-9.97701	1.61e-20	T	RGS14	regulator of G-protein signaling 14	<a target="external" href="http://www.wikipathways.org/index.php/Pathway:Homo_sapiens:Calcium_regulation_in_cardiac_cells">Calcium_regulation_in_cardiac_cells</a> /// <a target="external" href="http://www.wikipathways.org/index.php/Pathway:Homo_sapiens:Smooth_muscle_contraction">Smooth_muscle_contraction</a>	signal transduction /// regulation of G-protein coupled receptor protein signaling pathway /// negative regulation of signal transduction	signal transducer activity /// receptor signaling protein activity /// GTPase activator activity /// GTPase activator activity	membrane
204280_at	204280_at	13728	-1.22075	0.429061	-2.33067	7.12e-06	-4.49001	0.000395682	T	RGS14	regulator of G-protein signaling 14	<a target="external" href="http://www.wikipathways.org/index.php/Pathway:Homo_sapiens:Calcium_regulation_in_cardiac_cells">Calcium_regulation_in_cardiac_cells</a> /// <a target="external" href="http://www.wikipathways.org/index.php/Pathway:Homo_sapiens:Smooth_muscle_contraction">Smooth_muscle_contraction</a>	signal transduction /// regulation of G-protein coupled receptor protein signaling pathway /// negative regulation of signal transduction	signal transducer activity /// receptor signaling protein activity /// GTPase activator activity /// GTPase activator activity	membrane
204338_s_at	204338_s_at	13786	-1.19225	0.437619	-2.28509	1.01e-18	-8.83394	7.77e-16	T	RGS4	regulator of G-protein signaling 4	<a target="external" href="http://www.wikipathways.org/index.php/Pathway:Homo_sapiens:Calcium_regulation_in_cardiac_cells">Calcium_regulation_in_cardiac_cells</a> /// <a target="external" href="http://www.wikipathways.org/index.php/Pathway:Homo_sapiens:Smooth_muscle_contraction">Smooth_muscle_contraction</a>	inactivation of MAPK activity /// regulation of G-protein coupled receptor protein signaling pathway /// negative regulation of signal transduction	signal transducer activity /// GTPase activator activity /// calmodulin binding	---
204337_at	204337_at	13785	-1.02153	0.492593	-2.03007	3.35e-07	-5.10251	3.13e-05	T	RGS4	regulator of G-protein signaling 4	<a target="external" href="http://www.wikipathways.org/index.php/Pathway:Homo_sapiens:Calcium_regulation_in_cardiac_cells">Calcium_regulation_in_cardiac_cells</a> /// <a target="external" href="http://www.wikipathways.org/index.php/Pathway:Homo_sapiens:Smooth_muscle_contraction">Smooth_muscle_contraction</a>	inactivation of MAPK activity /// regulation of G-protein coupled receptor protein signaling pathway /// negative regulation of signal transduction	signal transducer activity /// GTPase activator activity /// calmodulin binding	---
227196_at	227196_at	36452	1.04567	2.06433	2.06433	0.000240165	3.67253	0.00687929	T	RHPN2	rhophilin, Rho GTPase binding protein 2	<a target="external" href="http://www.wikipathways.org/index.php/Pathway:Homo_sapiens:G13_Signaling_Pathway">G13_Signaling_Pathway</a>	signal transduction	protein binding /// protein binding	intracellular /// cytoplasm
211678_s_at	211678_s_at	21001	1.0543	2.07672	2.07672	0.0022333	3.05731	0.035435	T	RNF114	ring finger protein 114	---	multicellular organismal development /// spermatogenesis /// cell differentiation	protein binding /// zinc ion binding /// metal ion binding	intracellular /// intracellular
223592_s_at	223592_s_at	32869	1.30327	2.46788	2.46788	4.92e-06	4.56798	0.000292642	T	RNF135	ring finger protein 135	---	---	protein binding /// zinc ion binding /// metal ion binding	---
223085_at	223085_at	32365	1.09881	2.14178	2.14178	0.000691084	3.39309	0.0153486	T	RNF19A	ring finger protein 19A	---	microtubule cytoskeleton organization and biogenesis /// protein modification process	protein binding /// protein binding /// transcription factor binding /// zinc ion binding /// zinc ion binding /// ligase activity /// metal ion binding	centrosome /// centrosome /// membrane /// integral to membrane
225929_s_at	225929_s_at	35187	1.28019	2.42871	2.42871	4e-06	4.61148	0.000247282	T	RNF213	ring finger protein 213	---	---	nucleotide binding /// protein binding /// zinc ion binding /// nucleoside-triphosphatase activity /// metal ion binding	---
230000_at	230000_at	39255	1.48136	2.79211	2.79211	5.3e-09	5.83739	8.49e-07	T	RNF213	ring finger protein 213	---	---	nucleotide binding /// protein binding /// zinc ion binding /// nucleoside-triphosphatase activity /// metal ion binding	---
226999_at	226999_at	36255	0.997093	1.99597	1.99597	2.23e-09	5.98037	4.05e-07	T	RNPC3	RNA-binding region (RNP1, RRM) containing 3	---	mRNA processing /// RNA splicing	nucleotide binding /// nucleic acid binding /// RNA binding	nucleus /// spliceosome
215169_at	215169_at	24464	1.4002	2.63938	2.63938	1.43e-06	4.82087	0.000105345	T	RP11-345P4.4 /// SLC35E2	similar to solute carrier family 35, member E2 /// solute carrier family 35, member E2	---	---	---	membrane /// integral to membrane
207953_at	207953_at	17387	1.0282	2.03947	2.03947	9e-07	4.91223	7.09e-05	T	RP5-886K2.1	neuronal thread protein AD7c-NTP	---	---	---	---
213797_at	213797_at	23098	1.40403	2.6464	2.6464	2.16e-07	5.18514	2.13e-05	T	RSAD2	radical S-adenosyl methionine domain containing 2	---	response to virus /// defense response to virus	catalytic activity /// iron ion binding /// metal ion binding /// iron-sulfur cluster binding	endoplasmic reticulum /// endoplasmic reticulum /// Golgi apparatus
242625_at	242625_at	51875	2.7986	6.95765	6.95765	0	10.318	0	T	RSAD2	radical S-adenosyl methionine domain containing 2	---	response to virus /// defense response to virus	catalytic activity /// iron ion binding /// metal ion binding /// iron-sulfur cluster binding	endoplasmic reticulum /// endoplasmic reticulum /// Golgi apparatus
227802_at	227802_at	37057	1.66399	3.16891	3.16891	3.94e-12	6.93939	1.31e-09	T	RUFY3	RUN and FYVE domain containing 3	---	multicellular organismal development /// nervous system development /// cell differentiation /// negative regulation of axonogenesis	protein binding	filopodium /// growth cone /// cell projection
203186_s_at	203186_s_at	12635	1.20612	2.30716	2.30716	2.94e-06	4.6749	0.000191437	T	S100A4	S100 calcium binding protein A4	---	epithelial to mesenchymal transition	calcium ion binding /// calcium ion binding /// protein binding	---
217728_at	217728_at	27014	1.22414	2.33616	2.33616	9.56e-05	3.9014	0.00331839	T	S100A6	S100 calcium binding protein A6	<a target="external" href="http://www.wikipathways.org/index.php/Pathway:Homo_sapiens:Prostaglandin_synthesis_regulation">Prostaglandin_synthesis_regulation</a>	cell cycle /// signal transduction /// axonogenesis /// cell proliferation /// positive regulation of fibroblast proliferation	calcium ion binding /// calcium ion binding /// protein binding /// growth factor activity /// zinc ion binding /// protein homodimerization activity /// S100 beta binding /// calcium-dependent protein binding	ruffle /// nucleus /// nuclear envelope /// cytoplasm /// cytoplasm
32099_at	32099_at	54162	1.11291	2.16281	2.16281	2.02e-05	4.26247	0.000938932	T	SAFB2	scaffold attachment factor B2	---	transcription /// regulation of transcription, DNA-dependent	nucleotide binding /// nucleic acid binding /// DNA binding /// RNA binding	nucleus /// cytoplasm
229273_at	229273_at	38528	1.2664	2.40561	2.40561	6.81e-06	4.49968	0.0003812	T	SALL1	sal-like 1 (Drosophila)	---	ureteric bud development /// transcription /// regulation of transcription, DNA-dependent /// anatomical structure morphogenesis /// inductive cell-cell signaling	nucleic acid binding /// DNA binding /// DNA binding /// transcription factor activity /// zinc ion binding /// metal ion binding	intracellular /// nucleus
212845_at	212845_at	22151	1.49477	2.8182	2.8182	9.48e-07	4.90218	7.44e-05	T	SAMD4A	sterile alpha motif domain containing 4A	---	positive regulation of translation	translation repressor activity	---
228531_at	228531_at	37786	1.60834	3.04902	3.04902	2.89e-15	7.89339	1.68e-12	T	SAMD9	sterile alpha motif domain containing 9	---	---	---	cytoplasm
235643_at	235643_at	44893	1.1038	2.1492	2.1492	1.29e-05	4.36245	0.000648553	T	SAMD9L	sterile alpha motif domain containing 9-like	---	---	---	---
226603_at	226603_at	35859	1.52792	2.88369	2.88369	1.5e-08	5.66172	2.11e-06	T	SAMD9L	sterile alpha motif domain containing 9-like	---	---	---	---
220330_s_at	220330_s_at	29615	1.31685	2.49121	2.49121	5.76e-08	5.42621	6.73e-06	T	SAMSN1	SAM domain, SH3 domain and nuclear localization signals 1	---	---	phosphotyrosine binding	---
213988_s_at	213988_s_at	23288	1.09917	2.14231	2.14231	0.000363429	3.56531	0.00941107	T	SAT1	spermidine/spermine N1-acetyltransferase 1	<a target="external" href="http://www.wikipathways.org/index.php/Pathway:Homo_sapiens:Nucleotide_Metabolism">Nucleotide_Metabolism</a>	metabolic process	diamine N-acetyltransferase activity /// diamine N-acetyltransferase activity /// N-acetyltransferase activity /// acyltransferase activity /// transferase activity	intracellular /// cytoplasm
234491_s_at	234491_s_at	43741	1.32045	2.49744	2.49744	1.83e-08	5.62706	2.52e-06	T	SAV1	salvador homolog 1 (Drosophila)	---	signal transduction	protein binding /// protein binding /// identical protein binding	---
223843_at	223843_at	33120	1.4109	2.65903	2.65903	4.51e-13	7.23944	1.78e-10	T	SCARA3	scavenger receptor class A, member 3	---	phosphate transport /// response to oxidative stress /// UV protection	scavenger receptor activity	Golgi membrane /// cytoplasm /// endoplasmic reticulum /// endoplasmic reticulum membrane /// Golgi apparatus /// membrane /// integral to membrane
236359_at	236359_at	45609	-1.0236	0.491886	-2.03299	0.000331698	-3.5892	0.00879369	T	SCN4B	sodium channel, voltage-gated, type IV, beta	---	transport /// ion transport /// sodium ion transport /// sodium ion transport	ion channel activity /// voltage-gated ion channel activity /// voltage-gated sodium channel activity /// sodium channel activity /// sodium ion binding	voltage-gated sodium channel complex /// membrane /// integral to membrane
235575_at	235575_at	44825	1.0141	2.01964	2.01964	4.6e-05	4.07508	0.00185122	T	SDHALP2	Succinate dehydrogenase complex, subunit A, flavoprotein pseudogene 2	---	---	electron carrier activity /// oxidoreductase activity	---
236268_at	236268_at	45518	1.19642	2.2917	2.2917	1.4e-06	4.82455	0.000103724	T	SEC22C	SEC22 vesicle trafficking protein homolog C (S. cerevisiae)	---	transport /// ER to Golgi vesicle-mediated transport /// protein transport /// vesicle-mediated transport	---	endoplasmic reticulum /// endoplasmic reticulum /// endoplasmic reticulum membrane /// membrane /// integral to membrane /// integral to membrane
212900_at	212900_at	22206	1.00047	2.00065	2.00065	0.000614581	3.4251	0.0140201	T	SEC24A	SEC24 related gene family, member A (S. cerevisiae)	---	transport /// intracellular protein transport /// ER to Golgi vesicle-mediated transport /// ER to Golgi vesicle-mediated transport /// ER to Golgi vesicle-mediated transport /// protein transport /// membrane organization and biogenesis /// vesicle-mediated transport	protein binding /// zinc ion binding	Golgi membrane /// cytoplasm /// endoplasmic reticulum /// endoplasmic reticulum membrane /// Golgi apparatus /// membrane /// COPII vesicle coat /// COPII vesicle coat
215028_at	215028_at	24323	1.22786	2.3422	2.3422	0	8.75514	0	T	SEMA6A	sema domain, transmembrane domain (TM), and cytoplasmic domain, (semaphorin) 6A	---	apoptosis /// cytoskeleton organization and biogenesis /// cell surface receptor linked signal transduction /// multicellular organismal development /// nervous system development /// nervous system development /// axon guidance /// organ morphogenesis /// cell differentiation	receptor activity /// protein binding	membrane /// integral to membrane /// integral to membrane /// axon
223567_at	223567_at	32844	-1.13953	0.453907	-2.2031	7.7e-06	-4.47341	0.000421689	T	SEMA6B	sema domain, transmembrane domain (TM), and cytoplasmic domain, (semaphorin) 6B	---	multicellular organismal development /// nervous system development /// cell differentiation	receptor activity	membrane /// integral to membrane
201427_s_at	201427_s_at	10876	1.01731	2.02414	2.02414	2.6e-06	4.69979	0.000173252	T	SEPP1	selenoprotein P, plasma, 1	<a target="external" href="http://www.wikipathways.org/index.php/Pathway:Homo_sapiens:Integrin-mediated_cell_adhesion_KEGG">Integrin-mediated_cell_adhesion_KEGG</a>	selenium metabolic process /// response to oxidative stress /// brain development /// locomotory behavior /// post-embryonic development /// sexual reproduction /// growth	selenium binding /// selenium binding	extracellular region /// extracellular region /// extracellular space
211429_s_at	211429_s_at	20760	1.00009	2.00012	2.00012	4.47e-07	5.0479	3.92e-05	T	SERPINA1	serpin peptidase inhibitor, clade A (alpha-1 antiproteinase, antitrypsin), member 1	---	acute-phase response /// blood coagulation	endopeptidase inhibitor activity /// serine-type endopeptidase inhibitor activity /// serine-type endopeptidase inhibitor activity /// protein binding /// peptidase activity /// hydrolase activity	extracellular region /// extracellular region /// extracellular region /// extracellular space /// platelet alpha granule lumen
202376_at	202376_at	11825	2.07257	4.20635	4.20635	3.7e-10	6.26634	7.79e-08	T	SERPINA3	serpin peptidase inhibitor, clade A (alpha-1 antiproteinase, antitrypsin), member 3	---	acute-phase response /// inflammatory response /// regulation of lipid metabolic process	DNA binding /// DNA binding /// endopeptidase inhibitor activity /// serine-type endopeptidase inhibitor activity /// serine-type endopeptidase inhibitor activity /// serine-type endopeptidase inhibitor activity /// protein binding /// chymotrypsin inhibitor activity	extracellular region /// extracellular region /// intracellular /// nucleus
200986_at	200986_at	10435	1.90982	3.75763	3.75763	5.59e-08	5.43146	6.56e-06	T	SERPING1	serpin peptidase inhibitor, clade G (C1 inhibitor), member 1	---	immune response /// complement activation, classical pathway /// blood coagulation /// blood circulation /// innate immune response	endopeptidase inhibitor activity /// serine-type endopeptidase inhibitor activity /// serine-type endopeptidase inhibitor activity	extracellular region /// extracellular region /// extracellular region /// platelet alpha granule lumen
222310_at	222310_at	31590	1.00574	2.00797	2.00797	1.66e-07	5.23414	1.7e-05	T	SFRS15	splicing factor, arginine/serine-rich 15	---	---	nucleotide binding /// nucleic acid binding /// RNA binding	nucleus
212176_at	212176_at	21483	1.09041	2.12935	2.12935	0.000287965	3.62589	0.00791078	T	SFRS18	splicing factor, arginine/serine-rich 18	---	---	---	nucleus /// nuclear speck
227197_at	227197_at	36453	1.05509	2.07784	2.07784	6.78e-06	4.50058	0.00037998	T	SGEF	Src homology 3 domain-containing guanine nucleotide exchange factor	---	regulation of Rho protein signal transduction	guanyl-nucleotide exchange factor activity /// Rho guanyl-nucleotide exchange factor activity	intracellular /// cell projection
201739_at	201739_at	11188	1.14093	2.20523	2.20523	0.000149395	3.79207	0.00472159	T	SGK1	serum/glucocorticoid regulated kinase 1	---	protein amino acid phosphorylation /// protein amino acid phosphorylation /// sodium ion transport /// apoptosis /// response to stress	nucleotide binding /// protein kinase activity /// protein serine/threonine kinase activity /// protein serine/threonine kinase activity /// protein binding /// ATP binding /// kinase activity /// transferase activity	nucleus /// cytoplasm /// endoplasmic reticulum
222986_s_at	222986_s_at	32266	1.04439	2.0625	2.0625	0.00149812	3.17505	0.0266939	T	SHISA5	shisa homolog 5 (Xenopus laevis)	---	apoptosis /// positive regulation of I-kappaB kinase/NF-kappaB cascade	signal transducer activity	nucleus /// endoplasmic reticulum /// endoplasmic reticulum membrane /// membrane /// integral to membrane /// nuclear membrane
219519_s_at	219519_s_at	28804	1.51196	2.85198	2.85198	1.43e-09	6.0519	2.71e-07	T	SIGLEC1	sialic acid binding Ig-like lectin 1, sialoadhesin	---	inflammatory response /// cell adhesion /// cell-matrix adhesion /// cell-cell adhesion	protein binding /// sugar binding /// sugar binding	extracellular region /// plasma membrane /// membrane /// integral to membrane /// integral to membrane
203760_s_at	203760_s_at	13208	1.16542	2.24299	2.24299	0.00275061	2.99432	0.0407392	T	SLA	Src-like-adaptor	---	---	SH3/SH2 adaptor activity /// protein binding	cytoplasm /// endosome
225619_at	225619_at	34877	1.1999	2.29724	2.29724	2.91e-05	4.18027	0.00127925	T	SLAIN1	SLAIN motif family, member 1	---	---	---	---
219386_s_at	219386_s_at	28671	1.04766	2.06717	2.06717	1.7e-05	4.30112	0.00081125	T	SLAMF8	SLAM family member 8	---	---	---	membrane /// integral to membrane
225835_at	225835_at	35093	1.32516	2.50561	2.50561	3.57e-10	6.27162	7.59e-08	T	SLC12A2	solute carrier family 12 (sodium/potassium/chloride transporters), member 2	---	transport /// transport /// ion transport /// potassium ion transport /// sodium ion transport /// chloride transport	transporter activity /// sodium:potassium:chloride symporter activity /// symporter activity /// cation:chloride symporter activity /// potassium ion binding /// sodium ion binding	membrane fraction /// integral to plasma membrane /// membrane /// integral to membrane
1558010_s_at	1558010_s_at	4016	-1.04774	0.483727	-2.06728	1.63e-07	-5.23738	1.68e-05	T	SLC1A2	solute carrier family 1 (glial high affinity glutamate transporter), member 2	---	transport /// dicarboxylic acid transport /// synaptic transmission /// L-glutamate transport	L-glutamate transmembrane transporter activity /// symporter activity /// sodium:dicarboxylate symporter activity	membrane fraction /// membrane /// integral to membrane
224959_at	224959_at	34218	1.00145	2.00201	2.00201	0.00153883	3.16726	0.0271272	T	SLC26A2	solute carrier family 26 (sulfate transporter), member 2	---	transport /// sulfate transport /// sulfate transport	transporter activity /// secondary active sulfate transmembrane transporter activity /// sulfate transmembrane transporter activity	membrane fraction /// integral to plasma membrane /// membrane /// integral to membrane
213083_at	213083_at	22387	1.17701	2.26108	2.26108	1.13e-05	4.39078	0.000583003	T	SLC35D2	solute carrier family 35, member D2	---	transport /// carbohydrate transport	nucleotide-sugar transmembrane transporter activity /// sugar:hydrogen symporter activity	Golgi membrane /// Golgi apparatus /// membrane /// integral to membrane
1553126_a_at	1553126_a_at	621	2.18898	4.55984	4.55984	4.44e-16	8.1584	2.82e-13	T	SLC39A12	solute carrier family 39 (zinc transporter), member 12	---	transport /// ion transport /// zinc ion transport /// metal ion transport	zinc ion binding /// metal ion transmembrane transporter activity	membrane /// integral to membrane
212110_at	212110_at	21417	1.07733	2.11013	2.11013	0.00131411	3.21288	0.0243693	T	SLC39A14	solute carrier family 39 (zinc transporter), member 14	---	transport /// ion transport /// zinc ion transport /// metal ion transport	zinc ion binding /// metal ion transmembrane transporter activity	membrane /// integral to membrane
222364_at	222364_at	31644	1.09507	2.13623	2.13623	0.000217617	3.69764	0.00637249	T	SLC44A1	solute carrier family 44, member 1	---	transport /// choline transport	choline transmembrane transporter activity	membrane /// integral to membrane /// integral to membrane
212944_at	212944_at	22248	1.5929	3.01656	3.01656	7.54e-10	6.15432	1.51e-07	T	SLC5A3	solute carrier family 5 (sodium/myo-inositol cotransporter), member 3	---	transport /// transport /// ion transport /// sodium ion transport /// peripheral nervous system development /// myo-inositol transport /// regulation of respiratory gaseous exchange	transporter activity /// myo-inositol:sodium symporter activity /// symporter activity /// sodium ion binding	integral to plasma membrane /// membrane /// integral to membrane /// integral to membrane
219229_at	219229_at	28514	1.13541	2.1968	2.1968	3.68e-06	4.62843	0.0002297	T	SLCO3A1	solute carrier organic anion transporter family, member 3A1	---	transport /// ion transport	transporter activity	membrane /// integral to membrane
238430_x_at	238430_x_at	47680	1.00853	2.01187	2.01187	5.3e-06	4.55265	0.000311752	T	SLFN5	schlafen family member 5	---	cell differentiation	nucleotide binding /// ATP binding	---
217828_at	217828_at	27114	1.22816	2.34269	2.34269	0.000923075	3.31298	0.0188385	T	SLTM	SAFB-like, transcription modulator	---	transcription /// regulation of transcription, DNA-dependent /// apoptosis	nucleotide binding /// nucleic acid binding /// RNA binding	nucleus
227798_at	227798_at	37053	1.01047	2.01457	2.01457	8.35e-05	3.93415	0.00299092	T	SMAD1	SMAD family member 1	<a target="external" href="http://www.wikipathways.org/index.php/Pathway:Homo_sapiens:TGF_Beta_Signaling_Pathway">TGF_Beta_Signaling_Pathway</a>	MAPKKK cascade /// transcription /// regulation of transcription, DNA-dependent /// signal transduction /// transforming growth factor beta receptor signaling pathway /// transforming growth factor beta receptor signaling pathway /// gamete generation /// negative regulation of cell proliferation /// embryonic pattern specification /// BMP signaling pathway /// BMP signaling pathway /// midbrain …	transcription factor activity /// RNA polymerase II transcription factor activity /// receptor signaling protein activity /// protein binding /// protein binding /// transcription activator activity	intracellular /// intracellular /// nucleus /// nucleus /// nucleoplasm /// transcription factor complex /// cytoplasm /// cytosol /// integral to membrane
209258_s_at	209258_s_at	18673	1.10712	2.15415	2.15415	1.11e-09	6.09324	2.14e-07	T	SMC3	structural maintenance of chromosomes 3	---	DNA repair /// regulation of transcription, DNA-dependent /// response to DNA damage stimulus /// cell cycle /// mitotic spindle organization and biogenesis /// sister chromatid cohesion /// mitosis /// mitosis /// meiosis /// meiosis /// signal transduction /// DNA mediated transformation /// chromosome organization and biogenesis /// cell division	nucleotide binding /// transcription factor activity /// microtubule motor activity /// protein binding /// protein binding /// ATP binding /// sequence-specific DNA binding /// dynein binding /// protein heterodimerization activity	lateral element /// spindle pole /// basement membrane /// nucleus /// nucleus /// chromosome /// cytoplasm /// cohesin complex /// nuclear matrix
227305_s_at	227305_s_at	36561	1.08373	2.11952	2.11952	0.000256903	3.65528	0.00727333	T	SMCR8	Smith-Magenis syndrome chromosome region, candidate 8	---	---	---	---
202507_s_at	202507_s_at	11956	-1.69608	0.308624	-3.24019	3.56e-15	-7.86959	2e-12	T	SNAP25	synaptosomal-associated protein, 25kDa	---	neurotransmitter uptake /// synaptic transmission /// neurotransmitter secretion /// synaptic vesicle docking during exocytosis /// regulation of insulin secretion	protein binding /// protein binding	membrane /// synaptosome /// cell junction /// growth cone /// SNARE complex /// neuron projection /// synapse
227697_at	227697_at	36952	1.83236	3.56119	3.56119	0	8.4259	0	T	SOCS3	suppressor of cytokine signaling 3	---	regulation of cell growth /// regulation of protein amino acid phosphorylation /// anti-apoptosis /// intracellular signaling cascade /// JAK-STAT cascade /// negative regulation of signal transduction /// negative regulation of insulin receptor signaling pathway	protein kinase inhibitor activity /// protein binding	---
202864_s_at	202864_s_at	12313	1.17388	2.25618	2.25618	0.00119413	3.24028	0.0227948	T	SP100	SP100 nuclear antigen	---	regulation of transcription, DNA-dependent /// regulation of transcription, DNA-dependent	DNA binding /// binding /// protein binding /// protein binding /// zinc ion binding /// protein domain specific binding	chromatin /// nucleus /// nucleus /// nucleus /// chromosome /// PML body /// PML body
202863_at	202863_at	12312	1.4782	2.78601	2.78601	2.09e-13	7.34302	8.64e-11	T	SP100	SP100 nuclear antigen	---	regulation of transcription, DNA-dependent /// regulation of transcription, DNA-dependent	DNA binding /// binding /// protein binding /// protein binding /// zinc ion binding /// protein domain specific binding	chromatin /// nucleus /// nucleus /// nucleus /// chromosome /// PML body /// PML body
208012_x_at	208012_x_at	17442	1.13495	2.19611	2.19611	0.00239702	3.03605	0.0373277	T	SP110	SP110 nuclear body protein	---	transcription /// regulation of transcription, DNA-dependent /// interspecies interaction between organisms /// cell redox homeostasis	DNA binding /// DNA binding /// hematopoietin/interferon-class (D200-domain) cytokine receptor signal transducer activity /// binding /// protein binding /// zinc ion binding /// metal ion binding	nucleus /// nucleus
223980_s_at	223980_s_at	33255	1.27197	2.41491	2.41491	1.19e-05	4.37927	0.000608354	T	SP110	SP110 nuclear body protein	---	transcription /// regulation of transcription, DNA-dependent /// interspecies interaction between organisms /// cell redox homeostasis	DNA binding /// DNA binding /// hematopoietin/interferon-class (D200-domain) cytokine receptor signal transducer activity /// binding /// protein binding /// zinc ion binding /// metal ion binding	nucleus /// nucleus
209761_s_at	209761_s_at	19170	1.50377	2.83582	2.83582	7.74e-05	3.95222	0.00283044	T	SP110	SP110 nuclear body protein	---	transcription /// regulation of transcription, DNA-dependent /// interspecies interaction between organisms /// cell redox homeostasis	DNA binding /// DNA binding /// hematopoietin/interferon-class (D200-domain) cytokine receptor signal transducer activity /// binding /// protein binding /// zinc ion binding /// metal ion binding	nucleus /// nucleus
201858_s_at	201858_s_at	11307	1.0087	2.0121	2.0121	0.0012791	3.22063	0.0239506	T	SRGN	serglycin	---	ossification /// apoptosis /// apoptosis /// negative regulation of bone mineralization /// mast cell secretory granule organization and biogenesis /// mast cell secretory granule organization and biogenesis /// T cell secretory granule organization and biogenesis /// T cell secretory granule organization and biogenesis /// maintenance of protease location in mast cell secretory granule /// maint…	protein binding /// protein binding	extracellular region /// extracellular space /// Golgi apparatus /// Golgi apparatus /// mast cell granule /// mast cell granule
201859_at	201859_at	11308	1.68049	3.20536	3.20536	1.29e-08	5.6871	1.86e-06	T	SRGN	serglycin	---	ossification /// apoptosis /// apoptosis /// negative regulation of bone mineralization /// mast cell secretory granule organization and biogenesis /// mast cell secretory granule organization and biogenesis /// T cell secretory granule organization and biogenesis /// T cell secretory granule organization and biogenesis /// maintenance of protease location in mast cell secretory granule /// maint…	protein binding /// protein binding	extracellular region /// extracellular space /// Golgi apparatus /// Golgi apparatus /// mast cell granule /// mast cell granule
202506_at	202506_at	11955	1.20977	2.313	2.313	0.00344508	2.92495	0.0476478	T	SSFA2	sperm specific antigen 2	---	---	actin binding	cytoplasm /// plasma membrane
206135_at	206135_at	15582	1.46987	2.76998	2.76998	3.23e-11	6.63583	9.04e-09	T	ST18	suppression of tumorigenicity 18 (breast carcinoma) (zinc finger protein)	---	negative regulation of transcription from RNA polymerase II promoter /// transcription /// regulation of transcription, DNA-dependent	DNA binding /// transcription factor activity /// zinc ion binding /// transcription repressor activity /// metal ion binding	nucleus
204150_at	204150_at	13598	1.19522	2.2898	2.2898	0.000198667	3.72071	0.0059127	T	STAB1	stabilin 1	---	receptor-mediated endocytosis /// inflammatory response /// cell adhesion /// cell adhesion /// cell-cell signaling /// cell-cell signaling /// negative regulation of angiogenesis /// negative regulation of angiogenesis /// defense response to bacterium /// defense response to bacterium	receptor activity /// low-density lipoprotein receptor activity /// low-density lipoprotein receptor activity /// scavenger receptor activity /// scavenger receptor activity /// binding /// protein binding /// hyaluronic acid binding /// bacterial binding /// bacterial binding /// protein disulfide oxidoreductase activity /// low-density lipoprotein binding /// low-density lipoprotein binding	integral to plasma membrane /// integral to plasma membrane /// membrane /// integral to membrane
209023_s_at	209023_s_at	18438	1.29823	2.45928	2.45928	3.57e-07	5.09041	3.26e-05	T	STAG2	stromal antigen 2	---	cell cycle /// chromosome segregation /// mitosis /// meiosis /// cell division	binding /// protein binding	nucleus /// nucleus
209969_s_at	209969_s_at	19376	2.1155	4.33341	4.33341	4.71e-11	6.57996	1.24e-08	T	STAT1	signal transducer and activator of transcription 1, 91kDa	---	transcription /// regulation of transcription, DNA-dependent /// transcription from RNA polymerase II promoter /// caspase activation /// signal transduction /// signal transduction /// I-kappaB kinase/NF-kappaB cascade /// JAK-STAT cascade /// tyrosine phosphorylation of STAT protein /// response to virus /// interspecies interaction between organisms /// regulation of transcription	DNA binding /// DNA binding /// transcription factor activity /// transcription factor activity /// signal transducer activity /// hematopoietin/interferon-class (D200-domain) cytokine receptor signal transducer activity /// calcium ion binding /// protein binding /// protein binding	nucleus /// nucleus /// nucleus /// cytoplasm /// cytoplasm
200887_s_at	200887_s_at	10336	2.34842	5.09267	5.09267	1.03e-10	6.46255	2.5e-08	T	STAT1	signal transducer and activator of transcription 1, 91kDa	---	transcription /// regulation of transcription, DNA-dependent /// transcription from RNA polymerase II promoter /// caspase activation /// signal transduction /// signal transduction /// I-kappaB kinase/NF-kappaB cascade /// JAK-STAT cascade /// tyrosine phosphorylation of STAT protein /// response to virus /// interspecies interaction between organisms /// regulation of transcription	DNA binding /// DNA binding /// transcription factor activity /// transcription factor activity /// signal transducer activity /// hematopoietin/interferon-class (D200-domain) cytokine receptor signal transducer activity /// calcium ion binding /// protein binding /// protein binding	nucleus /// nucleus /// nucleus /// cytoplasm /// cytoplasm
225636_at	225636_at	34894	1.38145	2.6053	2.6053	0.000101975	3.88585	0.00349382	T	STAT2	signal transducer and activator of transcription 2, 113kDa	---	transcription /// regulation of transcription, DNA-dependent /// regulation of transcription from RNA polymerase II promoter /// signal transduction /// JAK-STAT cascade /// response to virus /// interspecies interaction between organisms /// regulation of transcription	DNA binding /// transcription factor activity /// signal transducer activity /// hematopoietin/interferon-class (D200-domain) cytokine receptor signal transducer activity /// calcium ion binding /// protein binding /// protein binding	nucleus /// cytoplasm
235852_at	235852_at	45102	1.23526	2.35423	2.35423	8.2e-10	6.14109	1.64e-07	T	STON2	Stonin 2	---	intracellular protein transport /// endocytosis /// vesicle-mediated transport /// regulation of endocytosis /// regulation of endocytosis	protein binding /// protein binding	cytoplasm /// membrane /// clathrin adaptor complex
209307_at	209307_at	18722	1.44996	2.732	2.732	4.44e-16	8.16798	2.82e-13	T	SWAP70	SWAP-70 protein	---	somatic cell DNA recombination /// isotype switching	DNA binding /// protein binding /// ATP binding	nucleus /// cytoplasm /// plasma membrane /// membrane /// cell projection
203998_s_at	203998_s_at	13446	-1.48021	0.358437	-2.78989	1.23e-12	-7.10213	4.47e-10	T	SYT1	synaptotagmin I	---	detection of calcium ion /// transport /// synaptic transmission /// neurotransmitter secretion /// neurotransmitter secretion /// regulation of exocytosis /// protein homooligomerization	transporter activity /// calcium ion binding /// protein binding /// protein binding /// protein binding /// calmodulin binding /// phospholipid binding /// phospholipid binding /// phosphatidylinositol binding /// syntaxin-1 binding /// identical protein binding /// metal ion binding /// low-density lipoprotein receptor binding	cytoplasm /// synaptic vesicle /// synaptic vesicle /// membrane /// integral to membrane /// cell junction /// secretory granule /// endocytic vesicle membrane /// synaptic vesicle membrane /// cytoplasmic vesicle /// presynaptic membrane /// neuron projection /// synapse
203999_at	203999_at	13447	-1.06548	0.477813	-2.09287	1.53e-05	-4.32444	0.000746321	T	SYT1	synaptotagmin I	---	detection of calcium ion /// transport /// synaptic transmission /// neurotransmitter secretion /// neurotransmitter secretion /// regulation of exocytosis /// protein homooligomerization	transporter activity /// calcium ion binding /// protein binding /// protein binding /// protein binding /// calmodulin binding /// phospholipid binding /// phospholipid binding /// phosphatidylinositol binding /// syntaxin-1 binding /// identical protein binding /// metal ion binding /// low-density lipoprotein receptor binding	cytoplasm /// synaptic vesicle /// synaptic vesicle /// membrane /// integral to membrane /// cell junction /// secretory granule /// endocytic vesicle membrane /// synaptic vesicle membrane /// cytoplasmic vesicle /// presynaptic membrane /// neuron projection /// synapse
209451_at	209451_at	18865	1.17146	2.25239	2.25239	0.000248227	3.66408	0.00705153	T	TANK	TRAF family member-associated NFKB activator	---	signal transduction	protein binding /// protein binding /// zinc ion binding /// metal ion binding	cytoplasm
202307_s_at	202307_s_at	11756	1.97948	3.9435	3.9435	2.5e-10	6.32714	5.54e-08	T	TAP1	transporter 1, ATP-binding cassette, sub-family B (MDR/TAP)	---	transport /// oligopeptide transport /// defense response /// defense response /// immune response /// protein transport /// peptide transport /// peptide transport /// peptide transport	nucleotide binding /// transporter activity /// transporter activity /// protein binding /// protein binding /// ATP binding /// peptide transporter activity /// peptide transporter activity /// oligopeptide transporter activity /// ATPase activity /// nucleoside-triphosphatase activity /// ATPase activity, coupled to transmembrane movement of substances /// ATPase activity, coupled to transmembr…	membrane fraction /// endoplasmic reticulum /// endoplasmic reticulum membrane /// integral to plasma membrane /// membrane /// integral to membrane /// integral to membrane /// TAP complex
227407_at	227407_at	36663	1.00896	2.01246	2.01246	0.00208856	3.07734	0.0337264	T	TAPT1	transmembrane anterior posterior transformation 1	---	multicellular organismal development	receptor activity	membrane /// integral to membrane
208986_at	208986_at	18401	1.17337	2.25538	2.25538	1.86e-05	4.28155	0.000871559	T	TCF12	transcription factor 12	---	transcription /// regulation of transcription, DNA-dependent /// regulation of transcription from RNA polymerase II promoter /// immune response /// multicellular organismal development /// muscle development /// regulation of transcription	DNA binding /// RNA polymerase II transcription factor activity /// transcription regulator activity	intracellular /// nucleus /// nucleus
235925_at	235925_at	45175	1.30518	2.47115	2.47115	7.33e-15	7.77922	3.92e-12	T	TCF12	Transcription factor 12	---	transcription /// regulation of transcription, DNA-dependent /// regulation of transcription from RNA polymerase II promoter /// immune response /// multicellular organismal development /// muscle development /// regulation of transcription	DNA binding /// RNA polymerase II transcription factor activity /// transcription regulator activity	intracellular /// nucleus /// nucleus
203753_at	203753_at	13201	1.05125	2.07232	2.07232	0.000458046	3.50416	0.0112732	T	TCF4	transcription factor 4	---	negative regulation of transcription from RNA polymerase II promoter /// transcription /// regulation of transcription, DNA-dependent /// regulation of transcription /// positive regulation of transcription, DNA-dependent	DNA binding /// DNA binding /// transcription factor activity /// transcription corepressor activity /// protein binding /// protein binding /// transcription regulator activity /// protein heterodimerization activity	nucleus /// nucleus /// transcription factor complex
213891_s_at	213891_s_at	23191	1.06488	2.092	2.092	0.000106338	3.87566	0.00359817	T	TCF4	transcription factor 4	---	negative regulation of transcription from RNA polymerase II promoter /// transcription /// regulation of transcription, DNA-dependent /// regulation of transcription /// positive regulation of transcription, DNA-dependent	DNA binding /// DNA binding /// transcription factor activity /// transcription corepressor activity /// protein binding /// protein binding /// transcription regulator activity /// protein heterodimerization activity	nucleus /// nucleus /// transcription factor complex
212386_at	212386_at	21692	1.20501	2.30539	2.30539	8.58e-05	3.92755	0.0030592	T	TCF4	transcription factor 4	---	negative regulation of transcription from RNA polymerase II promoter /// transcription /// regulation of transcription, DNA-dependent /// regulation of transcription /// positive regulation of transcription, DNA-dependent	DNA binding /// DNA binding /// transcription factor activity /// transcription corepressor activity /// protein binding /// protein binding /// transcription regulator activity /// protein heterodimerization activity	nucleus /// nucleus /// transcription factor complex
212761_at	212761_at	22067	1.38732	2.61593	2.61593	5.58e-06	4.54174	0.000324883	T	TCF7L2	transcription factor 7-like 2 (T-cell specific, HMG-box)	---	blood vessel development /// transcription /// regulation of transcription, DNA-dependent /// regulation of transcription from RNA polymerase II promoter /// anti-apoptosis /// cell cycle arrest /// cell proliferation /// Wnt receptor signaling pathway /// pancreas development /// positive regulation of insulin secretion /// regulation of hormone metabolic process /// glucose homeostasis /// fat …	DNA binding /// transcription factor activity /// RNA polymerase II transcription factor activity /// protein binding /// beta-catenin binding /// specific transcriptional repressor activity	nucleus /// nucleus
212762_s_at	212762_s_at	22068	1.55262	2.93349	2.93349	6.03e-08	5.41784	7.01e-06	T	TCF7L2	transcription factor 7-like 2 (T-cell specific, HMG-box)	---	blood vessel development /// transcription /// regulation of transcription, DNA-dependent /// regulation of transcription from RNA polymerase II promoter /// anti-apoptosis /// cell cycle arrest /// cell proliferation /// Wnt receptor signaling pathway /// pancreas development /// positive regulation of insulin secretion /// regulation of hormone metabolic process /// glucose homeostasis /// fat …	DNA binding /// transcription factor activity /// RNA polymerase II transcription factor activity /// protein binding /// beta-catenin binding /// specific transcriptional repressor activity	nucleus /// nucleus
204158_s_at	204158_s_at	13606	1.10702	2.154	2.154	1.64e-05	4.30912	0.00078936	T	TCIRG1	T-cell, immune regulator 1, ATPase, H+ transporting, lysosomal V0 subunit A3	---	transport /// ion transport /// cellular defense response /// positive regulation of cell proliferation /// proton transport /// proton transport	transporter activity /// hydrogen ion transmembrane transporter activity	plasma membrane /// plasma membrane /// integral to plasma membrane /// membrane /// integral to membrane
224955_at	224955_at	34214	1.03385	2.04749	2.04749	0.000103308	3.88269	0.00353284	T	TEAD1	TEA domain family member 1 (SV40 transcriptional enhancer factor)	---	transcription /// regulation of transcription, DNA-dependent	DNA binding /// DNA binding /// transcription factor activity /// protein binding	nucleus
204731_at	204731_at	14179	1.2027	2.3017	2.3017	2.26e-05	4.23801	0.00103235	T	TGFBR3	transforming growth factor, beta receptor III	<a target="external" href="http://www.wikipathways.org/index.php/Pathway:Homo_sapiens:TGF_Beta_Signaling_Pathway">TGF_Beta_Signaling_Pathway</a>	signal transduction /// transforming growth factor beta receptor signaling pathway /// multicellular organismal development	receptor activity /// glycosaminoglycan binding	extracellular region /// plasma membrane /// membrane /// integral to membrane /// integral to membrane
226625_at	226625_at	35881	1.33362	2.52034	2.52034	3.28e-05	4.15298	0.00141125	T	TGFBR3	transforming growth factor, beta receptor III	<a target="external" href="http://www.wikipathways.org/index.php/Pathway:Homo_sapiens:TGF_Beta_Signaling_Pathway">TGF_Beta_Signaling_Pathway</a>	signal transduction /// transforming growth factor beta receptor signaling pathway /// multicellular organismal development	receptor activity /// glycosaminoglycan binding	extracellular region /// plasma membrane /// membrane /// integral to membrane /// integral to membrane
201666_at	201666_at	11115	1.1646	2.24172	2.24172	0.00150044	3.1746	0.0267266	T	TIMP1	TIMP metallopeptidase inhibitor 1	<a target="external" href="http://www.wikipathways.org/index.php/Pathway:Homo_sapiens:MAPK_Cascade">MAPK_Cascade</a> /// <a target="external" href="http://www.wikipathways.org/index.php/Pathway:Homo_sapiens:Matrix_Metalloproteinases">Matrix_Metalloproteinases</a>	positive regulation of cell proliferation /// erythrocyte maturation /// negative regulation of membrane protein ectodomain proteolysis	enzyme inhibitor activity /// protein binding /// protein binding /// metalloendopeptidase inhibitor activity /// metalloendopeptidase inhibitor activity	extracellular region /// extracellular region /// proteinaceous extracellular matrix
231579_s_at	231579_s_at	40834	1.00913	2.01269	2.01269	0.00179514	3.12219	0.0303241	T	TIMP2	TIMP metallopeptidase inhibitor 2	<a target="external" href="http://www.wikipathways.org/index.php/Pathway:Homo_sapiens:Matrix_Metalloproteinases">Matrix_Metalloproteinases</a>	negative regulation of cell proliferation /// regulation of cAMP metabolic process /// regulation of MAPKKK cascade /// regulation of neuron differentiation	enzyme inhibitor activity /// integrin binding /// protein binding /// protein binding /// enzyme activator activity /// metalloendopeptidase inhibitor activity /// metalloendopeptidase inhibitor activity	extracellular region /// proteinaceous extracellular matrix /// basement membrane /// cell surface
202085_at	202085_at	11534	1.03293	2.04618	2.04618	0.000979362	3.29639	0.0197147	T	TJP2	tight junction protein 2 (zona occludens 2)	---	---	guanylate kinase activity /// protein binding /// protein binding	nucleus /// plasma membrane /// tight junction /// membrane /// cell junction
209386_at	209386_at	18800	1.089	2.12727	2.12727	4.36e-05	4.08758	0.00177123	T	TM4SF1	transmembrane 4 L six family member 1	---	---	---	integral to plasma membrane /// membrane /// integral to membrane
230061_at	230061_at	39316	1.31336	2.48519	2.48519	4.44e-16	8.13531	2.82e-13	T	TM4SF18	Transmembrane 4 L six family member 18	---	---	---	membrane /// integral to membrane
235146_at	235146_at	44396	1.33747	2.52708	2.52708	3.3e-12	6.96436	1.11e-09	T	TMCC3	transmembrane and coiled-coil domain family 3	---	---	---	membrane /// integral to membrane
211967_at	211967_at	21275	1.05191	2.07328	2.07328	0.000734883	3.37622	0.0160665	T	TMEM123	transmembrane protein 123	---	---	receptor activity	membrane /// integral to membrane
218999_at	218999_at	28284	1.03005	2.0421	2.0421	0.000875526	3.32774	0.0181255	T	TMEM140	transmembrane protein 140	---	---	---	membrane /// integral to membrane
217613_at	217613_at	26899	1.03161	2.04431	2.04431	3.43e-07	5.09788	3.16e-05	T	TMEM144	transmembrane protein 144	---	---	---	membrane /// integral to membrane
224565_at	224565_at	33825	1.29124	2.44738	2.44738	9.03e-06	4.43911	0.000478025	T	TncRNA	trophoblast-derived noncoding RNA	---	---	---	---
234989_at	234989_at	44239	1.40024	2.63945	2.63945	2.28e-08	5.58918	3.06e-06	T	TncRNA	trophoblast-derived noncoding RNA	---	---	---	---
227062_at	227062_at	36318	1.83839	3.57611	3.57611	0	8.88267	0	T	TncRNA	trophoblast-derived noncoding RNA	---	---	---	---
202643_s_at	202643_s_at	12092	1.06961	2.09887	2.09887	9.7e-06	4.42384	0.00050869	T	TNFAIP3	tumor necrosis factor, alpha-induced protein 3	---	apoptosis /// anti-apoptosis /// negative regulation of I-kappaB kinase/NF-kappaB cascade	DNA binding /// protein binding /// protein binding /// peptidase activity /// cysteine-type peptidase activity /// zinc ion binding /// hydrolase activity /// metal ion binding	nucleus /// nucleus /// cytoplasm
202644_s_at	202644_s_at	12093	1.19673	2.2922	2.2922	5.68e-06	4.53782	0.000330576	T	TNFAIP3	tumor necrosis factor, alpha-induced protein 3	---	apoptosis /// anti-apoptosis /// negative regulation of I-kappaB kinase/NF-kappaB cascade	DNA binding /// protein binding /// protein binding /// peptidase activity /// cysteine-type peptidase activity /// zinc ion binding /// hydrolase activity /// metal ion binding	nucleus /// nucleus /// cytoplasm
208296_x_at	208296_x_at	17721	1.07438	2.10581	2.10581	2.28e-06	4.72682	0.000155706	T	TNFAIP8	tumor necrosis factor, alpha-induced protein 8	---	apoptosis /// anti-apoptosis /// negative regulation of anti-apoptosis	protein binding /// caspase inhibitor activity	cytoplasm /// cytoplasm
203508_at	203508_at	12956	1.79992	3.48201	3.48201	0	8.93911	0	T	TNFRSF1B	tumor necrosis factor receptor superfamily, member 1B p75NTFR	<a target="external" href="http://www.wikipathways.org/index.php/Pathway:Homo_sapiens:Apoptosis">Apoptosis</a> /// <a target="external" href="http://www.wikipathways.org/index.php/Pathway:Homo_sapiens:Apoptosis_GenMAPP">Apoptosis_GenMAPP</a> /// <a target="external" href="http://www.wikipathways.org/index.php/Pathway:Homo_sapiens:Apoptosis_KEGG">Apoptosis_KEGG</a> /// <a target="external" href="h…	apoptosis	receptor activity /// tumor necrosis factor receptor activity /// protein binding	extracellular region /// plasma membrane /// membrane /// integral to membrane
214329_x_at	214329_x_at	23629	1.76135	3.39015	3.39015	2.22e-16	8.20524	1.52e-13	T	TNFSF10	tumor necrosis factor (ligand) superfamily, member 10	<a target="external" href="http://www.wikipathways.org/index.php/Pathway:Homo_sapiens:Apoptosis">Apoptosis</a> /// <a target="external" href="http://www.wikipathways.org/index.php/Pathway:Homo_sapiens:Apoptosis_GenMAPP">Apoptosis_GenMAPP</a>	apoptosis /// induction of apoptosis /// immune response /// signal transduction /// cell-cell signaling /// activation of pro-apoptotic gene products /// positive regulation of I-kappaB kinase/NF-kappaB cascade	receptor binding /// cytokine activity /// tumor necrosis factor receptor binding /// protein binding /// zinc ion binding /// metal ion binding	extracellular region /// extracellular space /// soluble fraction /// integral to plasma membrane /// membrane /// integral to membrane
223502_s_at	223502_s_at	32780	1.84038	3.58104	3.58104	2.61e-08	5.56569	3.39e-06	T	TNFSF13B	tumor necrosis factor (ligand) superfamily, member 13b	---	B cell homeostasis /// positive regulation of germinal center formation /// immune response /// signal transduction /// cell proliferation /// positive regulation of cell proliferation /// positive regulation of B cell proliferation /// T cell costimulation /// B cell costimulation /// positive regulation of T cell proliferation /// positive regulation of survival gene product expression /// immu…	receptor binding /// cytokine activity /// tumor necrosis factor receptor binding /// protein binding	extracellular region /// extracellular space /// soluble fraction /// plasma membrane /// membrane /// integral to membrane
48531_at	48531_at	54441	1.2007	2.29852	2.29852	3e-06	4.67053	0.000194854	T	TNIP2	TNFAIP3 interacting protein 2	---	---	protein binding	cytoplasm
230779_at	230779_at	40034	1.03056	2.04282	2.04282	0.000200259	3.71869	0.00595035	T	TNRC6B	trinucleotide repeat containing 6B	---	---	nucleotide binding	---
217853_at	217853_at	27139	1.08277	2.1181	2.1181	0.000255773	3.65641	0.00724508	T	TNS3	tensin 3	---	intracellular signaling cascade	protein binding /// protein binding	cell junction
202704_at	202704_at	12153	1.07942	2.11319	2.11319	0.000561374	3.44962	0.0131468	T	TOB1	transducer of ERBB2, 1	<a target="external" href="http://www.wikipathways.org/index.php/Pathway:Homo_sapiens:Circadian_Exercise">Circadian_Exercise</a>	SMAD protein nuclear translocation /// negative regulation of cell proliferation /// negative regulation of BMP signaling pathway /// negative regulation of osteoblast differentiation	transcription corepressor activity /// SH3/SH2 adaptor activity /// protein binding /// SMAD binding	cytoplasm
225912_at	225912_at	35170	1.33876	2.52934	2.52934	3.44e-08	5.51734	4.32e-06	T	TP53INP1	tumor protein p53 inducible nuclear protein 1	---	apoptosis	---	nucleus
229574_at	229574_at	38829	1.00203	2.00282	2.00282	7.5e-06	4.47907	0.00041274	T	TRA2A	transformer-2 alpha	---	nuclear mRNA splicing, via spliceosome /// mRNA processing /// RNA splicing	nucleotide binding /// nucleic acid binding /// RNA binding /// identical protein binding	nucleus /// nucleus
201398_s_at	201398_s_at	10847	1.1825	2.2697	2.2697	0.000109212	3.86916	0.00367493	T	TRAM1	translocation associated membrane protein 1	---	cotranslational protein targeting to membrane /// transport /// protein transport /// intracellular protein transport across a membrane	receptor activity	endoplasmic reticulum /// endoplasmic reticulum /// endoplasmic reticulum membrane /// membrane /// integral to membrane /// integral to membrane
215269_at	215269_at	24564	1.02658	2.03719	2.03719	4.57e-07	5.04355	3.98e-05	T	TRAPPC10	trafficking protein particle complex 10	---	transport /// sodium ion transport /// vesicle-mediated transport	sodium ion transmembrane transporter activity	Golgi apparatus /// integral to membrane /// integral to membrane
203148_s_at	203148_s_at	12597	1.22407	2.33604	2.33604	5.92e-08	5.42112	6.9e-06	T	TRIM14	tripartite motif-containing 14	---	compartment specification	protein binding /// zinc ion binding /// metal ion binding	intracellular /// cytoplasm
213293_s_at	213293_s_at	22595	2.09006	4.25767	4.25767	8.63e-13	7.15081	3.23e-10	T	TRIM22	tripartite motif-containing 22	---	regulation of transcription, DNA-dependent /// protein folding /// immune response /// response to virus /// hemoglobin metabolic process /// hemopoiesis /// protein stabilization	transcription factor activity /// transcription corepressor activity /// protein binding /// zinc ion binding /// hemoglobin binding /// metal ion binding	intracellular /// nucleus
224806_at	224806_at	34065	1.06045	2.08557	2.08557	0.00125024	3.22716	0.0235365	T	TRIM25	tripartite motif-containing 25	---	---	transcription factor activity /// protein binding /// zinc ion binding /// metal ion binding	cytoplasm
231876_at	231876_at	41131	1.2306	2.34665	2.34665	1.65e-05	4.30748	0.000794554	T	TRIM56	tripartite motif-containing 56	---	---	protein binding /// zinc ion binding /// metal ion binding	intracellular
227801_at	227801_at	37056	1.03352	2.04701	2.04701	3.37e-09	5.91242	5.7e-07	T	TRIM59	tripartite motif-containing 59	---	---	protein binding /// zinc ion binding /// metal ion binding	intracellular /// membrane /// integral to membrane
1568592_at	1568592_at	8744	1.09069	2.12976	2.12976	0.000314742	3.60285	0.00846216	T	TRIM69	tripartite motif-containing 69	---	apoptosis	protein binding /// zinc ion binding /// metal ion binding	nucleus /// nuclear speck
212664_at	212664_at	21970	-1.16326	0.446502	-2.23963	0.000279541	-3.63356	0.00772172	T	TUBB4	tubulin, beta 4	<a target="external" href="http://www.wikipathways.org/index.php/Pathway:Homo_sapiens:Circadian_Exercise">Circadian_Exercise</a>	microtubule-based process /// microtubule-based movement /// protein polymerization	nucleotide binding /// GTPase activity /// structural molecule activity /// GTP binding	microtubule /// cilium /// protein complex
209227_at	209227_at	18642	-1.14451	0.452343	-2.21071	1.55e-17	-8.52356	1.16e-14	T	TUSC3	tumor suppressor candidate 3	---	protein amino acid N-linked glycosylation via asparagine /// ATP synthesis coupled electron transport	dolichyl-diphosphooligosaccharide-protein glycotransferase activity /// NADH dehydrogenase (ubiquinone) activity	endoplasmic reticulum /// endoplasmic reticulum membrane /// oligosaccharyl transferase complex /// membrane /// integral to membrane
209476_at	209476_at	18890	1.05398	2.07625	2.07625	9.1e-05	3.91342	0.00319382	T	TXNDC1	thioredoxin domain containing 1	---	DNA replication /// transport /// ER to Golgi vesicle-mediated transport /// anti-apoptosis /// response to stress /// signal transduction /// cell proliferation /// leukocyte activation /// cell redox homeostasis /// positive regulation of transcription, DNA-dependent /// positive regulation of growth	disulfide oxidoreductase activity /// arsenate reductase (thioredoxin) activity	membrane fraction /// endoplasmic reticulum /// endoplasmic reticulum membrane /// endoplasmic reticulum membrane /// membrane /// integral to membrane
217497_at	217497_at	26783	1.14438	2.21052	2.21052	6.91e-11	6.52266	1.71e-08	T	TYMP	thymidine phosphorylase	---	mitochondrial genome maintenance /// angiogenesis /// pyrimidine base metabolic process /// pyrimidine nucleoside metabolic process /// pyrimidine nucleotide metabolic process /// DNA replication /// chemotaxis /// multicellular organismal development /// metabolic process /// cell differentiation	platelet-derived growth factor receptor binding /// growth factor activity /// thymidine phosphorylase activity /// thymidine phosphorylase activity /// transferase activity /// transferase activity, transferring glycosyl groups /// transferase activity, transferring pentosyl groups	cytosol
204122_at	204122_at	13570	1.35944	2.56586	2.56586	6.53e-06	4.50841	0.000368492	T	TYROBP	TYRO protein tyrosine kinase binding protein	---	cellular defense response /// signal transduction /// intracellular signaling cascade	receptor signaling protein activity /// protein binding /// kinase activity	integral to plasma membrane /// membrane /// integral to membrane
240383_at	240383_at	49633	1.22925	2.34445	2.34445	1.83e-10	6.37475	4.21e-08	T	UBE2D3	ubiquitin-conjugating enzyme E2D 3 (UBC4/5 homolog, yeast)	<a target="external" href="http://www.wikipathways.org/index.php/Pathway:Homo_sapiens:Proteasome_Degradation">Proteasome_Degradation</a>	protein modification process /// ubiquitin-dependent protein catabolic process /// BMP signaling pathway /// post-translational protein modification /// regulation of protein metabolic process	ubiquitin-protein ligase activity /// ubiquitin-protein ligase activity /// protein binding /// ligase activity /// small conjugating protein ligase activity	---
243916_x_at	243916_x_at	53166	1.17227	2.25366	2.25366	0.000154137	3.78431	0.00483508	T	UBLCP1	ubiquitin-like domain containing CTD phosphatase 1	---	protein modification process	phosphoprotein phosphatase activity /// hydrolase activity	nucleus
212840_at	212840_at	22146	1.19902	2.29584	2.29584	5.18e-05	4.04723	0.00202608	T	UBXN7	UBX domain protein 7	---	---	---	---
221765_at	221765_at	31046	1.09672	2.13868	2.13868	7.08e-07	4.95912	5.78e-05	T	UGCG	UDP-glucose ceramide glucosyltransferase	---	glucosylceramide biosynthetic process /// glycosphingolipid biosynthetic process /// epidermis development	ceramide glucosyltransferase activity /// ceramide glucosyltransferase activity /// transferase activity /// transferase activity, transferring glycosyl groups	membrane fraction /// endoplasmic reticulum /// endoplasmic reticulum membrane /// membrane /// integral to membrane
228956_at	228956_at	38211	1.27105	2.41336	2.41336	1.86e-07	5.21247	1.88e-05	T	UGT8	UDP glycosyltransferase 8	---	central nervous system development /// peripheral nervous system development /// metabolic process	2-hydroxyacylsphingosine 1-beta-galactosyltransferase activity /// UDP-galactose:glucosylceramide beta-1,4-galactosyltransferase activity /// transferase activity /// transferase activity, transferring glycosyl groups /// transferase activity, transferring hexosyl groups	membrane /// integral to membrane
219211_at	219211_at	28496	1.16591	2.24375	2.24375	3.39e-07	5.10022	3.14e-05	T	USP18	ubiquitin specific peptidase 18	---	ubiquitin-dependent protein catabolic process	ubiquitin thiolesterase activity /// ubiquitin-specific protease activity /// peptidase activity /// cysteine-type peptidase activity /// hydrolase activity	nucleus /// nucleus
233595_at	233595_at	42847	1.10761	2.15489	2.15489	1.15e-08	5.70662	1.69e-06	T	USP34	ubiquitin specific peptidase 34	---	ubiquitin-dependent protein catabolic process	ubiquitin thiolesterase activity /// peptidase activity /// cysteine-type peptidase activity /// hydrolase activity	---
223288_at	223288_at	32566	1.10973	2.15806	2.15806	2.44e-06	4.71298	0.000164598	T	USP38	ubiquitin specific peptidase 38	---	ubiquitin-dependent protein catabolic process	ubiquitin thiolesterase activity /// peptidase activity /// cysteine-type peptidase activity /// hydrolase activity	---
203868_s_at	203868_s_at	13316	1.08074	2.11512	2.11512	9.13e-05	3.91273	0.00320099	T	VCAM1	vascular cell adhesion molecule 1	---	cell adhesion /// cell adhesion /// heterophilic cell adhesion /// leukocyte adhesion /// leukocyte adhesion /// cell-cell adhesion /// membrane to membrane docking /// B cell differentiation /// positive regulation of T cell proliferation /// interspecies interaction between organisms /// leukocyte tethering or rolling	integrin binding /// protein binding /// protein binding	extracellular space /// microvillus /// external side of plasma membrane /// cell surface /// membrane /// integral to membrane /// filopodium /// apical part of cell
235023_at	235023_at	44273	1.04239	2.05963	2.05963	2.62e-05	4.20418	0.00116913	T	VPS13C	Vacuolar protein sorting 13 homolog C (S. cerevisiae)	---	protein localization	---	---
218396_at	218396_at	27682	1.13446	2.19537	2.19537	5.04e-06	4.56308	0.000298087	T	VPS13C	vacuolar protein sorting 13 homolog C (S. cerevisiae)	---	protein localization	---	---
200629_at	200629_at	10078	1.30156	2.46495	2.46495	4.42e-05	4.08426	0.0017901	T	WARS	tryptophanyl-tRNA synthetase	---	translation /// translation /// tRNA aminoacylation for protein translation /// tryptophanyl-tRNA aminoacylation /// tryptophanyl-tRNA aminoacylation /// negative regulation of cell proliferation	nucleotide binding /// aminoacyl-tRNA ligase activity /// tryptophan-tRNA ligase activity /// ATP binding /// ligase activity	soluble fraction /// cytoplasm /// cytoplasm
202664_at	202664_at	12113	1.12753	2.18484	2.18484	4.04e-07	5.06729	3.6e-05	T	WIPF1	WAS/WASL interacting protein family, member 1	---	protein complex assembly /// actin polymerization or depolymerization /// actin filament-based movement	actin binding /// actin binding /// protein binding /// profilin binding	cytoplasm /// cytoskeleton /// actin cytoskeleton /// cytoplasmic vesicle
202132_at	202132_at	11581	1.06154	2.08716	2.08716	0.000205221	3.7125	0.00607137	T	WWTR1	WW domain containing transcription regulator 1	---	negative regulation of transcription from RNA polymerase II promoter /// osteoblast differentiation /// transcription /// regulation of transcription, DNA-dependent /// regulation of transcription, DNA-dependent /// negative regulation of fat cell differentiation /// positive regulation of transcription from RNA polymerase II promoter	transcription coactivator activity /// transcription coactivator activity /// transcription corepressor activity /// protein binding /// transcription regulator activity /// protein homodimerization activity	nucleus /// nucleus /// transcription factor complex /// cytoplasm
202133_at	202133_at	11582	2.0173	4.04825	4.04825	1.21e-12	7.1039	4.45e-10	T	WWTR1	WW domain containing transcription regulator 1	---	negative regulation of transcription from RNA polymerase II promoter /// osteoblast differentiation /// transcription /// regulation of transcription, DNA-dependent /// regulation of transcription, DNA-dependent /// negative regulation of fat cell differentiation /// positive regulation of transcription from RNA polymerase II promoter	transcription coactivator activity /// transcription coactivator activity /// transcription corepressor activity /// protein binding /// transcription regulator activity /// protein homodimerization activity	nucleus /// nucleus /// transcription factor complex /// cytoplasm
242234_at	242234_at	51484	1.3831	2.60829	2.60829	6.61e-13	7.18719	2.53e-10	T	XAF1	XIAP associated factor 1	---	apoptosis /// cell cycle /// negative regulation of cell cycle	zinc ion binding /// metal ion binding	nucleus /// cytoplasm /// mitochondrion
206133_at	206133_at	15580	1.96008	3.89084	3.89084	9e-13	7.14502	3.34e-10	T	XAF1	XIAP associated factor 1	---	apoptosis /// cell cycle /// negative regulation of cell cycle	zinc ion binding /// metal ion binding	nucleus /// cytoplasm /// mitochondrion
228617_at	228617_at	37872	2.77689	6.85375	6.85375	0	10.0271	0	T	XAF1	XIAP associated factor 1	---	apoptosis /// cell cycle /// negative regulation of cell cycle	zinc ion binding /// metal ion binding	nucleus /// cytoplasm /// mitochondrion
224590_at	224590_at	33850	-1.01852	0.493623	-2.02584	0.00192511	-3.10155	0.0318016	T	XIST	X (inactive)-specific transcript (non-protein coding)	---	---	---	---
224894_at	224894_at	34153	1.22791	2.34227	2.34227	8.88e-06	4.44287	0.000471568	T	YAP1	Yes-associated protein 1, 65kDa	---	positive regulation of transcription from RNA polymerase II promoter	protein binding /// protein binding /// protein binding /// transcription activator activity	transcription factor complex
210317_s_at	210317_s_at	19717	-1.15254	0.449833	-2.22305	4.79e-07	-5.0346	4.12e-05	T	YWHAE	tyrosine 3-monooxygenase/tryptophan 5-monooxygenase activation protein, epsilon polypeptide	---	intracellular signaling cascade /// interspecies interaction between organisms	protein binding /// protein binding /// enzyme binding /// protein domain specific binding	cytoplasm /// melanosome
225634_at	225634_at	34892	1.08261	2.11786	2.11786	1.29e-05	4.36113	0.000651306	T	ZC3HAV1	zinc finger CCCH-type, antiviral 1	---	response to virus	nucleic acid binding /// RNA binding /// NAD+ ADP-ribosyltransferase activity /// zinc ion binding /// metal ion binding	nucleus /// cytoplasm
213051_at	213051_at	22355	1.35021	2.5495	2.5495	1.16e-07	5.29965	1.25e-05	T	ZC3HAV1	zinc finger CCCH-type, antiviral 1	---	response to virus	nucleic acid binding /// RNA binding /// NAD+ ADP-ribosyltransferase activity /// zinc ion binding /// metal ion binding	nucleus /// cytoplasm
222816_s_at	222816_s_at	32096	1.0177	2.02469	2.02469	0.000794415	3.35473	0.0170139	T	ZCCHC2	zinc finger, CCHC domain containing 2	---	cell communication	nucleic acid binding /// protein binding /// zinc ion binding /// phosphoinositide binding /// metal ion binding	cytoplasm
203603_s_at	203603_s_at	13051	1.21884	2.32759	2.32759	4.98e-06	4.56576	0.000295123	T	ZEB2	zinc finger E-box binding homeobox 2	<a target="external" href="http://www.wikipathways.org/index.php/Pathway:Homo_sapiens:TGF_Beta_Signaling_Pathway">TGF_Beta_Signaling_Pathway</a>	transcription /// regulation of transcription, DNA-dependent /// nervous system development /// negative regulation of transcription /// regulation of transcription	nucleic acid binding /// DNA binding /// transcription factor activity /// zinc ion binding /// phosphatase regulator activity /// sequence-specific DNA binding /// SMAD binding /// metal ion binding	intracellular /// nucleus /// nucleus
201368_at	201368_at	10817	1.06313	2.08945	2.08945	0.00358171	2.91283	0.0489053	T	ZFP36L2	zinc finger protein 36, C3H type-like 2	---	nuclear-transcribed mRNA catabolic process, deadenylation-dependent decay /// cell proliferation	nucleic acid binding /// DNA binding /// transcription factor activity /// RNA binding /// zinc ion binding /// metal ion binding	nucleus /// cytoplasm
210282_at	210282_at	19683	1.03934	2.05529	2.05529	2.38e-13	7.32556	9.7e-11	T	ZMYM2	zinc finger, MYM-type 2	---	transcription /// regulation of transcription, DNA-dependent	protein binding /// zinc ion binding /// zinc ion binding /// oxidoreductase activity /// metal ion binding /// transition metal ion binding	nucleus
206652_at	206652_at	16099	1.08583	2.1226	2.1226	9.59e-10	6.11608	1.89e-07	T	ZMYM5	zinc finger, MYM-type 5	---	---	zinc ion binding /// metal ion binding	nucleus
228393_s_at	228393_s_at	37648	1.08274	2.11805	2.11805	3.34e-05	4.14872	0.00142876	T	ZNF302	zinc finger protein 302	---	transcription /// regulation of transcription, DNA-dependent	nucleic acid binding /// DNA binding /// zinc ion binding /// metal ion binding	intracellular /// nucleus
239243_at	239243_at	48493	1.0975	2.13984	2.13984	7.24e-07	4.95488	5.86e-05	T	ZNF638	Zinc finger protein 638	---	RNA splicing	nucleic acid binding /// DNA binding /// double-stranded DNA binding /// RNA binding /// RNA binding /// zinc ion binding /// metal ion binding	intracellular /// nucleus /// nucleoplasm /// cytoplasm /// nuclear speck
239482_x_at	239482_x_at	48732	1.0013	2.00181	2.00181	4.07e-10	6.25127	8.55e-08	T	ZNF708	zinc finger protein 708	---	transcription /// regulation of transcription, DNA-dependent	nucleic acid binding /// DNA binding /// zinc ion binding /// metal ion binding	intracellular /// nucleus
1554769_at	1554769_at	1816	1.16859	2.24791	2.24791	7.11e-15	7.78126	3.84e-12	T	ZNF785	zinc finger protein 785	---	regulation of transcription, DNA-dependent	nucleic acid binding /// zinc ion binding /// metal ion binding	intracellular /// nucleus
1554476_x_at	1554476_x_at	1596	-1.60423	0.328911	-3.04034	1.47e-16	-8.25905	1.06e-13	T	ZNF808	zinc finger protein 808	---	---	nucleic acid binding /// zinc ion binding /// metal ion binding	intracellular /// nucleus

## Sheet: Frontal AvB
row#names	GeneName	GeneIndex	foldChange	AntiLog FC	Norm FC	Pvalue	testStat	AdjPvalue	Signif#p	Gene Symbol	Gene Title	Pathway	go biological process term	go molecular function term	go cellular component term
1555929_s_at	1555929_s_at	2677	-1.20214	0.434631	-2.3008	2.59377e-07	-5.1508	0.00177067	T	---	---	---	---	---	---
205741_s_at	205741_s_at	15189	1.24436	2.36913	2.36913	1.24764e-05	4.36909	0.0486696	T	DTNA	dystrobrevin, alpha	---	striated muscle contraction /// signal transduction /// synaptic transmission /// neuromuscular synaptic transmission	calcium ion binding /// protein binding /// protein binding /// zinc ion binding /// metal ion binding	cytoplasm /// cell junction /// synapse
202270_at	202270_at	11719	1.38322	2.6085	2.6085	3.47764e-08	5.51551	0.000474811	T	GBP1	guanylate binding protein 1, interferon-inducible, 67kDa	---	immune response	nucleotide binding /// GTPase activity /// GTP binding /// GTP binding	plasma membrane /// membrane
231577_s_at	231577_s_at	40832	1.70203	3.25359	3.25359	1.86149e-08	5.62441	0.000338872	T	GBP1	guanylate binding protein 1, interferon-inducible, 67kDa	---	immune response	nucleotide binding /// GTPase activity /// GTP binding /// GTP binding	plasma membrane /// membrane
204439_at	204439_at	13887	1.96743	3.91071	3.91071	3.21815e-09	5.92007	8.78763e-05	T	IFI44L	interferon-induced protein 44-like	---	---	---	cytoplasm

## Sheet: Frontal AvC
row#names	GeneName	GeneIndex	foldChange	AntiLog FC	Norm FC	Pvalue	testStat	AdjPvalue	Signif#p	Gene Symbol	Gene Title	Pathway	go biological process term	go molecular function term	go cellular component term
1569110_x_at	1569110_x_at	9038	1.02649	2.03706	2.03706	2.25589e-07	5.17691	0.00102667	T	LOC728613	programmed cell death 6 pseudogene	---	---	calcium ion binding	---
201008_s_at	201008_s_at	10457	1.02882	2.04035	2.04035	9.87092e-06	4.41998	0.0168463	T	TXNIP	thioredoxin interacting protein	---	transcription /// regulation of transcription, DNA-dependent /// cell cycle /// keratinocyte differentiation	protein binding	cytoplasm /// cytoplasm
217613_at	217613_at	26899	1.03002	2.04205	2.04205	3.36553e-12	6.96155	6.12672e-08	T	TMEM144	transmembrane protein 144	---	---	---	membrane /// integral to membrane
216617_s_at	216617_s_at	25908	1.10899	2.15695	2.15695	1.02435e-06	4.8869	0.00372952	T	MAG	myelin associated glycoprotein	---	cell adhesion	protein binding /// sugar binding	membrane /// integral to membrane
215028_at	215028_at	24323	1.12772	2.18513	2.18513	2.46928e-09	5.96348	1.49839e-05	T	SEMA6A	sema domain, transmembrane domain (TM), and cytoplasmic domain, (semaphorin) 6A	---	apoptosis /// cytoskeleton organization and biogenesis /// cell surface receptor linked signal transduction /// multicellular organismal development /// nervous system development /// nervous system development /// axon guidance /// organ morphogenesis /// cell differentiation	receptor activity /// protein binding	membrane /// integral to membrane /// integral to membrane /// axon
220122_at	220122_at	29407	1.44692	2.72626	2.72626	8.56505e-10	6.13408	6.68233e-06	T	MCTP1	multiple C2 domains, transmembrane 1	---	calcium-mediated signaling	calcium ion binding /// calcium ion binding /// calcium-dependent phospholipid binding	membrane fraction /// membrane /// integral to membrane /// integral to membrane
1562608_at	1562608_at	6694	1.45598	2.74342	2.74342	5.77316e-15	7.81078	3.1529e-10	T	---	---	---	---	---	---

## Sheet: Frontal AvD
Affymetrix #	Gene Symbol	Gene Title	Affymetrix #	Fold Change	P value	BH adjusted P	GeneIndex	AntiLog FC	Norm FC	testStat	Signif#p	Pathway	go biological process term	go molecular function term	go cellular component term
229300_at	---	---	229300_at	-2.33519	1.52726e-12	7.79516e-10	38555	0.19817	-5.04617	-7.07199	T	---	---	---	---
229201_at	---	---	229201_at	-1.98252	3.86189e-10	1.21213e-07	38456	0.253048	-3.95182	-6.25951	T	---	---	---	---
213808_at	---	---	213808_at	-1.90204	1.62398e-09	4.34756e-07	23109	0.267565	-3.73741	-6.03155	T	---	---	---	---
230130_at	---	---	230130_at	-1.88649	4.82642e-16	5.17081e-13	39385	0.270465	-3.69734	-8.11579	T	---	---	---	---
1558105_a_at	---	---	1558105_a_at	-1.82323	4.94311e-21	1.07983e-17	4051	0.282588	-3.53872	-9.41039	T	---	---	---	---
238521_at	---	---	238521_at	-1.82177	6.32929e-08	1.10435e-05	47771	0.282874	-3.53514	-5.40924	T	---	---	---	---
244170_at	---	---	244170_at	-1.72342	8.74622e-14	5.24898e-11	53421	0.30283	-3.30218	-7.45858	T	---	---	---	---
1556194_a_at	---	---	1556194_a_at	-1.69178	7.26436e-07	8.99611e-05	2846	0.309544	-3.23055	-4.95416	T	---	---	---	---
229029_at	---	---	229029_at	-1.66599	9.22502e-09	2.03147e-06	38284	0.315129	-3.17331	-5.74439	T	---	---	---	---
243163_at	---	---	243163_at	-1.66294	1.38453e-05	0.00107711	52413	0.315796	-3.1666	-4.3463	T	---	---	---	---
1558605_at	---	---	1558605_at	-1.64163	8.272e-11	3.07319e-08	4302	0.320495	-3.12017	-6.49557	T	---	---	---	---
227318_at	---	---	227318_at	-1.63782	3.56661e-07	4.88179e-05	36574	0.321341	-3.11196	-5.09074	T	---	---	---	---
230411_at	---	---	230411_at	-1.60801	1.48354e-10	5.16053e-08	39666	0.328051	-3.0483	-6.40706	T	---	---	---	---
236081_at	---	---	236081_at	-1.58769	1.8573e-07	2.85727e-05	45331	0.332703	-3.00568	-5.21308	T	---	---	---	---
241365_at	---	---	241365_at	-1.57248	2.87668e-06	0.000293652	50615	0.33623	-2.97415	-4.67943	T	---	---	---	---
243339_at	---	---	243339_at	-1.56293	2.20374e-06	0.000233695	52589	0.338462	-2.95454	-4.73378	T	---	---	---	---
236277_at	---	---	236277_at	-1.54563	1.86495e-09	4.89666e-07	45527	0.342547	-2.91931	-6.00915	T	---	---	---	---
231067_s_at	---	---	231067_s_at	-1.53823	2.31589e-09	5.93793e-07	40322	0.344307	-2.90438	-5.97394	T	---	---	---	---
230883_at	---	---	230883_at	-1.47241	2.53072e-10	8.47915e-08	40138	0.360379	-2.77486	-6.3251	T	---	---	---	---
204552_at	---	---	204552_at	-1.46703	1.23932e-10	4.33865e-08	14000	0.361727	-2.76451	-6.43444	T	---	---	---	---
242404_at	---	---	242404_at	-1.44564	5.57019e-05	0.0033651	51654	0.36713	-2.72383	-4.03032	T	---	---	---	---
229606_at	---	---	229606_at	-1.43813	2.237e-05	0.0015825	38861	0.369045	-2.7097	-4.23982	T	---	---	---	---
229537_at	---	---	229537_at	-1.43758	5.62698e-10	1.69782e-07	38792	0.369186	-2.70866	-6.20054	T	---	---	---	---
236335_at	---	---	236335_at	-1.43483	0.00013388	0.00693665	45585	0.36989	-2.70351	-3.81921	T	---	---	---	---
229156_s_at	---	---	229156_s_at	-1.42096	6.65464e-11	2.52382e-08	38411	0.373464	-2.67763	-6.52824	T	---	---	---	---
230300_at	---	---	230300_at	-1.41982	3.44281e-10	1.10601e-07	39555	0.373759	-2.67552	-6.2774	T	---	---	---	---
236289_at	---	---	236289_at	-1.36331	2.98469e-07	4.21197e-05	45539	0.388689	-2.57275	-5.12441	T	---	---	---	---
235740_at	---	---	235740_at	-1.35853	0.000482512	0.0190676	44990	0.389979	-2.56424	-3.49028	T	---	---	---	---
241808_at	---	---	241808_at	-1.35511	1.09368e-08	2.35154e-06	51058	0.390904	-2.55817	-5.71552	T	---	---	---	---
230085_at	---	---	230085_at	-1.31285	5.47532e-05	0.00331512	39340	0.402525	-2.48432	-4.03435	T	---	---	---	---
233059_at	---	---	233059_at	-1.29903	0.000307294	0.0134007	42313	0.406398	-2.46064	-3.60907	T	---	---	---	---
241772_at	---	---	241772_at	-1.29319	2.40574e-06	0.000251214	51022	0.408049	-2.45068	-4.71596	T	---	---	---	---
235888_at	---	---	235888_at	-1.28524	1.378e-08	2.86148e-06	45138	0.410304	-2.43722	-5.6761	T	---	---	---	---
225685_at	---	---	225685_at	-1.28374	5.27461e-06	0.000486591	34943	0.41073	-2.43469	-4.55356	T	---	---	---	---
226591_at	---	---	226591_at	-1.27548	0.000181423	0.0089021	35848	0.413088	-2.42079	-3.74357	T	---	---	---	---
228987_at	---	---	228987_at	-1.27426	9.18297e-07	0.000110222	38242	0.413437	-2.41875	-4.90838	T	---	---	---	---
228959_at	---	---	228959_at	-1.27226	0.000408334	0.0167798	38214	0.41401	-2.4154	-3.53464	T	---	---	---	---
236714_at	---	---	236714_at	-1.25891	3.93371e-07	5.30448e-05	45964	0.41786	-2.39315	-5.07214	T	---	---	---	---
239252_at	---	---	239252_at	-1.2315	0.000262073	0.0118678	48502	0.425875	-2.34811	-3.65016	T	---	---	---	---
214376_at	---	---	214376_at	-1.22314	0.000105756	0.00577567	23676	0.428348	-2.33455	-3.87699	T	---	---	---	---
1557280_s_at	---	---	1557280_s_at	-1.22072	1.88548e-05	0.00138032	3545	0.429069	-2.33063	-4.27804	T	---	---	---	---
235831_at	---	---	235831_at	-1.21821	3.21825e-06	0.00032368	45081	0.429816	-2.32658	-4.65637	T	---	---	---	---
235685_at	---	---	235685_at	-1.20601	8.49243e-06	0.000724683	44935	0.433465	-2.30699	-4.45238	T	---	---	---	---
228734_at	---	---	228734_at	-1.19861	1.29867e-09	3.53685e-07	37989	0.435694	-2.29519	-6.06756	T	---	---	---	---
238932_at	---	---	238932_at	-1.19845	1.1861e-10	4.17914e-08	48182	0.435744	-2.29492	-6.4411	T	---	---	---	---
1554007_at	---	---	1554007_at	-1.19138	0.000155439	0.00783119	1264	0.437884	-2.28371	-3.78221	T	---	---	---	---
237509_at	---	---	237509_at	-1.15843	1.88836e-07	2.88877e-05	46759	0.448001	-2.23214	-5.21	T	---	---	---	---
1557721_at	---	---	1557721_at	-1.15374	3.08137e-05	0.00206678	3841	0.449459	-2.2249	-4.16737	T	---	---	---	---
226399_at	---	---	226399_at	-1.15338	0.000425722	0.0173058	35656	0.449572	-2.22434	-3.5236	T	---	---	---	---
234998_at	---	---	234998_at	-1.14915	9.73893e-07	0.000114628	44248	0.450889	-2.21784	-4.89684	T	---	---	---	---
238457_at	---	---	238457_at	-1.13769	1.51202e-08	3.0812e-06	47707	0.454486	-2.20029	-5.66019	T	---	---	---	---
238727_at	---	---	238727_at	-1.12362	0.000130395	0.00681358	47977	0.458942	-2.17893	-3.82571	T	---	---	---	---
227191_at	---	---	227191_at	-1.12238	0.00036893	0.015433	36447	0.459335	-2.17706	-3.56137	T	---	---	---	---
228174_at	---	---	228174_at	-1.12105	0.000299151	0.0131225	37429	0.459759	-2.17505	-3.61603	T	---	---	---	---
227004_at	---	---	227004_at	-1.11667	0.000694343	0.0250629	36260	0.461156	-2.16846	-3.3918	T	---	---	---	---
238697_at	---	---	238697_at	-1.10166	0.000547031	0.0208479	47947	0.465981	-2.14601	-3.4566	T	---	---	---	---
227087_at	---	---	227087_at	-1.09441	0.000317834	0.0137434	36343	0.468326	-2.13526	-3.60031	T	---	---	---	---
1557638_at	---	---	1557638_at	-1.09148	3.15911e-07	4.41249e-05	3781	0.469281	-2.13092	-5.1137	T	---	---	---	---
214821_at	---	---	214821_at	-1.08479	0.000356447	0.0150554	24117	0.471462	-2.12106	-3.57039	T	---	---	---	---
226375_at	---	---	226375_at	-1.05664	0.000375524	0.0156553	35632	0.48075	-2.08008	-3.55671	T	---	---	---	---
240713_s_at	---	---	240713_s_at	-1.04092	0.000109387	0.00594084	49963	0.486017	-2.05754	-3.86877	T	---	---	---	---
235147_at	---	---	235147_at	-1.03833	4.9266e-07	6.45219e-05	44397	0.486891	-2.05385	-5.02915	T	---	---	---	---
1557475_at	---	---	1557475_at	-1.03564	7.43561e-08	1.269e-05	3667	0.487798	-2.05003	-5.38031	T	---	---	---	---
231576_at	---	---	231576_at	-1.02763	3.03193e-05	0.00204171	40831	0.490515	-2.03867	-4.17105	T	---	---	---	---
226191_at	---	---	226191_at	-1.02514	0.000623068	0.0230061	35448	0.491363	-2.03516	-3.42137	T	---	---	---	---
228955_at	---	---	228955_at	-1.0151	0.000400606	0.0165388	38210	0.494795	-2.02104	-3.53968	T	---	---	---	---
228108_at	---	---	228108_at	-1.01451	0.000302622	0.0132535	37363	0.494998	-2.02021	-3.61305	T	---	---	---	---
229704_at	---	---	229704_at	-1.0022	0.000511249	0.0198725	38959	0.499238	-2.00305	-3.47479	T	---	---	---	---
236617_at	---	---	236617_at	1.00683	0.000849727	0.0290765	45867	2.00949	2.00949	3.33607	T	---	---	---	---
215306_at	---	---	215306_at	1.0077	0.000260873	0.0118429	24601	2.0107	2.0107	3.65134	T	---	---	---	---
233869_x_at	---	---	233869_x_at	1.02249	6.72539e-07	8.42417e-05	43120	2.03143	2.03143	4.96913	T	---	---	---	---
233037_at	---	---	233037_at	1.0382	6.35881e-05	0.00377411	42291	2.05367	2.05367	3.99908	T	---	---	---	---
225356_at	---	---	225356_at	1.05538	0.00134925	0.0418731	34614	2.07827	2.07827	3.20529	T	---	---	---	---
241457_at	---	---	241457_at	1.05642	0.000209308	0.00995729	50707	2.07976	2.07976	3.70751	T	---	---	---	---
242907_at	---	---	242907_at	1.05797	1.12493e-08	2.40924e-06	52157	2.082	2.082	5.71073	T	---	immune response /// immune response	nucleotide binding /// GTPase activity /// GTP binding /// GTP binding	plasma membrane /// membrane
238774_at	---	---	238774_at	1.07282	1.45944e-06	0.000164339	48024	2.10355	2.10355	4.81671	T	---	---	---	---
239744_at	---	---	239744_at	1.08473	0.000467305	0.0186348	48994	2.12098	2.12098	3.49883	T	---	---	---	---
237444_at	---	---	237444_at	1.0862	0.00038959	0.0161822	46694	2.12314	2.12314	3.54704	T	---	---	---	---
232795_at	---	---	232795_at	1.10231	0.000393533	0.0163313	42049	2.14698	2.14698	3.54438	T	---	---	---	---
244045_at	---	---	244045_at	1.12295	1.3733e-05	0.00107296	53296	2.17792	2.17792	4.34809	T	---	---	---	---
222378_at	---	---	222378_at	1.1513	0.000134169	0.0069388	31658	2.22113	2.22113	3.81868	T	---	---	---	---
232125_at	---	---	232125_at	1.15565	0.000136163	0.00702861	41380	2.22785	2.22785	3.81504	T	---	---	---	---
1569181_x_at	---	---	1569181_x_at	1.15597	0.00149425	0.0449679	9074	2.22834	2.22834	3.1758	T	---	---	---	---
235592_at	---	---	235592_at	1.15967	0.000157746	0.00792546	44842	2.23406	2.23406	3.77855	T	---	---	---	---
1557286_at	---	---	1557286_at	1.16496	0.00108715	0.0354252	3548	2.24227	2.24227	3.26694	T	---	---	---	---
238718_at	---	---	238718_at	1.17644	0.00017423	0.00861887	47968	2.26019	2.26019	3.75372	T	---	---	---	---
227539_at	---	---	227539_at	1.18323	0.000843424	0.0289152	36794	2.27085	2.27085	3.33814	T	---	---	---	---
232889_at	---	---	232889_at	1.19901	0.00115538	0.0370027	42143	2.29582	2.29582	3.24967	T	---	---	---	---
240186_at	---	---	240186_at	1.22071	5.83783e-07	7.48407e-05	49436	2.33061	2.33061	4.99651	T	---	---	---	---
228807_at	---	---	228807_at	1.25167	4.90587e-06	0.00045799	38062	2.38117	2.38117	4.56877	T	---	---	---	---
1569180_at	---	---	1569180_at	1.25459	0.00014749	0.0074999	9073	2.386	2.386	3.79526	T	---	---	---	---
239591_at	---	---	239591_at	1.2558	0	0	48841	2.388	2.388	10.0943	T	---	---	---	---
239301_at	---	---	239301_at	1.2637	0.000282338	0.0125872	48551	2.40111	2.40111	3.63099	T	---	---	---	---
1569854_at	---	---	1569854_at	1.30157	0.00121535	0.0385221	9484	2.46496	2.46496	3.23525	T	---	---	---	---
234431_at	---	---	234431_at	1.34069	0.000709069	0.0254598	43681	2.53272	2.53272	3.38605	T	---	---	---	---
243431_at	---	---	243431_at	1.34787	5.82386e-10	1.73802e-07	52681	2.54537	2.54537	6.19513	T	---	---	---	---
226040_at	---	---	226040_at	1.39127	3.92589e-06	0.000382183	35297	2.62309	2.62309	4.61527	T	---	---	---	---
236576_at	---	---	236576_at	1.41764	1.30123e-06	0.000148981	45826	2.67148	2.67148	4.83957	T	---	---	---	---
1561658_at	---	---	1561658_at	1.43536	0.000464178	0.0185444	6168	2.7045	2.7045	3.50062	T	---	---	---	---
239296_at	---	---	239296_at	1.45024	5.05509e-05	0.00308807	48546	2.73254	2.73254	4.05307	T	---	---	---	---
1556055_at	---	---	1556055_at	1.45541	1.08306e-07	1.74997e-05	2758	2.74234	2.74234	5.31221	T	---	---	---	---
238573_at	---	---	238573_at	1.48181	3.52114e-05	0.00230852	47823	2.79299	2.79299	4.13685	T	---	---	---	---
225239_at	---	---	225239_at	1.49185	1.73895e-07	2.69799e-05	34497	2.81248	2.81248	5.22528	T	---	---	---	---
1562608_at	---	---	1562608_at	1.58485	3.93561e-05	0.00253163	6694	2.99978	2.99978	4.11123	T	---	---	---	---
236439_at	---	---	236439_at	1.60121	6.90981e-10	2.02885e-07	45689	3.03398	3.03398	6.16814	T	---	---	---	---
230577_at	---	---	230577_at	1.84308	4.72312e-06	0.000444731	39832	3.58776	3.58776	4.57672	T	---	---	---	---
241255_at	---	---	241255_at	1.91304	1.03963e-10	3.73537e-08	50505	3.76603	3.76603	6.46107	T	---	---	---	---
235070_at	A2BP1	ataxin 2-binding protein 1	235070_at	-1.54691	0.000290364	0.0128458	44320	0.342242	-2.92191	-3.62375	T	---	mRNA processing /// RNA splicing /// RNA transport	nucleotide binding /// nucleic acid binding /// RNA binding /// RNA binding /// protein binding /// protein C-terminus binding	nucleus /// cytoplasm /// cytoplasm /// trans-Golgi network
214998_at	AAK1	AP2 associated kinase 1	214998_at	-1.48795	7.63928e-05	0.00437049	24294	0.35652	-2.8049	-3.95544	T	<a target="external" href="http://www.wikipathways.org/index.php/Pathway:Homo_sapiens:Fatty_Acid_Synthesis">Fatty_Acid_Synthesis</a>	protein amino acid phosphorylation	nucleotide binding /// protein kinase activity /// protein serine/threonine kinase activity /// ATP binding /// kinase activity /// transferase activity	membrane
203505_at	ABCA1	ATP-binding cassette, sub-family A (ABC1), member 1	203505_at	1.07286	0.0015017	0.0451113	12953	2.1036	2.1036	3.17435	T	<a target="external" href="http://www.wikipathways.org/index.php/Pathway:Homo_sapiens:Statin_Pathway_PharmGKB">Statin_Pathway_PharmGKB</a>	lipid metabolic process /// transport /// lysosome organization and biogenesis /// G-protein coupled receptor protein signaling pathway /// steroid metabolic process /// cholesterol metabolic process /// cholesterol metabolic process /// endosome transport /// positive regulation of cAMP biosynthetic process /// intracellular cholesterol transport /// Cdc42 protein signal transduction /// cholest…	nucleotide binding /// protein binding /// ATP binding /// ATP binding /// phospholipid binding /// phospholipid transporter activity /// anion transmembrane transporter activity /// cholesterol binding /// ATPase activity /// nucleoside-triphosphatase activity /// cholesterol transporter activity /// apolipoprotein receptor activity /// apolipoprotein receptor activity /// syntaxin-13 binding //…	membrane fraction /// integral to plasma membrane /// membrane /// integral to membrane /// endocytic vesicle /// membrane raft /// phagocytic vesicle
239579_at	ABHD7	abhydrolase domain containing 7	239579_at	-1.52155	2.28265e-06	0.000240685	48829	0.348311	-2.871	-4.72664	T	---	---	catalytic activity /// hydrolase activity	membrane /// integral to membrane
208002_s_at	ACOT7	acyl-CoA thioesterase 7	208002_s_at	-1.11257	0.00149528	0.0449679	17432	0.462471	-2.1623	-3.1756	T	---	lipid metabolic process	acyl-CoA binding /// catalytic activity /// carboxylesterase activity /// palmitoyl-CoA hydrolase activity /// hydrolase activity	cytoplasm /// cytoplasm /// mitochondrion
215728_s_at	ACOT7	acyl-CoA thioesterase 7	215728_s_at	-1.0793	3.01022e-06	0.000305571	25022	0.473258	-2.11301	-4.67012	T	---	lipid metabolic process	acyl-CoA binding /// catalytic activity /// carboxylesterase activity /// palmitoyl-CoA hydrolase activity /// hydrolase activity	cytoplasm /// cytoplasm /// mitochondrion
[truncated: 903 more rows]

## Sheet: White AvB
Affymetrix #	Gene Symbol	Gene Title	GeneName	Fold Change	Pvalue	AdjPvalue	GeneIndex	AntiLog FC	Norm FC	testStat	Signif#p	Pathway	go biological process term	go molecular function term	go cellular component term
[truncated: 5 more rows]

## Sheet: White AvC
Affymetrix #	Gene Symbol	Gene Title	Affymetrix #	Fold Change	P value	BH adjusted P	GeneIndex	AntiLog FC	Norm FC	testStat	Signif#p	Pathway	go biological process term	go molecular function term	go cellular component term
[truncated: 6 more rows]

[truncated: 1 more sheets: White AvD]
