# Supplementary material for: The National NeuroAIDS Tissue Consortium Brain Gene Array: Two Types of HIV-Associated Neurocognitive Impairment
Source: PLoS One. 2012 Sep 26;7(9):e46178. doi: 10.1371/journal.pone.0046178 (PMC3458860; doi:10.1371/journal.pone.0046178)
Supplement: Table S5 — Transcripts significantly regulated, with at least a two-fold change using Ingenuity Systems Pathway Analysis, in more than one brain region in subjects with neurocognitive impairment and HIVE (Group A vs D). (XLS) [file pone.0046178.s008.xls]

## Sheet: Sheet1
Table S5. Transcripts regulated in more than two brain regions in subjects with neurocognitive impairment and HIVE (Group A vs D)*
		Probe, Fold Change and p-value in three brain sectors*
			Neostriatum				Frontal cortex				White matter
Gene Symbol**	Gene Name	Probe	Fold change***	p-value****		Probe	Fold change	p-value		Probe	Fold change	p-value
Probes regulated in all three brain sectors (29)
IGHM	immunoglobulin heavy constant mu	211430_s_at	12.89	<0.00001		211430_s_at	2.88	0.00126		211430_s_at	13.21	<0.00001
GBP1	guanylate binding protein 1, interferon-inducible, 67kDa	231577_s_at	12.49	<0.00001		202269_x_at	4.33	<0.00001		231577_s_at	5.67	<0.00001
ISG15	ISG15 ubiquitin-like modifier	205483_s_at	11	<0.00001		205483_s_at	4.23	<0.00001		205483_s_at	11.43	<0.00001
IGL@	immunoglobulin lambda locus	214677_x_at	9.74	<0.00001		214677_x_at	2.52	5e-05		215379_x_at	7.54	<0.00001
IFI44L	interferon-induced protein 44-like	204439_at	8.86	<0.00001		204439_at	6.72	<0.00001		204439_at	5.49	<0.00001
GBP3	guanylate binding protein 3	223434_at	6.76	<0.00001		223434_at	2.38	<0.00001		223434_at	2.1	0.00085
BTN3A3	butyrophilin, subfamily 3, member A3	38241_at	6.18	<0.00001		204820_s_at	2.92	0.0038		204821_at	4.66	0.00109
BTN3A2	butyrophilin, subfamily 3, member A2	209846_s_at	6.14	<0.00001		209846_s_at	2.8	<0.00001		212613_at	6.17	<0.00001
DTX3L	deltex 3-like (Drosophila)	225415_at	5.83	<0.00001		225415_at	3.14	0.00011		225415_at	4.19	0.0011
PARP12	poly (ADP-ribose) polymerase family, member 12	218543_s_at	5.19	<0.00001		218543_s_at	2.58	9e-05		218543_s_at	3.32	0.00333
IFIT3	interferon-induced protein with tetratricopeptide repeats 3	229450_at	5.12	<0.00001		204747_at	2.76	0.04416		229450_at	8.32	<0.00001
PARP9	poly (ADP-ribose) polymerase family, member 9	223220_s_at	4.72	<0.00001		223220_s_at	2.84	0.0023		223220_s_at	5.27	<0.00001
STAT1	signal transducer and activator of transcription 1, 91kDa	200887_s_at	4.71	<0.00001		209969_s_at	2.86	0.00132		209969_s_at	4.04	0.04063
XAF1	XIAP associated factor 1	228617_at	4.45	<0.00001		206133_at	3.41	0.00059		242234_at	3.72	0.00023
MX1	myxovirus (influenza virus) resistance 1, interferon-inducible protein p78 (mouse)	202086_at	4.27	<0.00001		202086_at	2.14	0.0295		202086_at	5.47	<0.00001
IFIH1	interferon induced with helicase C domain 1	219209_at	4.14	<0.00001		219209_at	2.28	0.00011		219209_at	3.56	0.00012
GBP2	guanylate binding protein 2, interferon-inducible	242907_at	3.99	<0.00001		242907_at	2.08	<0.00001		202748_at	5.55	4e-05
PSMB8	proteasome (prosome, macropain) subunit, ? type, 8 (large multifunctional peptidase 7)	209040_s_at	3.84	<0.00001		209040_s_at	2.35	0.00348		209040_s_at	3.99	0.00172
PLSCR1	phospholipid scramblase 1	202446_s_at	3.82	<0.00001		202430_s_at	2.03	0.03626		202430_s_at	2.88	0.01184
IRF7	interferon regulatory factor 7	208436_s_at	3.75	<0.00001		208436_s_at	2.26	0.00857		208436_s_at	3.44	0.00569
OAS1	2',5'-oligoadenylate synthetase 1, 40/46kDa	205552_s_at	3.43	<0.00001		205552_s_at	2.4	<0.00001		205552_s_at	3.57	<0.00001
PSPH	phosphoserine phosphatase	205048_s_at	2.73	<0.00001		205048_s_at	2.14	<0.00001		205048_s_at	4.08	<0.00001
SP100	SP100 nuclear antigen	202863_at	2.52	<0.00001		202863_at	2.05	0.04611		202863_at	2.39	0.00103
KCNAB1	potassium voltage-gated channel, shaker-related subfamily, ? member 1	210471_s_at	-2.42	<0.00001		210078_s_at	-2.86	1e-05		210078_s_at	-2.17	0.00089
ARPP-21	cyclic AMP-regulated phosphoprotein, 21 kD	1552722_at	-2.99	<0.00001		231935_at	-2.94	<0.00001		220359_s_at	-2.83	2e-05
Probes regulated in two gray matter brain sectors (67)
IFIT2	interferon-induced protein with tetratricopeptide repeats 2	226757_at	6.65	<0.00001		226757_at	3.51	0.00156		--
RARRES3	retinoic acid receptor responder (tazarotene induced) 3	204070_at	5.99	<0.00001		204070_at	3	0.00039		--
BST2	bone marrow stromal cell antigen 2	201641_at	4.83	<0.00001		201641_at	2.72	0.00044		--
IFI16	interferon, gamma-inducible protein 16	208965_s_at	4.39	<0.00001		208965_s_at	2.39	0.00043		--
IFI6	interferon, ?-inducible protein 6	204415_at	4.38	<0.00001		204415_at	2.29	0.00127		--
CFLAR	CASP8 and FADD-like apoptosis regulator	239629_at	4.12	<0.00001		239629_at	2.61	0.00068		--
SOCS3	suppressor of cytokine signaling 3	227697_at	3.56	<0.00001		227697_at	2.45	<0.00001		--
HERC5	hect domain and RLD 5	219863_at	3.48	<0.00001		219863_at	2.7	0.0006		--
HIST1H2AC	histone cluster 1, H2ac	215071_s_at	3.27	<0.00001		215071_s_at	2.54	0.00572		--
WWTR1	WW domain containing transcription regulator 1	202132_at	3.07	0.00607		202133_at	2.98	0.00158		--
AQP1	aquaporin 1 (Colton blood group)	207542_s_at	2.95	0.00145		209047_at	3.61	0.00037		--
MOBP	myelin-associated oligodendrocyte basic protein	242765_at	2.89	<0.00001		207659_s_at	2.93	0.00346		--
MAML2	mastermind-like 2 (Drosophila)	235457_at	2.86	0.00016		235457_at	2.43	0.0022		--
KAT2B	K(lysine) acetyltransferase 2B	239585_at	2.78	<0.00001		239585_at	2.11	0.00026		--
LATS2	LATS, large tumor suppressor, homolog 2 (Drosophila)	227013_at	2.76	<0.00001		223380_s_at	2.07	0.03265		--
CD44	CD44 molecule (Indian blood group)	212063_at	2.67	<0.00001		212063_at	2.72	4e-05		--
DTNA	dystrobrevin, ?	205741_s_at	2.63	<0.00001		205741_s_at	2.34	0.00287		--
NUPR1	nuclear protein 1	209230_s_at	2.58	6e-05		209230_s_at	2.18	0.0089		--
SP110	SP110 nuclear body protein	209761_s_at	2.48	0.00283		209761_s_at	2.33	0.02261		--
CHST6	carbohydrate (N-acetylglucosamine 6-O) sulfotransferase 6	223786_at	2.45	<0.00001		223786_at	2.1	0.01654		--
PLSCR4	phospholipid scramblase 4	218901_at	2.41	0.00187		218901_at	2.42	0.02041		--
STON2	Stoning 2	235852_at	2.35	<0.00001		235852_at	2.07	0.01043		--
FGFR1OP2	FGFR1 oncogene partner 2	236808_at	2.35	<0.00001		223263_s_at	-2.06	<0.00001		--
YAP1	Yes-associated protein 1, 65kDa	224894_at	2.34	0.00047		224894_at	2.27	0.02786		--
SEMA6A	sema domain, transmembrane domain (TM), and cytoplasmic domain, (semaphorin) 6A	215028_at	2.34	<0.00001		215028_at	2.15	0.04721		--
ZC3HAV1	zinc finger CCCH-type, antiviral 1	225634_at	2.33	0.00065		213051_at	2.58	0.00114		--
ZEB2	zinc finger E-box binding homeobox 2	203603_s_at	2.33	0.0003		203603_s_at	2.22	0.04316		--
ITPKB	inositol 1,4,5-trisphosphate 3-kinase B	203723_at	2.32	0.02136		203723_at	2.84	0.01745		--
MAP4K4	mitogen-activated protein kinase kinase kinase kinase 4	222547_at	2.25	0.02201		218181_s_at	2.65	0.00774		--
ERMN	ermin, ERM-like protein	231911_at	2.23	2e-05		231911_at	2.7	0.00046		--
RASGRP3	RAS guanyl releasing protein 3 (calcium and DAG-regulated)	205801_s_at	2.17	<0.00001		205801_s_at	2.47	0.01287		--
FAM107B	family with sequence similarity 107, member B	223059_s_at	2.15	0.00566		223059_s_at	2.64	0.02136		--
UGCG	UDP-glucose ceramide glucosyltransferase	221765_at	2.14	6e-05		224967_at	-2.21	0.00019		--
VCAM1	vascular cell adhesion molecule 1	203868_s_at	2.12	0.0032		203868_s_at	2.32	0.0023		--
GOT1	glutamic-oxaloacetic transaminase 1, soluble (aspartate aminotransferase 1)	208813_at	-2	0.00087		208813_at	-3.2	6e-05		--
HTR2C	5-hydroxytryptamine (serotonin) receptor 2C	211479_s_at	-2	<0.00001		207307_at	-2.21	<0.00001		--
CNKSR2	connector enhancer of kinase suppressor of Ras 2	206731_at	-2.01	0.04274		206731_at	-3.93	<0.00001		--
CAMK2B	calcium/calmodulin-dependent protein kinase (CaM kinase) II ?	209956_s_at	-2.02	0.02666		209956_s_at	-2.67	0.02586		--
CADPS	Ca2+-dependent secretion activator	1568604_a_at	-2.03	<0.00001		1568603_at	-7.65	<0.00001		--
PPP3CA	protein phosphatase 3 (formerly 2B), catalytic subunit, ? isoform	202429_s_at	-2.03	0.00035		202429_s_at	-2.72	0.00526		--
EGR1	early growth response 1	227404_s_at	-2.06	0.00034		227404_s_at	-3.45	<0.00001		--
MAPRE3	microtubule-associated protein, RP/EB family, member 3	203841_x_at	-2.08	<0.00001		203841_x_at	-2.34	0.00011		--
NGEF	neuronal guanine nucleotide exchange factor	243556_at	-2.09	<0.00001		243556_at	-3.16	1e-05		--
ATP6V1A	ATPase, H+ transporting, lysosomal 70kDa, V1 subunit A	201971_s_at	-2.11	<0.00001		201972_at	-3.6	0.0008		--
KCNIP2	Kv channel interacting protein 2	1555230_a_at	-2.12	<0.00001		1555230_a_at	-2.04	<0.00001		--
NEFL	neurofilament, light polypeptide 68kDa	221801_x_at	-2.15	<0.00001		221805_at	-5.63	<0.00001		--
RGS4	regulator of G-protein signaling 4	204337_at	-2.15	3e-05		204338_s_at	-6.08	<0.00001		--
FGF14	fibroblast growth factor 14	221310_at	-2.17	<0.00001		221310_at	-2.14	0.02139		--
RBP4	retinol binding protein 4, plasma	219140_s_at	-2.18	0.00062		219140_s_at	-3.23	<0.00001		--
CALB1	calbindin 1, 28kDa	205626_s_at	-2.18	0.0026		205626_s_at	-3.94	<0.00001		--
GABRA5	gamma-aminobutyric acid (GABA) A receptor, ? 5	206456_at	-2.21	0.03764		206456_at	-3.76	<0.00001		--
TUSC3	tumor suppressor candidate 3	209227_at	-2.21	<0.00001		213423_x_at	-3.1	<0.00001		--
MYT1L	myelin transcription factor 1-like	1554633_a_at	-2.27	<0.00001		1554633_a_at	-4.41	<0.00001		--
NCDN	neurochondrin	209557_s_at	-2.39	6e-05		209557_s_at	-2.49	9e-05		--
PRKCB1	protein kinase C,beta 1	207957_s_at	-2.39	4e-05		207957_s_at	-3.77	4e-05		--
ARPP-19	cyclic AMP phosphoprotein, 19 kD	214553_s_at	-2.4	<0.00001		214553_s_at	-2.87	<0.00001		--
SYT1	synaptotagmin I	203999_at	-2.42	0.00075		203998_s_at	-6.45	<0.00001		--
INPP5A	inositol polyphosphate-5-phosphatase, 40kDa	1554757_a_at	-2.57	<0.00001		1554757_a_at	-2.16	0.02845		--
PTPN5	protein tyrosine phosphatase, non-receptor type 5 (striatum-enriched)	233471_at	-2.6	5e-05		236456_at	-2.86	0.0229		--
ATP1A3	ATPase, Na+/K+ transporting, ? 3 polypeptide	214432_at	-2.63	<0.00001		214432_at	-3.56	0.01062		--
CNR1	cannabinoid receptor 1 (brain)	213436_at	-2.64	<0.00001		213436_at	-4.89	<0.00001		--
DGKB	diacylglycerol kinase, ? 90kDa	216307_at	-2.71	<0.00001		216307_at	-2.57	2e-05		--
MAL2	mal, T-cell differentiation protein 2	224650_at	-2.73	<0.00001		224650_at	-8.2	<0.00001		--
IDS	iduronate 2-sulfatase (Hunter syndrome)	202438_x_at	-2.76	<0.00001		202438_x_at	-2.45	<0.00001		--
ZNF808	zinc finger protein 808	1554476_x_at	-3.04	<0.00001		1554476_x_at	-2.7	<0.00001		--
SNAP25	synaptosomal-associated protein, 25kDa	202507_s_at	-3.24	<0.00001		202508_s_at	-4.62	0.01908		--
CDR1	cerebellar degeneration-related protein 1, 34kDa	207276_at	-3.32	<0.00001		207276_at	-2.59	<0.00001		--
Probes regulated in both white and gray matter (40)
MS4A7	membrane-spanning 4-domains, subfamily A, member 7	223343_at	6.39	<0.00001		--				223343_at	3.13	<0.00001
CXCR4	chemokine (C-X-C motif) receptor 4	217028_at	6.12	<0.00001		--				217028_at	3.68	0.00061
IFI44	interferon-induced protein 44	214453_s_at	5.46	<0.00001		--				214059_at	3.05	0.00951
IFI27	interferon, ?-inducible protein 27	202411_at	5.41	<0.00001		--				202411_at	4.69	0.00764
LYZ	lysozyme (renal amyloidosis)	213975_s_at	5.22	<0.00001		--				213975_s_at	5.79	<0.00001
RSAD2	radical S-adenosyl methionine domain containing 2	242625_at	4.8	<0.00001		--				242625_at	5.02	<0.00001
GPNMB	glycoprotein (transmembrane) nmb	201141_at	4.68	<0.00001		--				1554018_at	7.76	<0.00001
CD163	CD163 molecule	215049_x_at	4.5	<0.00001		--				215049_x_at	4.71	3e-05
HLA-B	major histocompatibility complex, class I, B	208729_x_at	4.36	<0.00001		--				208729_x_at	5.82	0.00597
TRIM22	tripartite motif-containing 22	213293_s_at	4.26	<0.00001		--				213293_s_at	3.06	0.02574
HLA-C	major histocompatibility complex, class I, C	209140_x_at	3.99	<0.00001		--				216526_x_at	5.9	0.00196
TAP1	transporter 1, ATP-binding cassette, sub-family B (MDR/TAP)	202307_s_at	3.94	<0.00001		--				202307_s_at	3.33	0.0177
MS4A4A	membrane-spanning 4-domains, subfamily A, member 4	219607_s_at	3.91	<0.00001		--				219607_s_at	2.16	<0.00001
C1QB	complement component 1, q subcomponent, B chain	202953_at	3.74	0.00032		--				202953_at	4.06	0.03017
CHI3L1	chitinase 3-like 1 (cartilage glycoprotein-39)	209395_at	3.66	<0.00001		--				209395_at	4.05	0.02667
MSR1	macrophage scavenger receptor 1	214770_at	3.6	<0.00001		--				214770_at	4.22	<0.00001
TNFRSF1B	tumor necrosis factor receptor superfamily, member 1B	203508_at	3.48	<0.00001		--				203508_at	2.35	0.04719
IFI35	interferon-induced protein 35	209417_s_at	3.35	<0.00001		--				209417_s_at	2.48	0.04362
CTSS	cathepsin S	202901_x_at	3.28	<0.00001		--				202901_x_at	2.98	<0.00001
HLA-A	major histocompatibility complex, class I, A	215313_x_at	3.28	<0.00001		--				213932_x_at	4.06	0.0045
MAFB	v-maf musculoaponeurotic fibrosarcoma oncogene homolog B (avian)	218559_s_at	3.22	<0.00001		--				218559_s_at	3.87	0.0073
HLA-DRB1	major histocompatibility complex, class II, DR ? 1	215193_x_at	3.19	<0.00001		--				215193_x_at	4.17	0.0006
HLA-F	major histocompatibility complex, class I, F	221978_at	3.14	0.0001		--				221978_at	4.07	0.00051
SAMD9	sterile ? motif domain containing 9	228531_at	3.05	<0.00001		--				228531_at	3.57	<0.00001
SLC5A3	solute carrier family 5 (inositol transporters), member 3	212944_at	3.02	<0.00001		--				212944_at	2.13	0.0086
CMPK2	cytidine monophosphate (UMP-CMP) kinase 2, mitochondrial	226702_at	2.99	0.00272		--				226702_at	4.92	<0.00001
SIGLEC1	sialic acid binding Ig-like lectin 1, sialoadhesin	219519_s_at	2.85	<0.00001		--				219519_s_at	3.87	0.00505
LY96	lymphocyte antigen 96	206584_at	2.82	1e-05		--				206584_at	3.3	0.00675
HLA-G	major histocompatibility complex, class I, G	211529_x_at	2.81	0.00239		--				211528_x_at	4.36	0.04039
TYROBP	TYRO protein tyrosine kinase binding protein	204122_at	2.57	0.00037		--				204122_at	3.31	0.01114
B2M	beta-2-microglobulin	216231_s_at	2.52	<0.00001		--				232311_at	3.68	0.00177
LRRFIP1	leucine rich repeat (in FLII) interacting protein 1	201862_s_at	2.49	<0.00001		--				201862_s_at	2.99	0.00196
S100A4	S100 calcium binding protein A4	203186_s_at	2.31	0.00019		--				203186_s_at	3.22	0.00578
KLHL6	kelch-like 6 (Drosophila)	228167_at	2.3	3e-05		--				228167_at	2.38	<0.00001
NLRC5	NLR family, CARD domain containing 5	226474_at	2.28	0.00361		--				226474_at	2.63	0.0173
LCP2	lymphocyte cytosolic protein 2 (SH2 domain containing leukocyte protein of 76kDa)	205269_at	2.05	3e-05		--				205269_at	2.96	<0.00001
GCH1	GTP cyclohydrolase 1 (dopa-responsive dystonia)	204224_s_at	2.01	0.00235		--				204224_s_at	2.25	0.03151
SLC2A3	solute carrier family 2 (facilitated glucose transporter), member 3	--				202498_s_at	-2.07	0.00117		202499_s_at	3.33	0.01708
CNTN1	contactin 1	--				227209_at	-2.35	0.0003		1554784_at	-2.64	<0.00001
TAC1	tachykinin, precursor 1	--				206552_s_at	-5.06	<0.00001		206552_s_at	-2.65	<0.00001
*Inclusion required that the transcript was significantly regulated in two brain sectors
** Gene symbols in bold were specifically referred to in the text of the article.
*** Cutoff point for inclusion is ± 2 fold normalized value.
**** Cutoff point for inclusion was ≤ 0.05 using Benjamini-Hochberg adjustment for multiple comparisons
