# Supplementary material for: The National NeuroAIDS Tissue Consortium Brain Gene Array: Two Types of HIV-Associated Neurocognitive Impairment
Source: PLoS One. 2012 Sep 26;7(9):e46178. doi: 10.1371/journal.pone.0046178 (PMC3458860; doi:10.1371/journal.pone.0046178)
Supplement: Table S6 — List of transcripts significantly regulated with at least a two-fold change in Group C (HIV-associated neurocognitive impairment without HIV encephalitis) using Ingenuity Systems Pathway Analysis. (XLS) [file pone.0046178.s009.xls]

## Sheet: Sheet1
Table S6. Brain genes regulated in HIV-1 infected subjects with CNS impairment and no HIVE (Group A vs C)
						Regulation in other groups
						HIV-	HIV+
						No HIVE	With HIVE
Gene symbol*	Gene name	Affy Probe	Brain Sector**	Fold Change***	p value****	A vs B	A vs D
Regulated only in Group C (neurocognitive impairment without HIVE)
---	---	229695_at	NST	minus 2.4	1e-06	no	no
---	---	243016_at	NST	2.2	2e-06	no	no
TTC18	tetratricopeptide repeat domain 18	229170_s_at	NST	2	1.4e-05	no	no
---	---	235274_at	NST	2.1	4.3e-05	no	no
LEPR	Leptin receptor	209894_at	NST	2	0.00011	no	no
GRAMD3	GRAM domain containing 3	238049_at	NST	2	0.00012	no	no
LOC148203	Zinc finger protein 738	229700_at	NST	2	0.00015	no	no
ZNF738	zinc finger protein 738	229700_at	NST	2	0.00015	no	no
RBM3	RNA binding motif (RNP1, RRM) prot. 3	208319_s_at	NST	2.3	0.00024	no	no (decr FNC)
WIF1	WNT inhibitory factor 1	204712_at	FWM	-2.4	0.00033	no	no (decr NST)
HIST1H3E	Histone cluster 1, H3e	236278_at	FWM	-2.6	0.00034	no	no
LOC728052	similar to hCG2031213	1558795_at	NST	2.1	0.00037	no	no
DCAF16	DDB1 and CUL4 associated factor 16	228106_at	NST	2.5	0.00037	no	no
---	---	242134_at	NST	-2	0.00079	no	no
TMPRSS5	Transmembran protease serine 5 (spinesin)	221032_s_at	FWM	2	0.0008	no	no
TIE1	Tyrosine kinase with Ig EGF like 1	204468_s_at	NST	2.2	0.00083	no	no
ZNF536	Zinc finger protein 536	206403_at	NST	2	0.00107	no	no
---	---	1561658_at	NST	2.2	0.00218	no	no
TFRC	Transferrin receptor (p90, CD71)	208691_at	NST	2.6	0.00235	no	no
ZEB2	zinc finger E-box binding homeobox	228333_at	NST	2.1	0.00332	no	no
MAG	Myelin associated glycoprotein	216617_s_at	FNC	2.1	0.00372	no	no
VWF	Von Willebrand factor	202112_at	NST	2.4	0.00682	no	no
EIF4E	Eukaryotic translation initiation factor 4E	201436_at	NST	2	0.00973	no	no
CP	Ceruloplasmin (ferroxidase)	227253_at	FNC	1.7	0.0127	no	no
LOC285281	hypothetical protein LOC285281	241717_at	NST	2	0.01867	no	no
ELOVL7	ELOVL 7, elongation of long chain	227180_at	NST	2.1	0.02179	no	no
RAPH1	Ras association pleckstrin homology 1	225188_at	NST	2	0.02417	no	no
TGM2	Transglutaminase 2	201042_at	NST	2	0.0279	no	no
CRIPAK	Cysteine-rich PAK1 inhibitor	228318_s_at	NST	2.1	0.03089	no	no
---	---	238919_at	NST	2.1	0.03611	no	no
LOC148203	Zinc finger protein 738	229700_at	FNC	1.5	0.04057	no	no
Regulated in Groups C and D both (neurocognitive impairment without or with HIVE)
GBP3	Guanylate binding protein 3	223434_at	NST	2.1	1e-06	no	yes
IGL@	Immunoglobulin lambda joining 3	209138_x_at	NST	4.5	1e-06	no	yes
LOC100131170	hypothetical LOC100131170	1556145_a_at	NST	2.1	1e-06	no	yes
NPHP3	Nephronophthisis 3 (adolescent)	235432_at	NST	2.3	1e-06	no	yes
SEMA6A	Sema domain (semaphorin) 6A	215028_at	NST	2.3	1e-06	no	yes
RGS1	regulator of G-protein signaling 1	216834_at	NST	3.8	2e-06	no	yes
IGH@	IGHV4-31 immunoglob. heavy var. 4-31	211430_s_at	NST	4.4	3e-06	no	yes
IGHM	Immunoglobulin heavy constant mu	211430_s_at	NST	4.4	3e-06	no	yes
---	---	1569180_at	NST	2.1	1e-05	no	yes
ACAD11	NPHP3 // acyl-Coenzyme A dehydrog. 11	235432_at	NST	2.3	1e-05	no	yes
TRIM59	tripartite motif-containing 59	227801_at	NST	2.3	1e-05	no	yes
SEMA6A	Sema domain (semaphorin) 6A	215028_at	FNC	2.1	1.5e-05	no	yes
---	---	1569181_x_at	NST	2.2	1.8e-05	no	yes
AKAP2	PALM2 /// A kinase anchor protein 2	226694_at	NST	2.2	2e-05	no	yes
JAG1	Jagged 1 (Alagille syndrome)	216268_s_at	NST	2.1	3.3e-05	no	yes
ZNF808	Zinc finger protein 808	1554476_x_at	NST	-2.8	3.3e-05	no	yes
HLA-B	major histocompatibility complex, I, B	209140_x_at	NST	2.2	4.2e-05	no	yes
HLA-C	Major histocompatibility class I, C	209140_x_at	NST	2.2	4.2e-05	no	yes
RGS1	Regulator of G-protein signaling 1	202988_s_at	NST	3.1	4.5e-05	no	yes
RUFY3	RUN and FYVE domain containing 3	227802_at	NST	2.4	8.9e-05	no	yes
LOC387763	hypothetical LOC387763	227099_s_at	NST	2.2	0.0001	no	yes
ST18	Suppression of tumorigenicity 18 (breast)	206135_at	NST	2.1	0.00011	no	yes
---	---	230599_at	NST	2.1	0.00012	no	yes
PLEKHH1	pleckstrin homology family H member 1	225727_at	NST	2.3	0.00014	no	yes
SOCS3	Suppressor of cytokine signaling 3	227697_at	NST	2	0.00022	no	yes
CFH	Complement factor H	213800_at	NST	2.1	0.00023	no	yes
---	---	1562608_at	NST	2.4	0.00028	no	yes
SLC39A12	solute carrier family 39 Zn trans. 12	1553126_a_at	NST	2.1	0.00028	no	yes
CDR1	Cerebellar degeneration-rel. prot. 1 34kD	207276_at	NST	-4.1	0.00035	no	yes
IFT80	Intraflagellar transport 80 homolog	1558956_s_at	NST	2.2	0.00035	no	yes
PLAGL1	Pleiomorphic adenoma gene-like 1	207002_s_at	NST	2	0.00042	no	yes
TAS2R14	Taste receptor, type 2, member 1	233300_at	NST	2.3	0.0007	no	yes
CP	Ceruloplasmin (ferroxidase)	227253_at	NST	2.5	0.00075	no	yes
IGL@	Immunoglobulin lambda locus	215121_x_at	NST	3.4	0.00078	no	yes
LOC727820	hypothetical protein LOC727820	227384_s_at	NST	2.1	0.00087	no	yes
PLEKHH1	pleckstrin homology family H member 1	225726_s_at	NST	2.5	0.0015	no	yes
TNFRSF1B	TNF receptor superfamily 1B (p75NGFR)	203508_at	NST	2.1	0.0015	no	yes
RAB11FIP3	RAB11 family interacting protein 3	228613_at	NST	2.2	0.0026	no	yes
F11R	F11 receptor	223000_s_a	NST	2	0.00331	no	yes
---	---	239296_at	NST	2.1	0.00404	no	yes
CREB5	cAMP responsive element binding prot. 5	229228_at	NST	2	0.00443	no	yes
HLA-DPB1	Major histocompatibility class II, DP b1	201137_s_at	NST	2	0.00593	no	yes
SRGN	Serglycin	201859_at	NST	2	0.00623	no	yes
MED16	Mediator complex subunit 16	43544_at	NST	2	0.00634	no	yes
MED16	mediator complex subunit 16	43544_at	NST	2	0.00634	no	yes
LOC728613	programmed cell death 6 pseudogene	1569110_x_at	NST	2.5	0.00712	no	yes
CFLAR	CASP8 and FADD-like apoptosis regulatio	239629_at	NST	2.1	0.01098	no	yes
PDLIM1	PDZ and LIM domain 1 (elfin)	208690_s_at	NST	2.3	0.01264	no	yes
IGL@	Immunoglobulin lambda locus	214677_x_at	FNC	1.7	0.01351	no	yes
SOCS3	Suppressor of cytokine signaling 3	227697_at	FNC	1.3	0.01484	no	yes
TncRNA	trophoblast-derived noncoding RNA	224565_at	NST	2.7	0.01527	no	yes
TMEM144	transmembrane protein 144	217613_at	NST	2.1	0.02894	no	yes
C21ORF91	Chromosome 21 open reading frame 91	226109_at	NST	2	0.04236	no	yes
C21orf91	chromosome 21 open reading frame 91	226109_at	NST	2.1	0.04236	no	yes
Regulated in Groups B,C and D (all HIV positive groups)
C10ORF10	Fasting induced gene; DEPP protein	209183_s_at	NST	3.3	1e-06	yes	yes
TAC1	Tachykinin, precursor 1	206552_s_at	FWM	-3.5	1e-05	yes	yes
---	---	236439_at	NST	2.7	3.3e-05	yes	yes
ELL2	Elongation factor, RNA polymerase II, 2	226099_at	NST	2.1	0.00029	yes	yes
PECAM1	Platelet/endothelial cell adh. mol. (CD31)	208982_at	NST	2.1	0.00107	yes	yes
DTNA	Dystrobrevin, alpha	205741_s_at	FNC	1.6	0.00441	yes	yes
IFITM1	Interferon induced transmembrane prot. 1	214022_s_at	NST	2.1	0.00653	yes	yes
DTNA	Dystrobrevin, alpha	210611_s_at	NST	2.1	0.01738	yes	yes
* Gene symbols in bold were specifically referred to in the text of the article
** NST, neostriatum; FNC, frontal neocortex; FWM, frontal white matter; HIV+, Human immunodeficiency virus seropositive; HIVE, HIV encephalitis
*** Normalized fold changes; minus sign indicates downregulated
**** Significance determined using IPA for probes that were changed more than two-fold and significant at p < 0.05 corrected using Benjamini-Hochberg correction for multiple comparisons
