# Supplementary material for: The National NeuroAIDS Tissue Consortium Brain Gene Array: Two Types of HIV-Associated Neurocognitive Impairment
Source: PLoS One. 2012 Sep 26;7(9):e46178. doi: 10.1371/journal.pone.0046178 (PMC3458860; doi:10.1371/journal.pone.0046178)
Supplement: Table S7 — List of transcripts significantly regulated with at least a two-fold change in Group B (HIV-infected subjects without neurocognitive impairment or encephalitis) using Ingenuity Systems Pathway Analysis. (XLS) [file pone.0046178.s010.xls]

## Sheet: Sheet1
Table S7. Brain genes regulated in HIV infected people without neurocognitive impairment (Group A vs B)
						Regulation in other Groups
						HIV+	HIV+
						No HIVE	HIVE
Gene symbol*	Gene name	Affy Probe	Brain Sector**	Fold Change***	P Value****	A vs C	A vs D
Genes regulated only in Group B
---	Unnamed	1558105_a_at	NST	-2.6	3.8e-06	no	no
SLC35D3	solute carrier 35, member D3 (fringe-like)	231341_at	NST	-2.3	3.8e-06	no	no
GPR88	G protein-coupled receptor 88	220313_at	NST	-5.7	7.2e-06	no	no
CA12	Carbonic anhydrase XII	204508_s_at	NST	-2.3	9.8e-06	no	no
LRRC7	Leucine rich repeat containing 7	233499_at	NST	-2	2.2e-05	no	no
ANO3	anoctamin 3 (TMEM16C)	215241_at	NST	-5.4	7.3e-05	no	no
STC1	Stanniocalcin 1	230746_s_at	NST	2.6	7.9e-05	no	no
DLX6	Distal-less homeobox 6	242940_x_at	NST	-2	0.00011	no	no
PCP4L1	Purkinje cell protein 4 like 1	241382_at	NST	-2.2	0.00021	no	(FNC decr)
SYTL5	Synaptotagmin-like 5	242093_at	NST	-2.6	0.00024	no	no
GBP1	Guanylate binding protein 1, interferon	202270_at	FNC	2.6	0.00047	no	(NST decr)
DACH1	Dachshund homolog 1 (Drosophila)	228915_at	NST	-2.5	0.00054	no	no
MPPED2	Metallophosphoesterase domain cont. 2	205413_at	NST	-2.1	0.00056	no	no
RGS9	Regulator of G-protein signaling 9	206518_s_at	NST	-2.5	0.00062	no	no
---	Unnamed	243139_at	NST	-2.5	0.00087	no	no
SV2C	Synaptic vesicle glycoprotein 2C	243139_at	NST	-2.5	0.00087	no	no
C20orf103	chromosome 20 open reading frame 103	219463_at	NST	-2.8	0.00157	no	no
---	Unnamed	1555929_s_at	FNC	2.3	0.00177	no	no
PDYN	Prodynorphin	206803_at	NST	-2	0.00201	no	no
DACH1	Dachshund homolog 1 (Drosophila)	205471_s_at	NST	-2.4	0.00229	no	no
FAM171B	family with sequence similarity 171, B	242762_s_at	NST	-2.2	0.00238	no	no
RGS8	Regulator of G-protein signaling 8	244675_at	NST	-2.3	0.00267	no	no
LPL	Lipoprotein lipase	203549_s_at	NST	-2.8	0.00377	no	no
CA12	Carbonic anhydrase XII	215867_x_at	NST	-3	0.00387	no	no
PYGM	Phosphorylase, glycogen, muscle	205577_at	NST	-2.1	0.00437	no	no
ADORA2A	Adenosine A2a receptor	205013_s_at	NST	-2.6	0.0045	no	no
LPL	Lipoprotein lipase	203548_s_at	NST	-3.1	0.00506	no	no
WIF1	WNT inhibitory factor 1	204712_at	NST	-2.5	0.00684	no	no
MN1	Meningioma 1	205330_at	NST	-2.2	0.00713	no	no
RRM2	Ribonucleotide reductase M2 polypeptide	201890_at	FWM	2.2	0.01128	no	no
RGS1	Regulator of G-protein signaling 1	202988_s_at	FWM	2.9	0.01128	(NST, decr)	(FNC decr)
GJB6	Gap junction beta 6, (connexin 30)	231771_at	NST	-2.5	0.01243	no	no
CACNA2D3	Calcium channel, voltage alpha 2/delta 3	219714_s_at	NST	-2.1	0.01542	no	(FNC decr)
---	Unnamed	238718_at	NST	2.1	0.0173	no	no
BCL11B	B-cell CLL/lymphoma 11B (zinc finger)	222895_s_at	NST	-2.5	0.0173	no	no
C1QTNF4	C1q and tumor necrosis factor rel. prot. 4	223708_at	NST	-2.3	0.0182	no	no
EGR4	Early growth response 4	207768_at	NST	-2	0.01884	no	no
KLHL13	Kelch-like 13 (Drosophila)	227875_at	NST	-2.3	0.02119	no	no
LRRN1	Leucine rich repeat neuronal 1	226884_at	NST	-2.1	0.02119	no	no
RASD2	RASD family, member 2	223634_at	NST	-2.5	0.02828	no	no
CAMK4	calcium/calmodulin-dep protein kinase IV	229029_at	NST	-2.5	0.03259	no	no
ITGB1BP1	Integrin beta 1 binding protein 1 (ICAP-1)	203336_s_at	NST	-2	0.0331	no	no
CA12	Carbonic anhydrase XII	214164_x_at	NST	-2.8	0.03353	no	no
PDE1A	Phosphodiesterase 1A, calmod.-depend.	208396_s_at	FWM	-2.1	0.03477	no	no
ABCG1	ATP-binding cassette, sub-family G 1	204567_s_at	FWM	-2.2	0.0355	no	no
NETO2	Neuropilin (NRP) and tolloid-like 2	218888_s_at	NST	-2.4	0.04148	no	(FNC decr)
NPTX2	Neuronal pentraxin II	213479_at	NST	-2	0.04567	no	(FNC incr)
Genes regulated in both Group B and D
GBP1	Guanylate binding protein 1, interferon	231577_s_at	FNC	3.2	0.00033	no	yes
IFI44L	Interferon-induced protein 44-like	204439_at	FNC	3.9	8.7e-05	no	yes
IFI44L	Interferon-induced protein 44-like	204439_at	NST	2.8	0.00192	no	yes
GBP1	Guanylate binding protein 1, interferon	202269_x_at	NST	3.1	0.01957	no	yes
GBP1	Guanylate binding protein 1, interferon	202270_at	NST	3.2	4.8e-06	no	yes
GBP1	Guanylate binding protein 1, interferon	231577_s_at	FNC	2.9	0.00033	no	yes
GBP1	Guanylate binding protein 1, interferon	231577_s_at	NST	3.3	6.2e-06	no	yes
ANGPT2	Angiopoietin 2	205572_at	NST	2.7	6.6e-05	no	yes
ISG15	Interferon-induced ubiquitin-like modif.	205483_s_at	NST	2.5	0.03797	no	yes
SERPINA3	Serpin peptidase inh. clade A 3 (alpha 1)	202376_at	NST	2.5	0.00034	no	yes
XAF1	XIAP associated factor 1	228617_at	NST	2.3	0.04775	no	yes
NAMPT	Nicotinamide phosphoribosyltransferase	217739_s_at	NST	2.3	0.00845	no	yes
IFI16	Interferon, gamma-inducible protein 16	208965_s_at	NST	2.3	0.00067	no	yes
MAFF	v-maf musculoaponeurotic fibrosarc. F	36711_at	NST	2.3	0.01843	no	yes
PSPH	Phosphoserine phosphatase	205048_s_at	NST	2.1	9.9e-11	no	yes
PDE10A	Phosphodiesterase 10A	205501_at	NST	-5.4	2e-15	no	yes
PENK	Proenkephalin	213791_at	NST	-4.6	6.1e-08	no	yes
PRKCB1	Protein kinase C, beta 1	207957_s_at	NST	-4.2	0.00048	no	yes
CNR1	Cannabinoid receptor 1 (brain)	213436_at	NST	-4.1	0.00011	no	yes
CALB1	Calbindin 1, 28kDa	205626_s_at	NST	-4.1	1e-12	no	yes
CALB1	calbindin 1, 28kDa	205625_s_at	NST	-3.8	7.2e-12	no	yes
HPCA	Hippocalcin	205454_at	NST	-3.4	0.00102	no	yes
COCH	Coagulation factor C homolog, cochlin	205229_s_at	NST	-3.2	2.7e-06	no	yes
SLC1A2	Solute carrier family1 (glial glutamate) 2	1558009_at	NST	-3	2.7e-07	no	yes
SLC1A2	solute carrier 1A2 (glial glutamate tran 2)	1558010_s_at	NST	-2.9	0.002	no	yes
GNAL	G protein, alpha, olfactory type	206355_at	NST	-2.9	0.00056	no	yes
PPP3CA	Protein phosphatase 3 Ca (calcineurin)	202429_s_at	NST	-2.9	0.01561	no	yes
HTR2C	5-hydroxytrypt. (serotonin) receptor 2C	207307_at	NST	-2.9	9.8e-06	no	yes
GABRA5	GABA A receptor, alpha 5	206456_at	NST	-2.8	6.2e-06	no	yes
KCNAB1	Potassium voltage-gated shaker beta	210471_s_at	NST	-2.7	6.4e-06	no	yes
PCP4	Purkinje cell protein 4	205549_at	NST	-2.7	0.00713	no	yes
ARPP-21	Cyclic AMP-reg. phosphoprotein, 21 kD	1552722_at	NST	-2.3	5.1e-11	no	yes
SNAP25	Synaptosomal-associated protein, 25kDa	202507_s_at	NST	-2.1	0.02563	no	yes
ARPP-19	Cyclic AMP phosphoprotein, 19 kD	214553_s_at	NST	-2.1	0.02048	no	yes
DRD1	Dopamine receptor D1	214652_at	NST	-2.2	0.00011	no	yes
DGKB	Diacylglycerol kinase, beta 90kDa	216307_at	NST	-2.2	1.1e-10	no	yes
MOXD1	Monooxygenase, DBH-like 1	209708_at	NST	-2.1	0.00014	no	yes
MOXD1	monooxygenase, DBH-like 1	1554474_a_at	NST	-2.5	6.2e-06	no	yes
TUSC3	Tumor suppressor candidate 3	213423_x_at	NST	-2.1	0.02373	no	yes
PTPN5	Protein tyrosine phosphatase, non-rec. 5	233471_at	NST	-2	0.00115	no	yes
SCN4B	Sodium channel, voltage-gated, IV, beta	236359_at	NST	-2.3	0.036	no	yes
RGS14	Regulator of G-protein signaling 14	38290_at	NST	-2.4	0.00054	no	yes
Genes regulated in Groups B, C and D
C10ORF10	Chromosome 10 open reading frame 10	209183_s_at	NST	4.3	0.00072	yes	yes
ELL2	Elongation factor, RNA polymerase II, 2	226099_at	NST	2.6	0.00384	yes	yes
IFITM1	Interferon induced transmembrane 1	214022_s_at	NST	2.5	0.01483	yes	yes
DTNA	Dystrobrevin, alpha	205741_s_at	FNC	2.3	0.04866	yes	yes
PECAM1	Platelet/endothelial cell adh. mol. (CD31)	208982_at	NST	2.3	0.0331	yes	yes
TAC1	Tachykinin, precursor 1	206552_s_at	FWM	-4.1	1.1e-06	yes	yes
---	Unnamed	236439_at	NST	2.8	0.00168	yes	yes
* Gene symbols in bold were specifically referred to in the text of the article
** NST, neostriatum; FNC, frontal neocortex; FWM, frontal white matter; HIV+, Human immunodeficiency virus seropositive; HIVE, HIV encephalitis
*** Normalized fold changes; -, downregulated
**** Significance determined using IPA for probes that were changed more than two-fold and significant at p < 0.05 corrected using Benjamini-Hochberg correction for multiple comparisons.
