# Supplementary material for: The National NeuroAIDS Tissue Consortium Brain Gene Array: Two Types of HIV-Associated Neurocognitive Impairment
Source: PLoS One. 2012 Sep 26;7(9):e46178. doi: 10.1371/journal.pone.0046178 (PMC3458860; doi:10.1371/journal.pone.0046178)
Supplement: Table S8 — List of correlation coefficients between brain gene expression and brain HIV RNA concentration. (XLSX) [file pone.0046178.s011.xlsx]

## Sheet: Sheet1
Probeset ID	Gene Symbol	Gene Title	Pearson r	p-value
209969_s_at	STAT1	signal transducer and activator of transcription 1, 91kDa	0.670077	2.99371e-08
203186_s_at	S100A4	S100 calcium binding protein A4	0.659965	5.6836e-08
209770_at	BTN3A1	butyrophilin, subfamily 3, member A1	0.658671	6.15902e-08
204638_at	ACP5	acid phosphatase 5, tartrate resistant	0.648831	1.12015e-07
1560397_s_at	KLHL6	kelch-like 6 (Drosophila)	0.646431	1.29186e-07
226474_at	NLRC5	NLR family, CARD domain containing 5	0.641314	1.74373e-07
201506_at	TGFBI	transforming growth factor, beta-induced, 68kDa	0.636749	2.26819e-07
212613_at	BTN3A2	butyrophilin, subfamily 3, member A2	0.636091	2.35498e-07
219519_s_at	SIGLEC1	sialic acid binding Ig-like lectin 1, sialoadhesin	0.623833	4.66557e-07
201141_at	GPNMB	glycoprotein (transmembrane) nmb	0.621101	5.41199e-07
202307_s_at	TAP1	transporter 1, ATP-binding cassette, sub-family B (MDR/TAP)	0.618466	6.23651e-07
204820_s_at	BTN3A2 /// BTN3A3	butyrophilin, subfamily 3, member A2 /// butyrophilin, subfamily 3, member A3	0.617527	6.55764e-07
236278_at	HIST1H3E	Histone cluster 1, H3e	0.616399	6.96384e-07
238725_at	IRF1	interferon regulatory factor 1	0.610865	9.32024e-07
229448_at	LASS1	LAG1 homolog, ceramide synthase 1	0.606263	1.18271e-06
240941_at	ITSN2	Intersectin 2	0.60625	1.1835e-06
1565867_a_at	ZC3H11A	zinc finger CCCH-type containing 11A	0.605582	1.22475e-06
222786_at	CHST12	carbohydrate (chondroitin 4) sulfotransferase 12	0.602723	1.41695e-06
209846_s_at	BTN3A2	butyrophilin, subfamily 3, member A2	0.602249	1.45141e-06
223852_s_at	STK40	serine/threonine kinase 40	0.600898	1.55393e-06
201476_s_at	RRM1	ribonucleotide reductase M1	-0.598281	1.77207e-06
238591_at	HEXDC	Hexosaminidase (glycosyl hydrolase family 20, catalytic domain) containing	0.597053	1.88403e-06
218543_s_at	PARP12	poly (ADP-ribose) polymerase family, member 12	0.595656	2.0193e-06
204655_at	CCL5	chemokine (C-C motif) ligand 5	0.595486	2.03636e-06
223846_at	AZI2	5-azacytidine induced 2	0.592837	2.32045e-06
226986_at	WIPI2	WD repeat domain, phosphoinositide interacting 2	0.589595	2.7181e-06
1555847_a_at	LOC284454	hypothetical LOC284454	0.589205	2.77009e-06
217502_at	IFIT2	interferon-induced protein with tetratricopeptide repeats 2	0.588381	2.88273e-06
218517_at	PHF17	PHD finger protein 17	0.585089	3.37712e-06
229886_at	C5orf34	chromosome 5 open reading frame 34	-0.584398	3.49038e-06
219361_s_at	AEN	apoptosis enhancing nuclease	0.583306	3.67666e-06
226484_at	ZBTB47	zinc finger and BTB domain containing 47	0.581671	3.97296e-06
232311_at	B2M	Beta-2-microglobulin	0.581554	3.99501e-06
209716_at	CSF1	colony stimulating factor 1 (macrophage)	0.578593	4.59183e-06
225415_at	DTX3L	deltex 3-like (Drosophila)	0.577129	4.91661e-06
213051_at	ZC3HAV1	zinc finger CCCH-type, antiviral 1	0.575776	5.23549e-06
204821_at	BTN3A3	butyrophilin, subfamily 3, member A3	0.573778	5.74192e-06
211430_s_at	IGHG1 /// IGHG2 /// IGHM /// IGHV4-31	immunoglobulin heavy constant gamma 1 (G1m marker) /// immunoglobulin heavy constant ga	0.573339	5.85902e-06
207485_x_at	BTN3A1	butyrophilin, subfamily 3, member A1	0.573292	5.87185e-06
203685_at	BCL2	B-cell CLL/lymphoma 2	0.572506	6.08771e-06
201392_s_at	IGF2R	insulin-like growth factor 2 receptor	0.571212	6.45894e-06
213975_s_at	LYZ	lysozyme	0.566845	7.87324e-06
212282_at	TMEM97	transmembrane protein 97	-0.566743	7.90959e-06
204786_s_at	IFNAR2	interferon (alpha, beta and omega) receptor 2	0.563484	9.15226e-06
222692_s_at	FNDC3B	fibronectin type III domain containing 3B	0.561968	9.78984e-06
224783_at	FAM100B	family with sequence similarity 100, member B	0.561712	9.90154e-06
217022_s_at	IGHA1 /// IGHA2 /// LOC100126583	immunoglobulin heavy constant alpha 1 /// immunoglobulin heavy constant alpha 2 (A2m ma	0.559565	1.08853e-05
217197_x_at	N4BP2L1	NEDD4 binding protein 2-like 1	-0.558403	1.14546e-05
226481_at	VPRBP	Vpr (HIV-1) binding protein	0.557587	1.18712e-05
243995_at	PTAR1	protein prenyltransferase alpha subunit repeat containing 1	0.556725	1.2326e-05
224724_at	SULF2	sulfatase 2	-0.556418	1.24918e-05
208436_s_at	IRF7	interferon regulatory factor 7	0.555271	1.31299e-05
214605_x_at	GPR1	G protein-coupled receptor 1	0.554883	1.33529e-05
203092_at	TIMM44	translocase of inner mitochondrial membrane 44 homolog (yeast)	0.554763	1.34222e-05
214677_x_at	IGLV1-44 /// LOC100290481	immunoglobulin lambda variable 1-44 /// immunoglobulin lambda light chain-like	0.553462	1.41984e-05
235045_at	RBM7	RNA binding motif protein 7	0.553215	1.43504e-05
231772_x_at	CENPH	centromere protein H	-0.55271	1.46656e-05
212993_at	NACC2	NACC family member 2, BEN and BTB (POZ) domain containing	0.552052	1.5086e-05
222651_s_at	TRPS1	trichorhinophalangeal syndrome I	0.549359	1.69256e-05
214906_x_at	N4BP2L1	NEDD4 binding protein 2-like 1	-0.549064	1.71393e-05
212717_at	PLEKHM1	pleckstrin homology domain containing, family M (with RUN domain) member 1	0.548408	1.76235e-05
238964_at	FIGN	fidgetin	0.546998	1.87075e-05
200906_s_at	PALLD	palladin, cytoskeletal associated protein	0.546723	1.89258e-05
204198_s_at	RUNX3	runt-related transcription factor 3	0.546603	1.90216e-05
237262_at	FAM59A	family with sequence similarity 59, member A	0.546049	1.94714e-05
219863_at	HERC5	hect domain and RLD 5	0.545828	1.9653e-05
38671_at	PLXND1	plexin D1	0.545674	1.97812e-05
233555_s_at	SULF2	sulfatase 2	-0.54526	2.01279e-05
228479_at	SOAT1	sterol O-acyltransferase 1	0.544654	2.06463e-05
215121_x_at	IGLC7 /// IGLV1-44 /// LOC100290481	immunoglobulin lambda constant 7 /// immunoglobulin lambda variable 1-44 /// immunoglob	0.544538	2.07467e-05
228531_at	SAMD9	sterile alpha motif domain containing 9	0.544422	2.08476e-05
235765_at	TLE4	transducin-like enhancer of split 4 (E(sp1) homolog, Drosophila)	0.544319	2.09378e-05
229686_at	P2RY8	purinergic receptor P2Y, G-protein coupled, 8	0.542824	2.22867e-05
203958_s_at	ZBTB40	zinc finger and BTB domain containing 40	0.541708	2.33462e-05
213050_at	COBL	cordon-bleu homolog (mouse)	0.53977	2.52962e-05
48531_at	TNIP2	TNFAIP3 interacting protein 2	0.538986	2.61262e-05
228617_at	XAF1	XIAP associated factor 1	0.53863	2.65125e-05
206190_at	GPR17	G protein-coupled receptor 17	0.538456	2.67023e-05
221671_x_at	IGK@ /// IGKC	immunoglobulin kappa locus /// immunoglobulin kappa constant	0.536957	2.83947e-05
202531_at	IRF1	interferon regulatory factor 1	0.534464	3.14295e-05
44673_at	SIGLEC1	sialic acid binding Ig-like lectin 1, sialoadhesin	0.533384	3.28355e-05
224780_at	RBM17	RNA binding motif protein 17	0.532702	3.37523e-05
229696_at	FECH	ferrochelatase	-0.532037	3.46692e-05
1555852_at	LOC100507463	hypothetical LOC100507463	0.53199	3.47351e-05
1557116_at	APOL6	apolipoprotein L, 6	0.531889	3.48763e-05
222562_s_at	TNKS2	tankyrase, TRF1-interacting ankyrin-related ADP-ribose polymerase 2	0.531812	3.49846e-05
226075_at	SPSB1	splA/ryanodine receptor domain and SOCS box containing 1	0.531555	3.53477e-05
215020_at	NRXN3	neurexin 3	-0.530867	3.63383e-05
208438_s_at	FGR	Gardner-Rasheed feline sarcoma viral (v-fgr) oncogene homolog	0.530825	3.64e-05
227013_at	LATS2	LATS, large tumor suppressor, homolog 2 (Drosophila)	0.529798	3.79276e-05
224374_s_at	EMILIN2	elastin microfibril interfacer 2	0.528658	3.96933e-05
1552507_at	KCNE4	potassium voltage-gated channel, Isk-related family, member 4	0.52861	3.9769e-05
203210_s_at	RFC5	replication factor C (activator 1) 5, 36.5kDa	-0.528241	4.03577e-05
213983_s_at	PDS5A	PDS5, regulator of cohesion maintenance, homolog A (S. cerevisiae)	-0.528052	4.06629e-05
232160_s_at	TNIP2	TNFAIP3 interacting protein 2	0.527807	4.10609e-05
223016_x_at	ZRANB2	zinc finger, RAN-binding domain containing 2	0.526036	4.40452e-05
213389_at	ZNF592	zinc finger protein 592	0.525168	4.55803e-05
209153_s_at	TCF3	transcription factor 3 (E2A immunoglobulin enhancer binding factors E12/E47)	0.524865	4.61269e-05
232500_at	RALGAPA2	Ral GTPase activating protein, alpha subunit 2 (catalytic)	0.524771	4.6297e-05
223380_s_at	LATS2	LATS, large tumor suppressor, homolog 2 (Drosophila)	0.52452	4.67572e-05
222756_s_at	ARRB1	arrestin, beta 1	0.524025	4.76748e-05
204149_s_at	GSTM4	glutathione S-transferase mu 4	-0.523695	4.82959e-05
234953_x_at	ZNF19	zinc finger protein 19	-0.522976	4.96773e-05
206133_at	XAF1	XIAP associated factor 1	0.522807	5.00056e-05
219011_at	PLEKHA4	pleckstrin homology domain containing, family A (phosphoinositide binding specific) mem	0.52248	5.06504e-05
1558117_s_at	USP31	ubiquitin specific peptidase 31	0.521955	5.16992e-05
1553218_a_at	ZNF512	zinc finger protein 512	-0.521866	5.18785e-05
205829_at	HSD17B1	hydroxysteroid (17-beta) dehydrogenase 1	0.521681	5.22529e-05
1559591_s_at	CHDH	choline dehydrogenase	0.52164	5.23361e-05
1555131_a_at	PER3	period homolog 3 (Drosophila)	-0.52162	5.23769e-05
205511_at	FLJ10038	hypothetical protein FLJ10038	0.521163	5.3318e-05
221651_x_at	IGK@ /// IGKC	immunoglobulin kappa locus /// immunoglobulin kappa constant	0.520767	5.41459e-05
211536_x_at	MAP3K7	mitogen-activated protein kinase kinase kinase 7	-0.520618	5.44604e-05
227626_at	PAQR8	progestin and adipoQ receptor family member VIII	0.519148	5.76518e-05
225590_at	SH3RF1	SH3 domain containing ring finger 1	0.519016	5.79483e-05
206214_at	PLA2G7	phospholipase A2, group VII (platelet-activating factor acetylhydrolase, plasma)	0.518261	5.96604e-05
209799_at	PRKAA1	protein kinase, AMP-activated, alpha 1 catalytic subunit	-0.518017	6.0225e-05
1559881_s_at	ZNF12	zinc finger protein 12	-0.517792	6.07486e-05
209805_at	PMS2 /// PMS2CL	PMS2 postmeiotic segregation increased 2 (S. cerevisiae) /// PMS2 C-terminal like pseud	-0.517647	6.10888e-05
238444_at	ZNF618	zinc finger protein 618	0.517555	6.13059e-05
215379_x_at	IGLC7 /// IGLV1-44	immunoglobulin lambda constant 7 /// immunoglobulin lambda variable 1-44	0.516873	6.29346e-05
203445_s_at	CTDSP2	CTD (carboxy-terminal domain, RNA polymerase II, polypeptide A) small phosphatase 2	0.515655	6.59401e-05
209040_s_at	PSMB8	proteasome (prosome, macropain) subunit, beta type, 8 (large multifunctional peptidase	0.515527	6.62637e-05
201035_s_at	HADH	hydroxyacyl-CoA dehydrogenase	-0.515073	6.74229e-05
209138_x_at	IGL@	Immunoglobulin lambda locus	0.514481	6.89623e-05
235507_at	PCMTD1	protein-L-isoaspartate (D-aspartate) O-methyltransferase domain containing 1	0.514366	6.92653e-05
205822_s_at	HMGCS1	3-hydroxy-3-methylglutaryl-CoA synthase 1 (soluble)	-0.514321	6.93838e-05
214428_x_at	C4A /// C4B /// LOC100509001	complement component 4A (Rodgers blood group) /// complement component 4B (Chido blood	0.514179	6.97607e-05
1567458_s_at	RAC1	ras-related C3 botulinum toxin substrate 1 (rho family, small GTP binding protein Rac1)	-0.514132	6.98869e-05
235133_at	ZDHHC14	zinc finger, DHHC-type containing 14	0.513643	7.11973e-05
233292_s_at	ANKHD1 /// ANKHD1-EIF4EBP3	ankyrin repeat and KH domain containing 1 /// ANKHD1-EIF4EBP3 readthrough	-0.513316	7.2089e-05
229350_x_at	PARP10	poly (ADP-ribose) polymerase family, member 10	0.512927	7.31588e-05
202269_x_at	GBP1	guanylate binding protein 1, interferon-inducible, 67kDa	0.512851	7.33724e-05
202272_s_at	FBXO28	F-box protein 28	-0.512545	7.42257e-05
38241_at	BTN3A3	butyrophilin, subfamily 3, member A3	0.512427	7.45596e-05
204533_at	CXCL10	chemokine (C-X-C motif) ligand 10	0.511523	7.71516e-05
202423_at	MYST3	MYST histone acetyltransferase (monocytic leukemia) 3	0.511445	7.73781e-05
212235_at	PLXND1	plexin D1	0.509384	8.36191e-05
217520_x_at	LOC283683	hypothetical LOC283683	0.509228	8.41085e-05
206695_x_at	ZNF43	zinc finger protein 43	-0.509076	8.45886e-05
204324_s_at	GOLIM4	golgi integral membrane protein 4	0.509051	8.46686e-05
242234_at	XAF1	XIAP associated factor 1	0.508275	8.71638e-05
228755_at	GIGYF1	GRB10 interacting GYF protein 1	0.507797	8.87349e-05
218349_s_at	ZWILCH	Zwilch, kinetochore associated, homolog (Drosophila)	-0.507622	8.93146e-05
1553313_s_at	SLC5A3	solute carrier family 5 (sodium/myo-inositol cotransporter), member 3	0.506925	9.16657e-05
213596_at	CASP4	caspase 4, apoptosis-related cysteine peptidase	0.506897	9.17589e-05
1554145_a_at	KLRAQ1	KLRAQ motif containing 1	-0.50683	9.1989e-05
209225_x_at	TNPO1	transportin 1	0.506767	9.22062e-05
212845_at	SAMD4A	sterile alpha motif domain containing 4A	0.506762	9.22219e-05
224795_x_at	IGK@ /// IGKC	immunoglobulin kappa locus /// immunoglobulin kappa constant	0.505684	9.59882e-05
205187_at	SMAD5	SMAD family member 5	0.505599	9.62927e-05
223220_s_at	PARP9	poly (ADP-ribose) polymerase family, member 9	0.505372	9.71056e-05
222851_at	ZNF654	zinc finger protein 654	-0.505348	9.71906e-05
201369_s_at	ZFP36L2	zinc finger protein 36, C3H type-like 2	0.505157	9.788e-05
205101_at	CIITA	class II, major histocompatibility complex, transactivator	0.504195	0.000101426
1555326_a_at	ADAM9	ADAM metallopeptidase domain 9	-0.504137	0.000101642
1555153_s_at	FCHO2	FCH domain only 2	0.504086	0.000101835
202133_at	WWTR1	WW domain containing transcription regulator 1	0.503973	0.000102259
235487_at	LOC100506701	hypothetical LOC100506701	0.50362	0.000103596
202644_s_at	TNFAIP3	tumor necrosis factor, alpha-induced protein 3	0.503518	0.000103987
227039_at	AKAP13	A kinase (PRKA) anchor protein 13	0.503433	0.000104313
223923_at	C21orf62	chromosome 21 open reading frame 62	0.503433	0.000104315
227212_s_at	PHF19	PHD finger protein 19	0.503409	0.000104407
201867_s_at	TBL1X	transducin (beta)-like 1X-linked	0.503059	0.00010576
224739_at	PIM3	pim-3 oncogene	0.50299	0.000106029
213752_at	KAZ	kazrin	0.502873	0.000106484
201728_s_at	KIAA0100	KIAA0100	0.502739	0.00010701
236945_at	C9orf93	chromosome 9 open reading frame 93	-0.502688	0.000107213
1569290_s_at	GRIA3	glutamate receptor, ionotrophic, AMPA 3	-0.502584	0.00010762
205917_at	ZNF264	zinc finger protein 264	0.502324	0.000108652
214770_at	MSR1	macrophage scavenger receptor 1	0.502204	0.000109133
33646_g_at	GM2A	GM2 ganglioside activator	-0.501882	0.000110428
209055_s_at	CDC5L	CDC5 cell division cycle 5-like (S. pombe)	-0.500793	0.000114916
208965_s_at	IFI16	interferon, gamma-inducible protein 16	0.500081	0.000117941
203412_at	LZTR1	leucine-zipper-like transcription regulator 1	0.499768	0.000119293
200730_s_at	PTP4A1	protein tyrosine phosphatase type IVA, member 1	-0.499184	0.000121851
44822_s_at	MIER2	mesoderm induction early response 1, family member 2	0.498822	0.000123465
226171_at	ZDHHC3	zinc finger, DHHC-type containing 3	0.498565	0.000124624
203148_s_at	TRIM14	tripartite motif-containing 14	0.498157	0.000126479
227807_at	PARP9	poly (ADP-ribose) polymerase family, member 9	0.498135	0.000126579
213926_s_at	AGFG1	ArfGAP with FG repeats 1	0.497989	0.00012725
216294_s_at	KIAA1109	KIAA1109	-0.497504	0.000129503
1555325_s_at	LOC100287515 /// ZNF26	zinc finger protein 26-like /// zinc finger protein 26	-0.496919	0.00013227
235478_at	DCLRE1C	DNA cross-link repair 1C	0.496876	0.000132475
203479_s_at	OTUD4	OTU domain containing 4	0.496301	0.000135251
201069_at	MMP2	matrix metallopeptidase 2 (gelatinase A, 72kDa gelatinase, 72kDa type IV collagenase)	0.496212	0.000135685
212480_at	SPECC1L	sperm antigen with calponin homology and coiled-coil domains 1-like	0.496163	0.000135921
230612_at	WDR73	WD repeat domain 73	0.495998	0.000136731
226757_at	IFIT2	interferon-induced protein with tetratricopeptide repeats 2	0.495943	0.000137002
233868_x_at	ADAM33	ADAM metallopeptidase domain 33	0.495678	0.000138316
225076_s_at	ZNFX1	zinc finger, NFX1-type containing 1	0.495166	0.000140882
1558527_at	LOC100132707	hypothetical LOC100132707	0.495099	0.000141218
215605_at	NCOA2	Nuclear receptor coactivator 2	0.494052	0.000146616
222912_at	ARRB1	arrestin, beta 1	0.49358	0.000149111
227514_at	ITPRIPL2	inositol 1,4,5-triphosphate receptor interacting protein-like 2	0.49298	0.000152338
209050_s_at	RALGDS	ral guanine nucleotide dissociation stimulator	0.492884	0.00015286
1557261_at	WHAMML1 /// WHAMML2	WAS protein homolog associated with actin, golgi membranes and microtubules-like 1 (pse	0.492843	0.000153082
239889_at	SERP2	Stress-associated endoplasmic reticulum protein family member 2	0.492839	0.000153108
236645_at	LOC100506312	hypothetical LOC100506312	0.492671	0.000154024
227084_at	DTNA	dystrobrevin, alpha	0.49261	0.00015436
217542_at	MDM2	Mdm2 p53 binding protein homolog (mouse)	0.492237	0.00015642
201125_s_at	ITGB5	integrin, beta 5	0.491607	0.000159966
205001_s_at	DDX3Y	DEAD (Asp-Glu-Ala-Asp) box polypeptide 3, Y-linked	0.491518	0.000160467
208940_at	SEPHS1	selenophosphate synthetase 1	0.491468	0.000160754
206968_s_at	NFRKB	nuclear factor related to kappaB binding protein	-0.491321	0.000161593
231017_at	STK11	serine/threonine kinase 11	0.491034	0.000163247
242807_at	FSD1L	fibronectin type III and SPRY domain containing 1-like	-0.490843	0.000164358
221081_s_at	DENND2D	DENN/MADD domain containing 2D	0.490643	0.000165521
210317_s_at	YWHAE	tyrosine 3-monooxygenase/tryptophan 5-monooxygenase activation protein, epsilon polypep	-0.490339	0.000167315
1557121_s_at	LOC100289294	Hypothetical protein LOC100289294	0.490307	0.000167503
241985_at	JMY	junction mediating and regulatory protein, p53 cofactor	-0.490123	0.000168597
219108_x_at	DDX27 /// SS18	DEAD (Asp-Glu-Ala-Asp) box polypeptide 27 /// synovial sarcoma translocation, chromosom	0.490014	0.000169245
218498_s_at	ERO1L	ERO1-like (S. cerevisiae)	-0.489814	0.000170442
200616_s_at	MLEC	malectin	0.489657	0.00017139
215693_x_at	DDX27	DEAD (Asp-Glu-Ala-Asp) box polypeptide 27	0.489183	0.000174279
227152_at	C12orf35	chromosome 12 open reading frame 35	0.489069	0.00017498
220240_s_at	TMCO3	transmembrane and coiled-coil domains 3	-0.48901	0.000175344
230753_at	PATL2	protein associated with topoisomerase II homolog 2 (yeast)	0.488803	0.000176626
52255_s_at	COL5A3	collagen, type V, alpha 3	0.488726	0.000177105
221653_x_at	APOL2	apolipoprotein L, 2	0.48865	0.000177581
215049_x_at	CD163	CD163 molecule	0.488075	0.000181205
1552925_at	PCDH10	protocadherin 10	-0.487899	0.000182329
211654_x_at	HLA-DQB1	major histocompatibility complex, class II, DQ beta 1	0.487892	0.000182373
227954_at	ITPRIPL2	inositol 1,4,5-triphosphate receptor interacting protein-like 2	0.487659	0.000183868
229954_at	CHDH	choline dehydrogenase	0.487525	0.00018474
225937_at	CUX1	cut-like homeobox 1	0.487094	0.000187549
230748_at	SLC16A6	solute carrier family 16, member 6 (monocarboxylic acid transporter 7)	-0.487035	0.000187935
213553_x_at	APOC1	apolipoprotein C-I	0.486909	0.000188765
213062_at	NTAN1	N-terminal asparagine amidase	0.486472	0.000191674
210740_s_at	ITPK1	inositol 1,3,4-triphosphate 5/6 kinase	0.486248	0.000193178
240602_at	HBS1L	HBS1-like (S. cerevisiae)	0.486176	0.000193663
244350_at	MYO10	myosin X	0.486084	0.000194285
222526_at	GATAD2A	GATA zinc finger domain containing 2A	0.485892	0.000195594
225956_at	C5orf41	chromosome 5 open reading frame 41	0.485726	0.00019673
205483_s_at	ISG15	ISG15 ubiquitin-like modifier	0.485416	0.000198867
209715_at	CBX5	chromobox homolog 5	0.484701	0.000203875
222762_x_at	LIMD1	LIM domains containing 1	0.4844	0.000206016
222037_at	MCM4	minichromosome maintenance complex component 4	-0.484329	0.000206523
208054_at	HERC4	hect domain and RLD 4	0.484113	0.000208079
1557236_at	APOL6	apolipoprotein L, 6	0.484037	0.000208623
226892_at	C10orf12	chromosome 10 open reading frame 12	0.48395	0.000209254
1553706_at	HTRA4	HtrA serine peptidase 4	0.483492	0.000212606
203457_at	STX7	syntaxin 7	-0.483471	0.000212757
202714_s_at	KIAA0391	KIAA0391	0.48305	0.00021588
220160_s_at	KPTN	kaptin (actin binding protein)	0.483038	0.00021597
1558733_at	ZBTB38	zinc finger and BTB domain containing 38	0.482968	0.000216491
202132_at	WWTR1	WW domain containing transcription regulator 1	0.482577	0.000219437
1557944_s_at	CTNND1	catenin (cadherin-associated protein), delta 1	-0.482549	0.000219649
210470_x_at	NONO	non-POU domain containing, octamer-binding	-0.48248	0.000220171
206113_s_at	RAB5A	RAB5A, member RAS oncogene family	-0.482409	0.00022071
223980_s_at	SP110	SP110 nuclear body protein	0.482291	0.000221613
1553172_at	ZNF777	zinc finger protein 777	0.48165	0.000226563
210538_s_at	BIRC3	baculoviral IAP repeat-containing 3	0.48164	0.00022664
220326_s_at	ARHGEF40	Rho guanine nucleotide exchange factor (GEF) 40	0.481523	0.000227552
203956_at	MORC2	MORC family CW-type zinc finger 2	0.481266	0.000229572
244515_at	PSMD7	Proteasome (prosome, macropain) 26S subunit, non-ATPase, 7	0.481226	0.000229891
224730_at	DCAF7	DDB1 and CUL4 associated factor 7	0.481106	0.000230844
240432_x_at	KLF7	Kruppel-like factor 7 (ubiquitous)	0.481015	0.000231561
213430_at	RUFY3	RUN and FYVE domain containing 3	0.480945	0.000232123
216266_s_at	ARFGEF1	ADP-ribosylation factor guanine nucleotide-exchange factor 1(brefeldin A-inhibited)	-0.480796	0.000233316
205596_s_at	SMURF2	SMAD specific E3 ubiquitin protein ligase 2	0.480756	0.000233634
215946_x_at	IGLL3P	immunoglobulin lambda-like polypeptide 3, pseudogene	0.480496	0.000235731
202185_at	PLOD3	procollagen-lysine, 2-oxoglutarate 5-dioxygenase 3	0.480261	0.000237639
224701_at	PARP14	poly (ADP-ribose) polymerase family, member 14	0.479675	0.000242451
233229_at	SCFD1	sec1 family domain containing 1	0.47959	0.000243156
218953_s_at	PCYOX1L	prenylcysteine oxidase 1 like	-0.479444	0.000244379
238585_at	GTDC1	glycosyltransferase-like domain containing 1	-0.479416	0.00024461
229913_at	C7orf61	chromosome 7 open reading frame 61	0.479261	0.000245913
222697_s_at	ABHD10	abhydrolase domain containing 10	-0.479195	0.000246461
228381_at	LOC100287628	Hypothetical protein LOC100287628	-0.478905	0.00024892
36552_at	C2CD3	C2 calcium-dependent domain containing 3	0.47888	0.000249133
212974_at	DENND3	DENN/MADD domain containing 3	-0.478754	0.000250201
243492_at	THEM4	thioesterase superfamily member 4	0.478392	0.00025331
205871_at	PLGLA /// PLGLB1 /// PLGLB2	plasminogen-like A /// plasminogen-like B1 /// plasminogen-like B2	0.47831	0.000254017
231578_at	GBP1	guanylate binding protein 1, interferon-inducible, 67kDa	0.478267	0.000254397
224945_at	BTBD7	BTB (POZ) domain containing 7	0.478047	0.000256306
1557720_s_at	MYO16	myosin XVI	-0.477931	0.000257321
228230_at	PRIC285	peroxisomal proliferator-activated receptor A interacting complex 285	0.477873	0.000257828
216689_x_at	ARHGAP1	Rho GTPase activating protein 1	-0.477731	0.000259081
231188_at	ZSCAN2	zinc finger and SCAN domain containing 2	0.477612	0.000260127
239212_at	LTV1	LTV1 homolog (S. cerevisiae)	0.477454	0.000261532
225695_at	C2orf18	chromosome 2 open reading frame 18	0.477401	0.000262
230405_at	C5orf56	chromosome 5 open reading frame 56	0.477399	0.000262019
200797_s_at	MCL1	myeloid cell leukemia sequence 1 (BCL2-related)	0.477088	0.000264798
208733_at	RAB2A	RAB2A, member RAS oncogene family	-0.476876	0.000266716
213400_s_at	TBL1X	transducin (beta)-like 1X-linked	0.476768	0.000267692
202453_s_at	GTF2H1	general transcription factor IIH, polypeptide 1, 62kDa	-0.476294	0.000272031
224943_at	BTBD7	BTB (POZ) domain containing 7	0.475585	0.00027863
225929_s_at	RNF213	ring finger protein 213	0.475264	0.000281671
225868_at	TRIM47	tripartite motif-containing 47	0.474934	0.000284824
231577_s_at	GBP1	guanylate binding protein 1, interferon-inducible, 67kDa	0.474753	0.000286562
201830_s_at	NET1	neuroepithelial cell transforming 1	-0.474617	0.00028788
210829_s_at	SSBP2	single-stranded DNA binding protein 2	-0.474321	0.000290762
212463_at	CD59	CD59 molecule, complement regulatory protein	0.474274	0.000291228
225636_at	STAT2	signal transducer and activator of transcription 2, 113kDa	0.474212	0.00029183
221732_at	CANT1	calcium activated nucleotidase 1	0.474184	0.000292106
216361_s_at	MYST3	MYST histone acetyltransferase (monocytic leukemia) 3	0.474103	0.000292902
216368_s_at	COL4A3	collagen, type IV, alpha 3 (Goodpasture antigen)	-0.474057	0.000293358
1556285_s_at	PPA2	pyrophosphatase (inorganic) 2	-0.473953	0.000294386
212420_at	ELF1	E74-like factor 1 (ets domain transcription factor)	0.47379	0.000296001
203760_s_at	SLA	Src-like-adaptor	0.473621	0.000297688
221978_at	HLA-F	major histocompatibility complex, class I, F	0.473294	0.000300973
202869_at	OAS1	2',5'-oligoadenylate synthetase 1, 40/46kDa	0.473244	0.000301477
203032_s_at	FH	fumarate hydratase	-0.472686	0.000307173
222537_s_at	CDC42SE1	CDC42 small effector 1	0.472189	0.000312322
230561_s_at	C2orf67	chromosome 2 open reading frame 67	0.472133	0.000312908
236429_at	ZNF83	zinc finger protein 83	0.472025	0.000314039
222956_at	FIGN	fidgetin	0.471974	0.000314577
204335_at	CCDC94	coiled-coil domain containing 94	0.471951	0.000314817
1569106_s_at	SETD5	SET domain containing 5	-0.471685	0.000317625
201504_s_at	TSN	translin	-0.47168	0.00031768
210153_s_at	ME2	malic enzyme 2, NAD(+)-dependent, mitochondrial	-0.471635	0.000318163
225293_at	COL27A1	collagen, type XXVII, alpha 1	0.471524	0.000319343
1555334_s_at	SLC30A5	solute carrier family 30 (zinc transporter), member 5	-0.471349	0.000321213
225364_at	STK4	serine/threonine kinase 4	0.471283	0.000321918
212707_s_at	RASA4 /// RASA4B /// RASA4P	RAS p21 protein activator 4 /// RAS p21 protein activator 4B /// RAS p21 protein activa	0.470852	0.000326572
229250_at	TPCN2	two pore segment channel 2	0.47077	0.000327465
227022_at	GNPDA2	glucosamine-6-phosphate deaminase 2	-0.470761	0.000327571
203347_s_at	MTF2	metal response element binding transcription factor 2	-0.470731	0.0003279
205310_at	FBXO46	F-box protein 46	0.4705	0.00033043
232179_at	LOC158863	Hypothetical protein LOC158863	0.469949	0.000336531
226327_at	ZNF507	zinc finger protein 507	0.469842	0.000337728
221829_s_at	TNPO1	transportin 1	0.469451	0.000342138
201805_at	PRKAG1	protein kinase, AMP-activated, gamma 1 non-catalytic subunit	-0.469298	0.000343882
211559_s_at	CCNG2	cyclin G2	-0.469108	0.000346055
205149_s_at	CLCN4	chloride channel 4	-0.469104	0.000346099
214297_at	CSPG4	chondroitin sulfate proteoglycan 4	0.469044	0.000346791
229035_s_at	LOC100129637	hypothetical LOC100129637	0.468974	0.000347593
203134_at	PICALM	phosphatidylinositol binding clathrin assembly protein	-0.46887	0.000348796
209424_s_at	AMACR /// C1QTNF3	alpha-methylacyl-CoA racemase /// C1q and tumor necrosis factor related protein 3	-0.468807	0.000349519
205446_s_at	ATF2	activating transcription factor 2	-0.468785	0.000349773
241347_at	RNF213	ring finger protein 213	0.468596	0.000351972
229510_at	MS4A14	membrane-spanning 4-domains, subfamily A, member 14	0.46837	0.000354609
41644_at	SASH1	SAM and SH3 domain containing 1	0.468268	0.000355813
1557278_s_at	TNPO1	Transportin 1	0.468026	0.000358659
231822_at	CTTNBP2NL	CTTNBP2 N-terminal like	-0.467946	0.000359615
243648_at	ZBED6	zinc finger, BED-type containing 6	0.467893	0.000360241
212860_at	ZDHHC18	zinc finger, DHHC-type containing 18	0.467886	0.00036032
234733_s_at	FANCM	Fanconi anemia, complementation group M	-0.467882	0.000360375
211284_s_at	GRN	granulin	0.467725	0.000362242
242828_at	FIGN	fidgetin	0.467658	0.00036304
218335_x_at	TNIP2	TNFAIP3 interacting protein 2	0.467372	0.00036648
240517_at	CBS	cystathionine-beta-synthase	0.467066	0.0003702
213138_at	ARID5A	AT rich interactive domain 5A (MRF1-like)	0.467048	0.000370417
224631_at	ZFP91	zinc finger protein 91 homolog (mouse)	0.466754	0.000374024
239710_at	FIGN	fidgetin	0.466665	0.000375112
223786_at	CHST6	carbohydrate (N-acetylglucosamine 6-O) sulfotransferase 6	0.466346	0.000379066
234485_at	EIF3L	eukaryotic translation initiation factor 3, subunit L	-0.466205	0.000380824
222793_at	DDX58	DEAD (Asp-Glu-Ala-Asp) box polypeptide 58	0.466104	0.000382096
208174_x_at	ZRSR2	zinc finger (CCCH type), RNA-binding motif and serine/arginine rich 2	0.466104	0.000382097
202844_s_at	RALBP1	ralA binding protein 1	0.46603	0.000383026
209862_s_at	CEP57	centrosomal protein 57kDa	-0.465868	0.000385059
212680_x_at	PPP1R14B	protein phosphatase 1, regulatory (inhibitor) subunit 14B	0.465757	0.000386465
243127_x_at	DNASE1	deoxyribonuclease I	0.464868	0.000397878
218661_at	NAT15	N-acetyltransferase 15 (GCN5-related, putative)	0.464473	0.000403052
222929_at	FAM160B2	family with sequence similarity 160, member B2	0.46429	0.000405473
218943_s_at	DDX58	DEAD (Asp-Glu-Ala-Asp) box polypeptide 58	0.464041	0.00040878
228349_at	KIAA1958	KIAA1958	0.464001	0.000409308
239629_at	CFLAR	CASP8 and FADD-like apoptosis regulator	0.463904	0.000410611
226547_at	MYST3	MYST histone acetyltransferase (monocytic leukemia) 3	0.463784	0.000412215
241642_x_at	TLK1	tousled-like kinase 1	0.463587	0.000414877
235457_at	MAML2	mastermind-like 2 (Drosophila)	0.463063	0.000422011
205660_at	OASL	2'-5'-oligoadenylate synthetase-like	0.463043	0.000422285
218905_at	INTS8	integrator complex subunit 8	0.462774	0.000425986
235643_at	SAMD9L	sterile alpha motif domain containing 9-like	0.46273	0.000426603
1555515_a_at	FAM189B	family with sequence similarity 189, member B	-0.462675	0.00042737
225601_at	HMGB3	high-mobility group box 3	-0.462458	0.000430391
235508_at	PML	promyelocytic leukemia	0.462454	0.000430442
222105_s_at	NKIRAS2	NFKB inhibitor interacting Ras-like 2	0.462367	0.000431665
201182_s_at	CHD4	chromodomain helicase DNA binding protein 4	0.46235	0.000431898
227697_at	SOCS3	suppressor of cytokine signaling 3	0.462296	0.000432655
201280_s_at	DAB2	disabled homolog 2, mitogen-responsive phosphoprotein (Drosophila)	0.46205	0.000436128
203723_at	ITPKB	inositol 1,4,5-trisphosphate 3-kinase B	0.462038	0.000436288
231876_at	TRIM56	tripartite motif-containing 56	0.461962	0.000437363
201311_s_at	SH3BGRL	SH3 domain binding glutamic acid-rich protein like	-0.461873	0.000438627
213155_at	WSCD1	WSC domain containing 1	0.461666	0.00044158
58780_s_at	ARHGEF40	Rho guanine nucleotide exchange factor (GEF) 40	0.461586	0.000442726
203645_s_at	CD163	CD163 molecule	0.461434	0.000444915
227131_at	MAP3K3	mitogen-activated protein kinase kinase kinase 3	0.461358	0.000446001
201523_x_at	UBE2N	ubiquitin-conjugating enzyme E2N (UBC13 homolog, yeast)	-0.461298	0.000446877
204245_s_at	RPP14	ribonuclease P/MRP 14kDa subunit	-0.461281	0.000447114
223437_at	PPARA	peroxisome proliferator-activated receptor alpha	0.461269	0.000447293
225234_at	CBL	Cas-Br-M (murine) ecotropic retroviral transforming sequence	0.461217	0.000448043
200678_x_at	GRN	granulin	0.461157	0.000448918
236703_at	NT5C2	5'-nucleotidase, cytosolic II	0.460936	0.00045214
209258_s_at	SMC3	structural maintenance of chromosomes 3	0.460807	0.000454015
214004_s_at	VGLL4	vestigial like 4 (Drosophila)	0.460624	0.000456705
205442_at	MFAP3L	microfibrillar-associated protein 3-like	0.460623	0.000456722
200923_at	LGALS3BP	lectin, galactoside-binding, soluble, 3 binding protein	0.45997	0.000466449
205092_x_at	ZBTB1	zinc finger and BTB domain containing 1	0.459949	0.000466766
223585_x_at	KBTBD2	kelch repeat and BTB (POZ) domain containing 2	-0.4599	0.000467503
210232_at	CDC42	cell division cycle 42 (GTP binding protein, 25kDa)	-0.459739	0.000469926
229268_at	FAM105B	family with sequence similarity 105, member B	0.459627	0.00047163
203833_s_at	TGOLN2	trans-golgi network protein 2	0.459381	0.000475382
219004_s_at	C21orf45	chromosome 21 open reading frame 45	-0.459186	0.000478366
1558501_at	DNM3	dynamin 3	0.458909	0.000482645
225751_at	RBM17	RNA binding motif protein 17	0.458797	0.000484377
228929_at	DNASE1	deoxyribonuclease I	0.458352	0.000491346
219209_at	IFIH1	interferon induced with helicase C domain 1	0.458129	0.000494867
210822_at	RPL13P5	ribosomal protein L13 pseudogene 5	0.457621	0.000502976
207232_s_at	DZIP3	DAZ interacting protein 3, zinc finger	-0.457613	0.000503114
1554417_s_at	APH1A	anterior pharynx defective 1 homolog A (C. elegans)	-0.457373	0.000506987
239740_at	ETV6	ets variant 6	0.457152	0.00051058
209723_at	SERPINB9	serpin peptidase inhibitor, clade B (ovalbumin), member 9	-0.457052	0.000512209
1559731_x_at	MACROD1	MACRO domain containing 1	0.457	0.000513071
233360_at	UBE2I	ubiquitin-conjugating enzyme E2I (UBC9 homolog, yeast)	0.456885	0.000514943
33304_at	ISG20	interferon stimulated exonuclease gene 20kDa	0.456718	0.000517704
235484_at	PTAR1	protein prenyltransferase alpha subunit repeat containing 1	0.456242	0.000525609
241854_at	DNASE1	deoxyribonuclease I	0.456211	0.000526129
209885_at	RHOD	ras homolog gene family, member D	0.456042	0.000528974
219366_at	AVEN	apoptosis, caspase activation inhibitor	0.45593	0.000530871
244011_at	PPM1K	protein phosphatase, Mg2+/Mn2+ dependent, 1K	0.455556	0.000537215
224789_at	DCAF12	DDB1 and CUL4 associated factor 12	0.45545	0.000539036
218999_at	TMEM140	transmembrane protein 140	0.455433	0.000539319
1554627_a_at	ASCC1	activating signal cointegrator 1 complex subunit 1	-0.455274	0.000542055
1569385_s_at	TET2	tet oncogene family member 2	0.454955	0.000547575
228851_s_at	ENSA	endosulfine alpha	-0.454915	0.000548263
224410_s_at	LMBR1	limb region 1 homolog (mouse)	-0.454759	0.000550976
230629_s_at	EP400	E1A binding protein p400	0.454479	0.000555894
214600_at	TEAD1	TEA domain family member 1 (SV40 transcriptional enhancer factor)	0.454475	0.000555962
91617_at	DGCR8	DiGeorge syndrome critical region gene 8	0.454299	0.000559082
221765_at	UGCG	UDP-glucose ceramide glucosyltransferase	0.454239	0.000560132
215499_at	MAP2K3	mitogen-activated protein kinase kinase 3	0.454059	0.000563331
208003_s_at	NFAT5	nuclear factor of activated T-cells 5, tonicity-responsive	0.453997	0.000564451
1554774_at	MINA	MYC induced nuclear antigen	-0.453823	0.000567558
1555916_at	RPUSD3	RNA pseudouridylate synthase domain containing 3	0.45353	0.000572841
203957_at	E2F6	E2F transcription factor 6	0.45339	0.000575385
212483_at	NIPBL	Nipped-B homolog (Drosophila)	0.453214	0.000578585
226871_s_at	ATG4D	ATG4 autophagy related 4 homolog D (S. cerevisiae)	0.453015	0.000582231
235200_at	ZNF561	zinc finger protein 561	0.452855	0.000585175
243963_at	SDCCAG8	Serologically defined colon cancer antigen 8	0.452778	0.000586595
212141_at	MCM4	minichromosome maintenance complex component 4	-0.452649	0.000588989
201868_s_at	TBL1X	transducin (beta)-like 1X-linked	0.452386	0.000593884
1405_i_at	CCL5	chemokine (C-C motif) ligand 5	0.452342	0.000594699
230242_at	NFASC	neurofascin	0.452227	0.000596865
218153_at	CARS2	cysteinyl-tRNA synthetase 2, mitochondrial (putative)	0.452204	0.00059729
238470_at	SYS1	SYS1 Golgi-localized integral membrane protein homolog (S. cerevisiae)	0.452184	0.000597676
219172_at	UBTD1	ubiquitin domain containing 1	0.452148	0.000598347
213647_at	DNA2	DNA replication helicase 2 homolog (yeast)	0.452094	0.000599374
201308_s_at	2012-09-11	septin 11	-0.451503	0.000610597
212886_at	CCDC69	coiled-coil domain containing 69	0.451451	0.000611597
1557036_at	ZBTB1	Zinc finger and BTB domain containing 1	0.451338	0.000613773
231994_at	CHDH	choline dehydrogenase	0.450975	0.000620794
201206_s_at	RRBP1	ribosome binding protein 1 homolog 180kDa (dog)	0.450935	0.000621585
231775_at	TNFRSF10A	tumor necrosis factor receptor superfamily, member 10a	0.450875	0.000622748
203255_at	FBXO11	F-box protein 11	0.45081	0.000624021
238010_at	C1orf174	chromosome 1 open reading frame 174	-0.450705	0.000626071
227070_at	GLT8D2	glycosyltransferase 8 domain containing 2	-0.450623	0.000627686
209480_at	HLA-DQB1	major histocompatibility complex, class II, DQ beta 1	0.450375	0.000632587
228928_x_at	BANP	BTG3 associated nuclear protein	0.45021	0.000635849
210581_x_at	PATZ1	POZ (BTB) and AT hook containing zinc finger 1	-0.450186	0.000636332
222501_s_at	REPIN1	replication initiator 1	-0.449987	0.0006403
226178_at	SOCS4	suppressor of cytokine signaling 4	0.449846	0.000643131
1555495_a_at	CWC27	CWC27 spliceosome-associated protein homolog (S. cerevisiae)	0.449717	0.000645732
212102_s_at	KPNA6	karyopherin alpha 6 (importin alpha 7)	-0.449705	0.000645959
205161_s_at	PEX11A	peroxisomal biogenesis factor 11 alpha	-0.449702	0.000646032
38069_at	CLCN7	chloride channel 7	0.449615	0.00064779
235273_at	DYX1C1	dyslexia susceptibility 1 candidate 1	-0.449346	0.000653238
201799_s_at	OSBP	oxysterol binding protein	-0.449097	0.000658336
225615_at	IFFO2	intermediate filament family orphan 2	0.449084	0.000658607
212890_at	SLC38A10	solute carrier family 38, member 10	0.448643	0.000667719
210368_at	PCDHGA8	protocadherin gamma subfamily A, 8	0.448527	0.000670133
213096_at	TMCC2	transmembrane and coiled-coil domain family 2	0.448371	0.000673389
229181_s_at	HAUS2	HAUS augmin-like complex, subunit 2	-0.44803	0.000680569
211031_s_at	CLIP2	CAP-GLY domain containing linker protein 2	0.447999	0.000681212
209374_s_at	IGHM	immunoglobulin heavy constant mu	0.447988	0.000681458
212923_s_at	C6orf145	chromosome 6 open reading frame 145	0.447941	0.000682441
244597_at	SPATS2L	Spermatogenesis associated, serine-rich 2-like	0.447805	0.000685338
206587_at	CCT6B	chaperonin containing TCP1, subunit 6B (zeta 2)	-0.447633	0.000689011
1554470_s_at	ZBTB44	zinc finger and BTB domain containing 44	-0.447582	0.0006901
213073_at	ZFYVE26	zinc finger, FYVE domain containing 26	0.447155	0.000699282
228304_at	RBM43	RNA binding motif protein 43	-0.447102	0.000700434
209354_at	TNFRSF14	tumor necrosis factor receptor superfamily, member 14 (herpesvirus entry mediator)	0.447003	0.000702594
210802_s_at	DIMT1L	DIM1 dimethyladenosine transferase 1-like (S. cerevisiae)	-0.446862	0.000705658
212424_at	PDCD11	programmed cell death 11	0.446829	0.00070638
211535_s_at	FGFR1	fibroblast growth factor receptor 1	0.446765	0.000707779
221234_s_at	BACH2	BTB and CNC homology 1, basic leucine zipper transcription factor 2	0.446753	0.000708055
1557895_at	FLJ35934	FLJ35934	0.446677	0.000709727
214669_x_at	IGKC	Immunoglobulin kappa constant	0.446289	0.000718289
223946_at	MED23	mediator complex subunit 23	-0.446081	0.000722903
224018_s_at	SCD5	stearoyl-CoA desaturase 5	-0.445928	0.000726334
213660_s_at	TOP3B	topoisomerase (DNA) III beta	0.44589	0.000727186
224882_at	ACSS1	acyl-CoA synthetase short-chain family member 1	0.445865	0.000727757
227211_at	PHF19	PHD finger protein 19	0.445666	0.00073224
235529_x_at	SAMHD1	SAM domain and HD domain 1	0.445484	0.000736353
228152_s_at	DDX60L	DEAD (Asp-Glu-Ala-Asp) box polypeptide 60-like	0.445385	0.000738607
216233_at	CD163	CD163 molecule	0.445275	0.00074112
219966_x_at	BANP	BTG3 associated nuclear protein	0.445089	0.000745374
212430_at	RBM38	RNA binding motif protein 38	0.444998	0.000747463
225215_s_at	MTRF1L	mitochondrial translational release factor 1-like	0.444804	0.000751948
40420_at	STK10	serine/threonine kinase 10	0.444724	0.000753791
203206_at	FAM53B	family with sequence similarity 53, member B	0.444558	0.000757651
213918_s_at	NIPBL	Nipped-B homolog (Drosophila)	0.44444	0.000760406
232455_x_at	LOC340085	hypothetical protein LOC340085	0.444392	0.000761526
235751_s_at	VMO1	vitelline membrane outer layer 1 homolog (chicken)	0.44439	0.000761577
242253_at	LOC100506012	serine/threonine-protein phosphatase 5-like	-0.444279	0.000764174
238631_at	ZNF140	Zinc finger protein 140	0.444152	0.000767155
243624_at	PIAS2	Protein inhibitor of activated STAT, 2	-0.443987	0.000771047
204413_at	TRAF2	TNF receptor-associated factor 2	0.443964	0.000771594
220026_at	CLCA4	chloride channel accessory 4	0.443885	0.000773474
239960_x_at	LYRM7	Lyrm7 homolog (mouse)	-0.443825	0.0007749
225800_at	JAZF1	JAZF zinc finger 1	-0.443596	0.000780365
226500_at	ZBTB47	zinc finger and BTB domain containing 47	0.443575	0.000780848
218565_at	C9orf114	chromosome 9 open reading frame 114	0.44355	0.00078145
1554018_at	GPNMB	glycoprotein (transmembrane) nmb	0.443494	0.000782802
213394_at	MAPKBP1	mitogen-activated protein kinase binding protein 1	0.443342	0.000786462
1554433_a_at	ZNF146	zinc finger protein 146	-0.443318	0.000787028
225139_at	NFATC3	nuclear factor of activated T-cells, cytoplasmic, calcineurin-dependent 3	0.443279	0.000787982
238861_at	SSBP2	single-stranded DNA binding protein 2	-0.443206	0.000789739
211801_x_at	MFN1	mitofusin 1	-0.443194	0.00079003
222753_s_at	SPCS3	signal peptidase complex subunit 3 homolog (S. cerevisiae)	0.443029	0.000794028
222508_s_at	ARGLU1	arginine and glutamate rich 1	0.442696	0.000802162
203499_at	EPHA2	EPH receptor A2	0.44254	0.00080599
207236_at	ZNF345	zinc finger protein 345	0.442534	0.000806125
243696_at	KIAA0562	KIAA0562	0.442433	0.000808617
235243_at	CLIP3	CAP-GLY domain containing linker protein 3	-0.442428	0.000808751
233186_s_at	BANP	BTG3 associated nuclear protein	0.442411	0.000809179
235964_x_at	SAMHD1	SAM domain and HD domain 1	0.442326	0.000811264
203317_at	PSD4	pleckstrin and Sec7 domain containing 4	0.441996	0.000819477
213249_at	FBXL7	F-box and leucine-rich repeat protein 7	0.441966	0.000820231
223558_at	C9orf80	chromosome 9 open reading frame 80	-0.441866	0.000822728
225323_at	CC2D1B	coiled-coil and C2 domain containing 1B	0.441837	0.000823472
235388_at	CHD9	chromodomain helicase DNA binding protein 9	-0.441814	0.000824041
229346_at	NES	nestin	0.441743	0.000825841
224956_at	NUFIP2	nuclear fragile X mental retardation protein interacting protein 2	0.441672	0.000827609
229193_at	LUC7L3	LUC7-like 3 (S. cerevisiae)	0.44145	0.000833228
1564272_a_at	KLHDC1	kelch domain containing 1	-0.441378	0.000835056
243589_at	KIAA1267 /// LOC100294337	KIAA1267 /// hypothetical LOC100294337	0.441298	0.000837099
1556826_s_at	C1orf187	chromosome 1 open reading frame 187	-0.441262	0.000838014
205218_at	POLR3F	polymerase (RNA) III (DNA directed) polypeptide F, 39 kDa	-0.441259	0.000838095
234660_s_at	DIS3	DIS3 mitotic control homolog (S. cerevisiae)	-0.441207	0.000839426
222785_x_at	C11orf1	chromosome 11 open reading frame 1	-0.441029	0.000843985
201422_at	IFI30	interferon, gamma-inducible protein 30	0.440987	0.000845069
210541_s_at	TRIM27	tripartite motif-containing 27	-0.440907	0.000847126
213236_at	SASH1	SAM and SH3 domain containing 1	0.4409	0.000847299
41160_at	MBD3	methyl-CpG binding domain protein 3	0.440773	0.000850569
221618_s_at	TAF9B	TAF9B RNA polymerase II, TATA box binding protein (TBP)-associated factor, 31kDa	-0.440727	0.000851763
235124_at	LOC645212	hypothetical LOC645212	-0.44068	0.000852991
209456_s_at	FBXW11	F-box and WD repeat domain containing 11	-0.440553	0.000856266
210892_s_at	GTF2I	general transcription factor IIi	-0.440366	0.000861158
208819_at	RAB8A	RAB8A, member RAS oncogene family	0.440322	0.000862311
214038_at	CCL8	chemokine (C-C motif) ligand 8	0.440304	0.000862778
203226_s_at	TSPAN31	tetraspanin 31	-0.440266	0.000863757
223696_at	ARSD	arylsulfatase D	-0.440014	0.000870406
214593_at	PIAS2	protein inhibitor of activated STAT, 2	-0.439858	0.000874519
226187_at	CDS1	CDP-diacylglycerol synthase (phosphatidate cytidylyltransferase) 1	-0.439822	0.000875489
202040_s_at	KDM5A	lysine (K)-specific demethylase 5A	0.439796	0.000876159
214924_s_at	TRAK1	trafficking protein, kinesin binding 1	0.439781	0.000876559
223672_at	SGIP1	SH3-domain GRB2-like (endophilin) interacting protein 1	-0.439777	0.00087667
1553957_at	ZNF564	zinc finger protein 564	0.439777	0.000876679
1567013_at	NFE2L2	nuclear factor (erythroid-derived 2)-like 2	0.43976	0.000877126
202576_s_at	DDX19A /// DDX19B	DEAD (Asp-Glu-Ala-As) box polypeptide 19A /// DEAD (Asp-Glu-Ala-As) box polypeptide 19B	-0.439746	0.000877485
221851_at	DCAF15	DDB1 and CUL4 associated factor 15	-0.439724	0.000878067
203308_x_at	HPS1	Hermansky-Pudlak syndrome 1	0.439616	0.000880964
235024_at	PHF17	PHD finger protein 17	-0.439473	0.00088477
1569661_at	NPAS3	neuronal PAS domain protein 3	0.439305	0.000889298
243407_at	MFSD8	major facilitator superfamily domain containing 8	-0.439252	0.000890718
217909_s_at	MLX	MAX-like protein X	-0.439249	0.000890809
227931_at	INO80D	INO80 complex subunit D	0.439082	0.000895306
214836_x_at	IGK@ /// IGKC /// IGKV1-5	immunoglobulin kappa locus /// immunoglobulin kappa constant /// immunoglobulin kappa v	0.439046	0.000896274
204227_s_at	TK2	thymidine kinase 2, mitochondrial	0.439026	0.00089682
1556613_s_at	DPY19L4	dpy-19-like 4 (C. elegans)	-0.439016	0.000897085
209426_s_at	AMACR /// C1QTNF3	alpha-methylacyl-CoA racemase /// C1q and tumor necrosis factor related protein 3	-0.438933	0.000899351
215225_s_at	GPR17	G protein-coupled receptor 17	0.438821	0.000902392
202270_at	GBP1	guanylate binding protein 1, interferon-inducible, 67kDa	0.438809	0.000902731
1555803_a_at	C11orf57	chromosome 11 open reading frame 57	-0.438665	0.000906653
1555360_a_at	DNAJC11	DnaJ (Hsp40) homolog, subfamily C, member 11	-0.438664	0.000906691
238762_at	MTHFD2L	methylenetetrahydrofolate dehydrogenase (NADP+ dependent) 2-like	0.438546	0.000909921
209332_s_at	MAX	MYC associated factor X	0.438531	0.00091034
217905_at	C10orf119	chromosome 10 open reading frame 119	0.438502	0.00091114
203628_at	IGF1R	insulin-like growth factor 1 receptor	0.438496	0.000911287
225487_at	TMEM18	transmembrane protein 18	-0.438436	0.000912949
226759_at	IKZF4	IKAROS family zinc finger 4 (Eos)	0.438329	0.000915903
216041_x_at	GRN	granulin	0.438256	0.000917933
239163_at	UBE2B	ubiquitin-conjugating enzyme E2B (RAD6 homolog)	0.438213	0.000919105
243501_at	ATP5F1	ATP synthase, H+ transporting, mitochondrial Fo complex, subunit B1	-0.438123	0.000921602
234974_at	GALM	galactose mutarotase (aldose 1-epimerase)	0.43799	0.000925308
1554465_s_at	ZNF673 /// ZNF674	zinc finger family member 673 /// zinc finger protein 674	-0.437978	0.000925636
221104_s_at	NIPSNAP3B	nipsnap homolog 3B (C. elegans)	-0.437971	0.000925831
217734_s_at	WDR6	WD repeat domain 6	0.437855	0.000929071
216048_s_at	RHOBTB3	Rho-related BTB domain containing 3	-0.437782	0.000931135
220469_at	COPE	coatomer protein complex, subunit epsilon	0.437767	0.00093155
203941_at	INTS9	integrator complex subunit 9	0.437495	0.000939212
1555895_at	DNM2	dynamin 2	0.43741	0.000941614
235713_at	ALKBH8	alkB, alkylation repair homolog 8 (E. coli)	0.437203	0.000947492
223781_x_at	ADH4	alcohol dehydrogenase 4 (class II), pi polypeptide	0.437009	0.000953026
213824_at	OLIG2	oligodendrocyte lineage transcription factor 2	-0.436753	0.000960393
212279_at	TMEM97	transmembrane protein 97	-0.436704	0.000961802
204863_s_at	IL6ST	interleukin 6 signal transducer (gp130, oncostatin M receptor)	0.436576	0.000965488
203542_s_at	KLF9	Kruppel-like factor 9	0.436551	0.000966221
236966_at	ARMC8	armadillo repeat containing 8	0.436283	0.000974031
219684_at	RTP4	receptor (chemosensory) transporter protein 4	0.436266	0.00097452
214059_at	IFI44	Interferon-induced protein 44	0.436153	0.000977822
225634_at	ZC3HAV1	zinc finger CCCH-type, antiviral 1	0.43614	0.000978215
1556017_at	NBEAL2	neurobeachin-like 2	0.436121	0.000978771
227792_at	ITPRIPL2	inositol 1,4,5-triphosphate receptor interacting protein-like 2	0.436093	0.000979598
215781_s_at	TOP3B	topoisomerase (DNA) III beta	-0.436037	0.000981239
201815_s_at	TBC1D5	TBC1 domain family, member 5	-0.435917	0.000984753
202329_at	CSK	c-src tyrosine kinase	0.43586	0.000986448
210337_s_at	ACLY	ATP citrate lyase	-0.43578	0.00098882
230000_at	RNF213	ring finger protein 213	0.435611	0.000993839
226453_at	RNASEH2C	ribonuclease H2, subunit C	0.435589	0.000994472
203047_at	STK10	serine/threonine kinase 10	0.435555	0.000995478
200811_at	CIRBP	cold inducible RNA binding protein	-0.435551	0.000995609
221005_s_at	PTDSS2	phosphatidylserine synthase 2	0.435514	0.000996704
34868_at	SMG5	Smg-5 homolog, nonsense mediated mRNA decay factor (C. elegans)	0.435511	0.000996797
1316_at	THRA	thyroid hormone receptor, alpha (erythroblastic leukemia viral (v-erb-a) oncogene homol	0.435435	0.00099908
207713_s_at	RBCK1	RanBP-type and C3HC4-type zinc finger containing 1	0.435295	0.00100327
229128_s_at	ANP32E	Acidic (leucine-rich) nuclear phosphoprotein 32 family, member E	-0.435183	0.00100663
222510_s_at	MKRN2	makorin ring finger protein 2	-0.434937	0.00101405
228581_at	KCNJ10	potassium inwardly-rectifying channel, subfamily J, member 10	0.434843	0.00101691
215773_x_at	PARP2	poly (ADP-ribose) polymerase 2	-0.434717	0.00102072
215498_s_at	MAP2K3	mitogen-activated protein kinase kinase 3	0.434562	0.00102547
213321_at	BCKDHB	branched chain keto acid dehydrogenase E1, beta polypeptide	-0.434327	0.00103268
1555062_s_at	GTPBP3	GTP binding protein 3 (mitochondrial)	-0.434228	0.00103571
242352_at	NIPBL	Nipped-B homolog (Drosophila)	0.434186	0.00103701
235451_at	SMAD5	SMAD family member 5	0.434149	0.00103817
218036_x_at	NMD3	NMD3 homolog (S. cerevisiae)	-0.434087	0.00104008
244104_at	LOC100506493	hypothetical protein LOC100506493	0.433879	0.00104653
213831_at	HLA-DQA1	major histocompatibility complex, class II, DQ alpha 1	0.433861	0.0010471
228124_at	ABHD12	abhydrolase domain containing 12	0.43381	0.0010487
219744_at	FN3K	fructosamine 3 kinase	-0.433767	0.00105004
203823_at	RGS3	regulator of G-protein signaling 3	0.43366	0.00105337
242665_at	FMNL2	formin-like 2	0.433655	0.00105354
208300_at	PTPRH	protein tyrosine phosphatase, receptor type, H	0.433401	0.00106153
1556894_at	NT5DC2	5'-nucleotidase domain containing 2	0.433398	0.00106163
222921_s_at	HEY2	hairy/enhancer-of-split related with YRPW motif 2	0.433321	0.00106405
220370_s_at	USP36	ubiquitin specific peptidase 36	0.433249	0.00106632
235435_at	AASDH	aminoadipate-semialdehyde dehydrogenase	0.432979	0.0010749
235430_at	C14orf43	chromosome 14 open reading frame 43	0.432736	0.0010827
1552536_at	VTI1A	vesicle transport through interaction with t-SNAREs homolog 1A (yeast)	0.432709	0.00108354
1561687_a_at	ZNF382	zinc finger protein 382	-0.432698	0.00108392
1558809_s_at	LOC284408	hypothetical LOC284408	-0.432685	0.00108434
223596_at	SLC12A6	solute carrier family 12 (potassium/chloride transporters), member 6	-0.43265	0.00108547
235331_x_at	PCGF5	polycomb group ring finger 5	-0.432297	0.00109688
207657_x_at	TNPO1	transportin 1	0.432275	0.00109758
225894_at	SYNPO2	synaptopodin 2	-0.432165	0.00110115
227567_at	LOC100499466	hypothetical LOC100499466	0.431746	0.00111491
209507_at	RPA3	replication protein A3, 14kDa	-0.431664	0.00111759
228378_at	C12orf29	chromosome 12 open reading frame 29	-0.431597	0.00111983
214656_x_at	MYO1C	myosin IC	0.43158	0.00112038
227173_s_at	BACH2	BTB and CNC homology 1, basic leucine zipper transcription factor 2	0.431491	0.00112332
235533_at	COX19	COX19 cytochrome c oxidase assembly homolog (S. cerevisiae)	0.43115	0.00113471
238076_at	GATAD2B	GATA zinc finger domain containing 2B	0.43106	0.0011377
205429_s_at	MPP6	membrane protein, palmitoylated 6 (MAGUK p55 subfamily member 6)	-0.430959	0.00114112
38269_at	PRKD2	protein kinase D2	0.430896	0.00114325
231750_at	PCDHB4	protocadherin beta 4	-0.430839	0.00114514
220956_s_at	EGLN2	egl nine homolog 2 (C. elegans)	0.430782	0.00114708
202226_s_at	CRK	v-crk sarcoma virus CT10 oncogene homolog (avian)	-0.430777	0.00114724
211789_s_at	MLXIP	MLX interacting protein	-0.430732	0.00114878
226544_x_at	MUTED	muted homolog (mouse)	0.430698	0.00114994
205300_s_at	SNRNP35	small nuclear ribonucleoprotein 35kDa (U11/U12)	0.430604	0.0011531
232323_s_at	TTC17	tetratricopeptide repeat domain 17	0.430274	0.00116439
219062_s_at	ZCCHC2	zinc finger, CCHC domain containing 2	0.430085	0.00117087
240210_at	ATAD3C	ATPase family, AAA domain containing 3C	0.429933	0.00117611
205383_s_at	ZBTB20	zinc finger and BTB domain containing 20	0.429919	0.00117659
208316_s_at	OCRL	oculocerebrorenal syndrome of Lowe	-0.429856	0.0011788
203267_s_at	DRG2	developmentally regulated GTP binding protein 2	-0.42984	0.00117933
202864_s_at	SP100	SP100 nuclear antigen	0.4297	0.00118419
223328_at	ARMC10	armadillo repeat containing 10	-0.429613	0.00118724
204804_at	TRIM21	tripartite motif-containing 21	0.429443	0.00119319
204650_s_at	APBB3	amyloid beta (A4) precursor protein-binding, family B, member 3	-0.429289	0.00119859
204416_x_at	APOC1	apolipoprotein C-I	0.428966	0.00121001
225828_at	DAGLB	diacylglycerol lipase, beta	-0.428906	0.00121213
204912_at	IL10RA	interleukin 10 receptor, alpha	0.428588	0.00122346
1552506_at	CRB2	crumbs homolog 2 (Drosophila)	0.428411	0.00122983
238214_at	LRRC69	leucine rich repeat containing 69	0.428387	0.00123071
214129_at	PDE4DIP	phosphodiesterase 4D interacting protein	0.428324	0.00123297
218986_s_at	DDX60	DEAD (Asp-Glu-Ala-Asp) box polypeptide 60	0.428207	0.00123718
231530_s_at	C11orf1	chromosome 11 open reading frame 1	-0.4282	0.00123744
223530_at	TDRKH	tudor and KH domain containing	-0.428033	0.00124349
203505_at	ABCA1	ATP-binding cassette, sub-family A (ABC1), member 1	0.427956	0.00124629
202691_at	SNRPD1	small nuclear ribonucleoprotein D1 polypeptide 16kDa	-0.42792	0.00124764
205129_at	NPM3	nucleophosmin/nucleoplasmin 3	-0.427772	0.00125303
217118_s_at	C22orf9	chromosome 22 open reading frame 9	0.427711	0.00125525
45526_g_at	NAT15	N-acetyltransferase 15 (GCN5-related, putative)	0.427659	0.00125716
212850_s_at	LRP4	low density lipoprotein receptor-related protein 4	0.427509	0.00126269
239635_at	RBM14	RNA binding motif protein 14	0.427419	0.00126599
209468_at	LRP5	low density lipoprotein receptor-related protein 5	0.427356	0.00126835
213548_s_at	CDV3	CDV3 homolog (mouse)	-0.427336	0.00126909
1553940_a_at	LRRC28	leucine rich repeat containing 28	-0.427296	0.00127057
218068_s_at	ZNF672	zinc finger protein 672	0.427144	0.00127621
229743_at	ZNF438	zinc finger protein 438	0.427113	0.00127736
212012_at	PXDN	peroxidasin homolog (Drosophila)	0.427053	0.0012796
207038_at	SLC16A6	solute carrier family 16, member 6 (monocarboxylic acid transporter 7)	-0.426861	0.00128677
231861_at	LRP10	low density lipoprotein receptor-related protein 10	0.426788	0.00128952
218451_at	CDCP1	CUB domain containing protein 1	0.426755	0.00129077
1560060_s_at	VPS37C	vacuolar protein sorting 37 homolog C (S. cerevisiae)	0.426738	0.00129139
202643_s_at	TNFAIP3	tumor necrosis factor, alpha-induced protein 3	0.4267	0.00129283
201460_at	MAPKAPK2	mitogen-activated protein kinase-activated protein kinase 2	0.426692	0.00129311
230337_at	SOS1	son of sevenless homolog 1 (Drosophila)	0.426671	0.00129391
212778_at	PACS2	phosphofurin acidic cluster sorting protein 2	0.426622	0.00129575
1554105_at	TMEM185A	transmembrane protein 185A	-0.426493	0.00130064
223141_at	UCK1	uridine-cytidine kinase 1	0.426488	0.00130084
1568619_s_at	ITPRIPL2	inositol 1,4,5-triphosphate receptor interacting protein-like 2	0.4264	0.00130418
201924_at	AFF1	AF4/FMR2 family, member 1	0.426383	0.00130482
226765_at	SPTBN1	Spectrin, beta, non-erythrocytic 1	0.426368	0.00130536
209110_s_at	RGL2	ral guanine nucleotide dissociation stimulator-like 2	0.426266	0.00130925
222775_s_at	MRPL35	mitochondrial ribosomal protein L35	-0.426101	0.00131556
224467_s_at	PDCD2L	programmed cell death 2-like	-0.42605	0.00131751
210379_s_at	TLK1	tousled-like kinase 1	-0.426046	0.00131766
234952_s_at	PHRF1	PHD and ring finger domains 1	0.42596	0.00132093
1552737_s_at	WWP2	WW domain containing E3 ubiquitin protein ligase 2	-0.425909	0.00132292
219371_s_at	KLF2	Kruppel-like factor 2 (lung)	0.425899	0.0013233
231399_at	RAB3IP	RAB3A interacting protein (rabin3)	0.42573	0.00132982
223947_s_at	MED23	mediator complex subunit 23	-0.425705	0.00133076
204656_at	SHB	Src homology 2 domain containing adaptor protein B	0.425585	0.00133543
219426_at	EIF2C3	eukaryotic translation initiation factor 2C, 3	0.425575	0.0013358
233638_s_at	POMGNT1	protein O-linked mannose beta1,2-N-acetylglucosaminyltransferase	-0.425503	0.0013386
212177_at	SFRS18	splicing factor, arginine/serine-rich 18	0.425287	0.00134699
219379_x_at	ZNF358	zinc finger protein 358	0.425241	0.00134879
203740_at	MPHOSPH6	M-phase phosphoprotein 6	-0.425241	0.0013488
225589_at	SH3RF1	SH3 domain containing ring finger 1	0.425225	0.00134942
226722_at	FAM20C	family with sequence similarity 20, member C	0.42519	0.00135081
230106_at	ZXDC	ZXD family zinc finger C	0.425151	0.00135234
227948_at	FGD4	FYVE, RhoGEF and PH domain containing 4	0.425079	0.00135514
223434_at	GBP3	guanylate binding protein 3	0.425078	0.00135519
218272_at	TTC38	tetratricopeptide repeat domain 38	0.425052	0.0013562
211515_s_at	DSTYK	dual serine/threonine and tyrosine protein kinase	-0.425041	0.00135663
225554_s_at	ANAPC7	anaphase promoting complex subunit 7	0.425037	0.0013568
201635_s_at	FXR1	fragile X mental retardation, autosomal homolog 1	0.425023	0.00135735
231124_x_at	LY9	lymphocyte antigen 9	0.424649	0.00137214
209417_s_at	IFI35	interferon-induced protein 35	0.424527	0.00137698
1554473_at	SRGAP1	SLIT-ROBO Rho GTPase activating protein 1	0.424496	0.00137823
219437_s_at	ANKRD11	ankyrin repeat domain 11	0.42444	0.00138044
215011_at	SNHG3	small nucleolar RNA host gene 3 (non-protein coding)	0.424426	0.00138102
33148_at	ZFR	zinc finger RNA binding protein	0.424369	0.0013833
230535_s_at	ATP5E	ATP synthase, H+ transporting, mitochondrial F1 complex, epsilon subunit	0.424358	0.00138372
201641_at	BST2	bone marrow stromal cell antigen 2	0.424348	0.00138412
220349_s_at	ENGASE	endo-beta-N-acetylglucosaminidase	0.42428	0.00138685
227896_at	BCCIP	BRCA2 and CDKN1A interacting protein	0.424272	0.00138719
217354_s_at	HPS1	Hermansky-Pudlak syndrome 1	-0.424238	0.00138853
208012_x_at	SP110	SP110 nuclear body protein	0.424152	0.001392
208319_s_at	RBM3	RNA binding motif (RNP1, RRM) protein 3	-0.424149	0.0013921
215010_s_at	BRSK2	BR serine/threonine kinase 2	-0.424142	0.00139241
216521_s_at	BRCC3	BRCA1/BRCA2-containing complex, subunit 3	-0.423853	0.00140406
224647_at	CCNY	cyclin Y	-0.423798	0.00140631
222873_s_at	EHMT1	euchromatic histone-lysine N-methyltransferase 1	0.423766	0.00140761
202236_s_at	SLC16A1	solute carrier family 16, member 1 (monocarboxylic acid transporter 1)	-0.423754	0.0014081
236917_at	LRRC34	leucine rich repeat containing 34	-0.423664	0.00141173
221745_at	DCAF7	DDB1 and CUL4 associated factor 7	0.423599	0.0014144
212556_at	SCRIB	scribbled homolog (Drosophila)	0.42351	0.00141802
235308_at	ZBTB20	zinc finger and BTB domain containing 20	0.423397	0.00142267
222606_at	ZWILCH	Zwilch, kinetochore associated, homolog (Drosophila)	-0.42339	0.00142293
204127_at	RFC3	replication factor C (activator 1) 3, 38kDa	-0.423289	0.00142708
221430_s_at	RNF146	ring finger protein 146	-0.423226	0.00142969
211391_s_at	PATZ1	POZ (BTB) and AT hook containing zinc finger 1	-0.4232	0.00143075
226176_s_at	USP42	ubiquitin specific peptidase 42	0.423188	0.00143126
211566_x_at	BRE	brain and reproductive organ-expressed (TNFRSF1A modulator)	-0.423171	0.00143194
234300_s_at	ZFP28	zinc finger protein 28 homolog (mouse)	-0.423111	0.00143442
218243_at	RUFY1	RUN and FYVE domain containing 1	0.423111	0.00143444
224473_x_at	LZTS2	leucine zipper, putative tumor suppressor 2	0.423105	0.00143467
227539_at	GNA13	guanine nucleotide binding protein (G protein), alpha 13	0.423105	0.0014347
207907_at	TNFSF14	tumor necrosis factor (ligand) superfamily, member 14	0.422821	0.00144645
34478_at	RAB11B	RAB11B, member RAS oncogene family	-0.422795	0.00144753
214131_at	CYorf15B	chromosome Y open reading frame 15B	0.422766	0.00144873
212207_at	MED13L	mediator complex subunit 13-like	0.422724	0.00145051
215645_at	FLCN	folliculin	0.422708	0.00145118
225935_at	CUX1	cut-like homeobox 1	0.422656	0.00145334
224832_at	DUSP16	dual specificity phosphatase 16	0.422611	0.00145524
221957_at	PDK3	pyruvate dehydrogenase kinase, isozyme 3	-0.422377	0.00146504
204911_s_at	TRIM3	tripartite motif-containing 3	-0.422279	0.00146916
215734_at	IZUMO4	IZUMO family member 4	-0.422247	0.00147054
236043_at	LOC100130175	hypothetical protein LOC100130175	0.422216	0.00147185
203987_at	FZD6	frizzled homolog 6 (Drosophila)	-0.422208	0.00147218
236207_at	SSFA2	sperm specific antigen 2	0.422125	0.00147569
221962_s_at	UBE2H	ubiquitin-conjugating enzyme E2H (UBC8 homolog, yeast)	-0.422007	0.0014807
203754_s_at	BRF1	BRF1 homolog, subunit of RNA polymerase III transcription initiation factor IIIB (S. ce	0.421944	0.00148339
226806_s_at	NFIA	nuclear factor I/A	0.421938	0.00148365
1557674_s_at	EFCAB2	EF-hand calcium binding domain 2	-0.421893	0.00148553
203959_s_at	ZBTB40	zinc finger and BTB domain containing 40	0.421774	0.00149064
206075_s_at	CSNK2A1	casein kinase 2, alpha 1 polypeptide	-0.421722	0.00149288
213119_at	SLC36A1	solute carrier family 36 (proton/amino acid symporter), member 1	0.421695	0.00149403
229850_at	KDSR	3-ketodihydrosphingosine reductase	0.421636	0.00149654
208459_s_at	XPO7	exportin 7	-0.421624	0.00149707
228774_at	CEP78	centrosomal protein 78kDa	-0.421445	0.00150478
1555522_s_at	DPY30 /// MEMO1	dpy-30 homolog (C. elegans) /// mediator of cell motility 1	-0.421364	0.00150828
209349_at	RAD50	RAD50 homolog (S. cerevisiae)	-0.421287	0.0015116
209060_x_at	NCOA3	nuclear receptor coactivator 3	0.421256	0.00151293
200722_s_at	CAPRIN1	cell cycle associated protein 1	-0.421254	0.00151302
221828_s_at	FAM125B	family with sequence similarity 125, member B	0.42117	0.00151665
225117_at	KIAA1267	KIAA1267	0.421067	0.00152116
228028_at	FAM59B	family with sequence similarity 59, member B	0.421026	0.00152295
209603_at	GATA3	GATA binding protein 3	0.421016	0.00152337
223764_x_at	NIPSNAP3B	nipsnap homolog 3B (C. elegans)	-0.420889	0.00152892
218590_at	C10orf2	chromosome 10 open reading frame 2	0.420764	0.00153437
203492_x_at	CEP57	centrosomal protein 57kDa	-0.4207	0.00153722
209082_s_at	COL18A1	collagen, type XVIII, alpha 1	0.420697	0.00153732
225954_s_at	MIDN	midnolin	0.42068	0.00153807
232342_at	MTMR14	myotubularin related protein 14	0.4205	0.00154602
223713_at	RSPH3	radial spoke 3 homolog (Chlamydomonas)	-0.420268	0.00155629
226367_at	KDM5A	lysine (K)-specific demethylase 5A	0.420244	0.00155734
34406_at	PACS2	phosphofurin acidic cluster sorting protein 2	0.420146	0.00156173
200827_at	PLOD1	procollagen-lysine 1, 2-oxoglutarate 5-dioxygenase 1	0.41999	0.0015687
234726_s_at	TMEM168	transmembrane protein 168	-0.419977	0.00156927
238025_at	MLKL	mixed lineage kinase domain-like	0.41995	0.00157046
210705_s_at	TRIM5	tripartite motif-containing 5	0.419926	0.00157155
235349_at	FAM82A1	family with sequence similarity 82, member A1	-0.419889	0.00157321
213437_at	RUFY3	RUN and FYVE domain containing 3	0.419873	0.00157392
205761_s_at	DUS4L	dihydrouridine synthase 4-like (S. cerevisiae)	-0.419758	0.00157909
201598_s_at	INPPL1	inositol polyphosphate phosphatase-like 1	0.419551	0.00158846
201835_s_at	PRKAB1	protein kinase, AMP-activated, beta 1 non-catalytic subunit	-0.419508	0.00159041
235327_x_at	UBXN2A	UBX domain protein 2A	0.419459	0.0015926
226070_at	C9orf142	chromosome 9 open reading frame 142	0.419427	0.00159407
1552719_at	CASC4	cancer susceptibility candidate 4	0.419312	0.0015993
244766_at	LOC100271836 /// LOC440354 /// LOC595101 /// LOC641298 /// SMG1	SMG1 homolog, phosphatidylinositol 3-kinase-related kinase pseudogene /// PI-3-kinase-r	0.41924	0.00160257
43977_at	TMEM161A	transmembrane protein 161A	0.41921	0.00160393
211686_s_at	MAK16	MAK16 homolog (S. cerevisiae)	-0.419143	0.001607
243432_at	LOC642891	hypothetical protein LOC642891	-0.419	0.00161356
228536_at	PRMT10	protein arginine methyltransferase 10 (putative)	-0.418982	0.00161439
236390_at	C20orf94	chromosome 20 open reading frame 94	0.41883	0.00162139
227543_at	RNASEH2C	ribonuclease H2, subunit C	0.418648	0.00162982
211644_x_at	IGK@ /// IGKC	immunoglobulin kappa locus /// immunoglobulin kappa constant	0.41859	0.00163248
225507_at	SFRS18	splicing factor, arginine/serine-rich 18	0.41857	0.00163343
202863_at	SP100	SP100 nuclear antigen	0.418494	0.00163693
1556178_x_at	TAF8	TAF8 RNA polymerase II, TATA box binding protein (TBP)-associated factor, 43kDa	0.418464	0.00163835
221837_at	KLHL22	kelch-like 22 (Drosophila)	-0.418259	0.0016479
1554679_a_at	LAPTM4B	lysosomal protein transmembrane 4 beta	-0.418213	0.00165004
226610_at	CENPV	centromere protein V	0.418119	0.00165445
202189_x_at	PTBP1	polypyrimidine tract binding protein 1	0.418113	0.00165474
1552295_a_at	SLC39A13	solute carrier family 39 (zinc transporter), member 13	-0.417911	0.00166426
215497_s_at	WDTC1	WD and tetratricopeptide repeats 1	0.417821	0.00166848
232279_at	PHF15	PHD finger protein 15	0.417719	0.00167331
203068_at	KLHL21	kelch-like 21 (Drosophila)	0.417664	0.00167596
211013_x_at	PML	promyelocytic leukemia	0.417571	0.00168037
220242_x_at	ZNF701	zinc finger protein 701	0.417393	0.00168887
212516_at	ARAP1	ArfGAP with RhoGAP domain, ankyrin repeat and PH domain 1	0.417378	0.00168959
237052_x_at	GIGYF2	GRB10 interacting GYF protein 2	0.417371	0.0016899
208859_s_at	ATRX	alpha thalassemia/mental retardation syndrome X-linked	0.41736	0.00169041
1559449_a_at	ZNF254	Zinc finger protein 254	0.417296	0.00169348
243924_at	LOC100127980	hypothetical protein LOC100127980	-0.417149	0.00170056
231015_at	KLF15	Kruppel-like factor 15	0.417071	0.00170431
239575_at	OPALIN	oligodendrocytic myelin paranodal and inner loop protein	-0.417009	0.00170728
214743_at	CUX1	cut-like homeobox 1	0.416992	0.00170814
34206_at	ARAP1	ArfGAP with RhoGAP domain, ankyrin repeat and PH domain 1	0.416963	0.00170952
228711_at	ZNF37A	zinc finger protein 37A	0.41694	0.00171063
204752_x_at	PARP2	poly (ADP-ribose) polymerase 2	-0.416872	0.00171393
200907_s_at	PALLD	palladin, cytoskeletal associated protein	0.416836	0.00171566
218797_s_at	SIRT7	sirtuin 7	0.416828	0.00171606
212568_s_at	DLAT	dihydrolipoamide S-acetyltransferase	-0.416565	0.00172883
227046_at	SLC39A11	solute carrier family 39 (metal ion transporter), member 11	0.416556	0.00172928
243176_at	ARL5A	ADP-ribosylation factor-like 5A	0.416532	0.00173044
218922_s_at	LASS4	LAG1 homolog, ceramide synthase 4	0.416377	0.00173805
203895_at	PLCB4	phospholipase C, beta 4	-0.416124	0.00175051
55081_at	MICALL1	MICAL-like 1	0.416063	0.00175351
226082_s_at	SFRS15	splicing factor, arginine/serine-rich 15	0.416012	0.00175602
204647_at	HOMER3	homer homolog 3 (Drosophila)	0.416005	0.00175639
226592_at	ZNF618	zinc finger protein 618	0.415976	0.0017578
214409_at	RFPL3S	RFPL3 antisense RNA (non-protein coding)	0.415902	0.00176148
236648_at	GMPS	guanine monphosphate synthetase	-0.415833	0.00176492
207643_s_at	TNFRSF1A	tumor necrosis factor receptor superfamily, member 1A	0.415659	0.00177359
222294_s_at	RAB27A	RAB27A, member RAS oncogene family	0.415618	0.00177562
244689_at	PPARA	peroxisome proliferator-activated receptor alpha	0.415559	0.00177857
230023_at	NSUN4	NOP2/Sun domain family, member 4	-0.415465	0.00178328
237040_at	CWF19L2	CWF19-like 2, cell cycle control (S. pombe)	0.415254	0.00179392
1556831_at	DYNC1H1	Dynein, cytoplasmic 1, heavy chain 1	0.415133	0.00180001
233140_s_at	VIPAR	VPS33B interacting protein, apical-basolateral polarity regulator	-0.415081	0.00180267
212932_at	RAB3GAP1	RAB3 GTPase activating protein subunit 1 (catalytic)	-0.415031	0.00180519
222902_s_at	DEM1	defects in morphology 1 homolog (S. cerevisiae)	-0.41496	0.00180881
226978_at	PPARA	peroxisome proliferator-activated receptor alpha	0.414895	0.0018121
225476_at	BAT4	HLA-B associated transcript 4	0.414831	0.0018154
201723_s_at	GALNT1	UDP-N-acetyl-alpha-D-galactosamine:polypeptide N-acetylgalactosaminyltransferase 1 (Gal	0.414779	0.00181804
221824_s_at	2012-03-08	membrane-associated ring finger (C3HC4) 8	0.414778	0.00181808
224366_s_at	REPS1	RALBP1 associated Eps domain containing 1	-0.414728	0.00182062
225530_at	MOBKL2A	MOB1, Mps One Binder kinase activator-like 2A (yeast)	0.414675	0.00182337
214941_s_at	PRPF40A	PRP40 pre-mRNA processing factor 40 homolog A (S. cerevisiae)	-0.414614	0.00182646
1558569_at	LOC100131541	Hypothetical LOC100131541	0.4146	0.0018272
214564_s_at	PCDHGC3	protocadherin gamma subfamily C, 3	-0.414556	0.00182944
222979_s_at	SURF4	surfeit 4	-0.414545	0.00182999
232127_at	CLCN5	chloride channel 5	0.414446	0.0018351
228167_at	KLHL6	kelch-like 6 (Drosophila)	0.414373	0.00183886
204443_at	ARSA	arylsulfatase A	0.414362	0.00183941
214762_at	ATP6V1G2	ATPase, H+ transporting, lysosomal 13kDa, V1 subunit G2	-0.414341	0.0018405
223626_x_at	IFI27L2	interferon, alpha-inducible protein 27-like 2	0.414275	0.00184395
215357_s_at	POLDIP3	polymerase (DNA-directed), delta interacting protein 3	-0.414244	0.00184554
233193_x_at	INTS4	integrator complex subunit 4	0.414209	0.00184734
229966_at	EWSR1	Ewing sarcoma breakpoint region 1	0.413929	0.00186188
226471_at	GGT7	gamma-glutamyltransferase 7	-0.413883	0.00186431
239439_at	AFF4	AF4/FMR2 family, member 4	0.413864	0.00186531
225493_at	LOC144438	hypothetical LOC144438	0.41385	0.00186603
207842_s_at	CASC3	cancer susceptibility candidate 3	0.413833	0.00186692
231838_at	PABPC1L	poly(A) binding protein, cytoplasmic 1-like	0.413825	0.00186734
213296_at	RER1	RER1 retention in endoplasmic reticulum 1 homolog (S. cerevisiae)	0.413807	0.00186829
212465_at	SETD3	SET domain containing 3	0.413793	0.00186898
243779_at	GALNT13	UDP-N-acetyl-alpha-D-galactosamine:polypeptide N-acetylgalactosaminyltransferase 13 (Ga	-0.413592	0.00187956
225173_at	ARHGAP18	Rho GTPase activating protein 18	0.413492	0.00188483
215092_s_at	NFAT5	nuclear factor of activated T-cells 5, tonicity-responsive	0.41347	0.00188598
225065_x_at	NCRNA00188	non-protein coding RNA 188	-0.413468	0.00188607
1554447_at	NCRNA00183	non-protein coding RNA 183	0.413456	0.00188669
206826_at	PMP2	peripheral myelin protein 2	0.413342	0.00189275
220071_x_at	HAUS2	HAUS augmin-like complex, subunit 2	0.413302	0.00189484
228855_at	NUDT7	nudix (nucleoside diphosphate linked moiety X)-type motif 7	-0.4133	0.00189497
204228_at	PPIH	peptidylprolyl isomerase H (cyclophilin H)	-0.413168	0.00190196
228129_at	SERBP1	SERPINE1 mRNA binding protein 1	0.413122	0.00190441
208445_s_at	BAZ1B	bromodomain adjacent to zinc finger domain, 1B	0.413005	0.00191064
201502_s_at	NFKBIA	nuclear factor of kappa light polypeptide gene enhancer in B-cells inhibitor, alpha	0.412967	0.00191269
201727_s_at	ELAVL1	ELAV (embryonic lethal, abnormal vision, Drosophila)-like 1 (Hu antigen R)	-0.412942	0.00191403
208951_at	ALDH7A1	aldehyde dehydrogenase 7 family, member A1	-0.412939	0.00191415
226042_at	EDC3	enhancer of mRNA decapping 3 homolog (S. cerevisiae)	0.412889	0.00191683
206238_s_at	YAF2	YY1 associated factor 2	-0.412709	0.00192652
1555811_at	ARHGDIB	Rho GDP dissociation inhibitor (GDI) beta	-0.412664	0.00192893
208141_s_at	DOHH	deoxyhypusine hydroxylase/monooxygenase	0.412599	0.00193241
242622_x_at	PTEN	Phosphatase and tensin homolog	0.412599	0.00193242
223343_at	MS4A7	membrane-spanning 4-domains, subfamily A, member 7	0.412502	0.00193768
211602_s_at	TRPC1	transient receptor potential cation channel, subfamily C, member 1	-0.412221	0.0019529
242829_x_at	FBXL3	F-box and leucine-rich repeat protein 3	0.412123	0.00195826
41037_at	TEAD4	TEA domain family member 4	0.412036	0.001963
213383_at	SBF1	SET binding factor 1	0.411968	0.00196669
1558077_s_at	MDH1B	malate dehydrogenase 1B, NAD (soluble)	-0.411919	0.00196941
208966_x_at	IFI16	interferon, gamma-inducible protein 16	0.41187	0.00197209
201169_s_at	BHLHE40	basic helix-loop-helix family, member e40	-0.411838	0.00197384
212380_at	FTSJD2	FtsJ methyltransferase domain containing 2	0.411717	0.00198049
223569_at	PPAPDC1B	phosphatidic acid phosphatase type 2 domain containing 1B	-0.411603	0.00198679
244661_at	SOAT1	sterol O-acyltransferase 1	0.411517	0.00199155
224173_s_at	MRPL30	mitochondrial ribosomal protein L30	-0.411442	0.00199572
220238_s_at	KLHL7	kelch-like 7 (Drosophila)	-0.411432	0.00199624
223039_at	C22orf13	chromosome 22 open reading frame 13	0.411237	0.00200709
238058_at	LOC150381	hypothetical LOC150381	0.411225	0.00200779
224973_at	FAM46A	family with sequence similarity 46, member A	0.411175	0.00201057
232570_s_at	ADAM33	ADAM metallopeptidase domain 33	0.411172	0.00201074
215739_s_at	TUBGCP3	tubulin, gamma complex associated protein 3	-0.411137	0.00201269
207170_s_at	LETMD1	LETM1 domain containing 1	-0.411123	0.00201348
212862_at	CDS2	CDP-diacylglycerol synthase (phosphatidate cytidylyltransferase) 2	-0.411081	0.00201581
212595_s_at	DAZAP2	DAZ associated protein 2	-0.41108	0.0020159
239762_at	LOC286437	hypothetical protein LOC286437	0.411042	0.00201801
212419_at	ZCCHC24	zinc finger, CCHC domain containing 24	0.411033	0.00201853
218409_s_at	DNAJC1	DnaJ (Hsp40) homolog, subfamily C, member 1	0.411018	0.00201936
214959_s_at	API5	apoptosis inhibitor 5	-0.41099	0.00202092
1558483_at	LRRC27	leucine rich repeat containing 27	-0.410966	0.00202225
242661_x_at	ALS2CR12	amyotrophic lateral sclerosis 2 (juvenile) chromosome region, candidate 12	0.410888	0.00202666
206066_s_at	RAD51C	RAD51 homolog C (S. cerevisiae)	-0.410819	0.00203055
1568706_s_at	AVIL	Advillin	0.410776	0.00203295
229884_s_at	MRPL2	mitochondrial ribosomal protein L2	-0.410756	0.00203408
205371_s_at	DBT	dihydrolipoamide branched chain transacylase E2	-0.410711	0.00203662
211452_x_at	LRRFIP1	leucine rich repeat (in FLII) interacting protein 1	0.410706	0.00203691
228231_at	SNX8	sorting nexin 8	0.410691	0.00203779
206082_at	HCP5	HLA complex P5	0.410369	0.00205606
210154_at	ME2	malic enzyme 2, NAD(+)-dependent, mitochondrial	-0.41034	0.00205771
203555_at	PTPN18	protein tyrosine phosphatase, non-receptor type 18 (brain-derived)	-0.410315	0.0020591
217523_at	CD44	CD44 molecule (Indian blood group)	0.410232	0.00206388
225536_at	TMEM54	transmembrane protein 54	0.410204	0.00206545
222796_at	PTCD1	pentatricopeptide repeat domain 1	0.410203	0.00206554
205787_x_at	ZC3H11A	zinc finger CCCH-type containing 11A	0.410163	0.00206781
202374_s_at	RAB3GAP2	RAB3 GTPase activating protein subunit 2 (non-catalytic)	-0.410121	0.00207021
202470_s_at	CPSF6	cleavage and polyadenylation specific factor 6, 68kDa	-0.410113	0.00207067
225955_at	METRNL	meteorin, glial cell differentiation regulator-like	0.410101	0.00207135
210051_at	RAPGEF3	Rap guanine nucleotide exchange factor (GEF) 3	0.410074	0.00207288
229586_at	CHD9	chromodomain helicase DNA binding protein 9	0.410047	0.00207447
218155_x_at	TSR1	TSR1, 20S rRNA accumulation, homolog (S. cerevisiae)	0.409963	0.00207927
1552327_at	ARMCX4	armadillo repeat containing, X-linked 4	-0.409935	0.00208092
222199_s_at	BIN3	bridging integrator 3	0.409895	0.00208322
1559249_at	ATXN1	ataxin 1	0.409801	0.00208863
221770_at	RPE	ribulose-5-phosphate-3-epimerase	-0.4098	0.00208869
1556000_s_at	BTBD7	BTB (POZ) domain containing 7	0.409638	0.00209806
212281_s_at	TMEM97	transmembrane protein 97	-0.409605	0.00209996
1566934_at	TYRO3P	TYRO3P protein tyrosine kinase pseudogene	-0.409578	0.00210153
213199_at	C2CD3	C2 calcium-dependent domain containing 3	0.409402	0.00211177
208800_at	SRP72	signal recognition particle 72kDa	-0.409363	0.00211409
214715_x_at	ZNF160	zinc finger protein 160	0.409281	0.00211884
1555945_s_at	FAM120A	family with sequence similarity 120A	0.409157	0.00212614
219211_at	USP18	ubiquitin specific peptidase 18	0.408907	0.00214087
213381_at	C10orf72	chromosome 10 open reading frame 72	0.408794	0.00214751
224519_at	LOC100132167	hypothetical LOC100132167	-0.408778	0.00214846
209051_s_at	RALGDS	ral guanine nucleotide dissociation stimulator	0.40877	0.00214895
201184_s_at	CHD4	chromodomain helicase DNA binding protein 4	0.40862	0.00215788
213876_x_at	ZRSR2	zinc finger (CCCH type), RNA-binding motif and serine/arginine rich 2	0.408604	0.0021588
241353_s_at	LOC100507507	hypothetical LOC100507507	0.408479	0.00216629
227645_at	PIK3R5	phosphoinositide-3-kinase, regulatory subunit 5	0.408405	0.0021707
213884_s_at	TRIM3	tripartite motif-containing 3	-0.408385	0.00217187
212602_at	WDFY3	WD repeat and FYVE domain containing 3	-0.40829	0.00217757
242164_s_at	LRIG2	leucine-rich repeats and immunoglobulin-like domains 2	-0.408227	0.00218137
1555259_at	ZAK	sterile alpha motif and leucine zipper containing kinase AZK	0.408185	0.0021839
224444_s_at	C1orf97	chromosome 1 open reading frame 97	-0.408184	0.00218396
207527_at	KCNJ9	potassium inwardly-rectifying channel, subfamily J, member 9	-0.408154	0.00218575
237884_x_at	TRPM7	transient receptor potential cation channel, subfamily M, member 7	0.408103	0.00218883
209515_s_at	RAB27A	RAB27A, member RAS oncogene family	0.408076	0.00219042
227252_at	LRP10	low density lipoprotein receptor-related protein 10	0.407879	0.00220235
214707_x_at	ALMS1	Alstrom syndrome 1	0.407725	0.00221166
222157_s_at	WDR48	WD repeat domain 48	-0.407692	0.0022137
224774_s_at	NAV1	neuron navigator 1	0.407673	0.00221484
213524_s_at	G0S2	G0/G1switch 2	0.407638	0.00221696
223258_s_at	G2E3	G2/M-phase specific E3 ubiquitin protein ligase	-0.407517	0.00222437
209911_x_at	HIST1H2BD	histone cluster 1, H2bd	0.407444	0.00222884
227047_x_at	ZBTB4	zinc finger and BTB domain containing 4	0.407433	0.00222953
210061_at	ZNF589	zinc finger protein 589	-0.40743	0.0022297
211270_x_at	PTBP1	polypyrimidine tract binding protein 1	0.407167	0.00224583
238560_at	CALCOCO2	calcium binding and coiled-coil domain 2	0.40716	0.00224628
35776_at	ITSN1	intersectin 1 (SH3 domain protein)	0.407081	0.00225117
218650_at	DGCR8	DiGeorge syndrome critical region gene 8	0.407048	0.00225316
204279_at	PSMB9	proteasome (prosome, macropain) subunit, beta type, 9 (large multifunctional peptidase	0.406917	0.00226127
202748_at	GBP2	guanylate binding protein 2, interferon-inducible	0.406849	0.00226553
208999_at	2012-09-08	septin 8	0.406732	0.00227279
203100_s_at	CDYL	chromodomain protein, Y-like	-0.406697	0.00227495
244192_x_at	USP4	ubiquitin specific peptidase 4 (proto-oncogene)	0.40667	0.00227664
219520_s_at	WWC3	WWC family member 3	0.406642	0.00227838
225650_at	SAMD1	sterile alpha motif domain containing 1	0.40663	0.00227915
206169_x_at	ZC3H7B	zinc finger CCCH-type containing 7B	0.406536	0.00228503
201823_s_at	RNF14	ring finger protein 14	-0.406457	0.00228996
212968_at	RFNG	RFNG O-fucosylpeptide 3-beta-N-acetylglucosaminyltransferase	0.406418	0.00229244
226622_at	MUC20	mucin 20, cell surface associated	0.406401	0.00229352
224078_at	HIATL2	hippocampus abundant transcript-like 2	-0.406385	0.00229448
243981_at	STK4	serine/threonine kinase 4	0.406193	0.00230662
222834_s_at	GNG12	guanine nucleotide binding protein (G protein), gamma 12	0.406055	0.00231531
223353_at	MOB2	Mps one binder kinase activator-like 2	0.40604	0.00231627
226450_at	INSR	insulin receptor	0.405965	0.002321
235185_s_at	LOC388692	hypothetical LOC388692	-0.405946	0.00232219
236700_at	EIF3C	eukaryotic translation initiation factor 3, subunit C	0.405602	0.00234419
225582_at	ITPRIP	inositol 1,4,5-triphosphate receptor interacting protein	0.405516	0.00234967
203918_at	PCDH1	protocadherin 1	0.40549	0.00235134
230352_at	PRPS2	Phosphoribosyl pyrophosphate synthetase 2	-0.405483	0.00235177
243804_at	MTMR7	myotubularin related protein 7	-0.405403	0.00235692
1562255_at	SYTL3	synaptotagmin-like 3	0.405248	0.00236695
203314_at	GTPBP6 /// LOC100508214 /// LOC100510565	GTP binding protein 6 (putative) /// putative GTP-binding protein 6-like /// putative G	0.405212	0.00236926
1557363_a_at	PHIP	pleckstrin homology domain interacting protein	-0.405185	0.00237096
220159_at	ABCA11P	ATP-binding cassette, sub-family A (ABC1), member 11 (pseudogene)	-0.405174	0.00237172
202086_at	MX1	myxovirus (influenza virus) resistance 1, interferon-inducible protein p78 (mouse)	0.40516	0.00237264
201976_s_at	MYO10	myosin X	0.40509	0.00237712
202808_at	C10orf26	chromosome 10 open reading frame 26	0.405087	0.00237733
238490_at	KIAA2026	KIAA2026	-0.404907	0.00238902
213502_x_at	LOC91316	glucuronidase, beta/immunoglobulin lambda-like polypeptide 1 pseudogene	0.404893	0.00238994
201349_at	SLC9A3R1	solute carrier family 9 (sodium/hydrogen exchanger), member 3 regulator 1	0.404856	0.00239233
1564276_at	C5orf56	chromosome 5 open reading frame 56	0.404733	0.00240039
231013_at	LOC100505608	hypothetical LOC100505608	0.404703	0.00240238
211316_x_at	CFLAR	CASP8 and FADD-like apoptosis regulator	0.404679	0.00240393
1555724_s_at	TAGLN	transgelin	-0.404666	0.00240478
224904_at	PDPR	pyruvate dehydrogenase phosphatase regulatory subunit	0.40457	0.00241106
227803_at	ENPP5	ectonucleotide pyrophosphatase/phosphodiesterase 5 (putative)	-0.404484	0.0024167
1555758_a_at	CDKN3	cyclin-dependent kinase inhibitor 3	-0.404187	0.00243632
228181_at	SLC30A1	solute carrier family 30 (zinc transporter), member 1	-0.404071	0.00244401
217399_s_at	FOXO3 /// FOXO3B	forkhead box O3 /// forkhead box O3B pseudogene	-0.404039	0.00244615
227474_at	LOC654433	hypothetical LOC654433	0.404017	0.0024476
1560201_at	ZNF713	zinc finger protein 713	0.403979	0.00245016
221985_at	KLHL24	kelch-like 24 (Drosophila)	0.403972	0.00245063
235069_at	TATDN3	TatD DNase domain containing 3	-0.403906	0.00245502
217893_s_at	AKIRIN1	akirin 1	0.403885	0.0024564
209398_at	HIST1H1C	histone cluster 1, H1c	0.403845	0.00245908
210867_at	CNOT4	CCR4-NOT transcription complex, subunit 4	0.403751	0.00246539
211090_s_at	PRPF4B	PRP4 pre-mRNA processing factor 4 homolog B (yeast)	-0.40356	0.00247818
229192_s_at	TBCD	tubulin folding cofactor D	-0.403524	0.00248062
1558702_at	TEX10	testis expressed 10	0.40351	0.00248158
203938_s_at	TAF1C	TATA box binding protein (TBP)-associated factor, RNA polymerase I, C, 110kDa	0.40335	0.00249235
1563077_at	LOC100289058	Hypothetical protein LOC100289058	0.403272	0.00249759
219247_s_at	ZDHHC14	zinc finger, DHHC-type containing 14	0.40325	0.00249911
244682_at	CAMSAP1	calmodulin regulated spectrin-associated protein 1	0.403213	0.00250161
235050_at	SLC2A12	solute carrier family 2 (facilitated glucose transporter), member 12	-0.403031	0.00251402
235213_at	ITPKB	Inositol 1,4,5-trisphosphate 3-kinase B	0.402982	0.00251733
225381_at	LOC399959	hypothetical LOC399959	0.402778	0.00253125
224667_x_at	ANAPC16	anaphase promoting complex subunit 16	0.402707	0.00253613
215248_at	GRB10	growth factor receptor-bound protein 10	0.402674	0.00253843
233241_at	PLK1S1	polo-like kinase 1 substrate 1	0.402662	0.00253923
223701_s_at	USP47	ubiquitin specific peptidase 47	0.402556	0.00254656
203972_s_at	PEX3	peroxisomal biogenesis factor 3	-0.402539	0.00254774
244811_at	PHIP	pleckstrin homology domain interacting protein	-0.402341	0.00256137
231999_at	ANKRD11	ankyrin repeat domain 11	0.402333	0.00256198
1555752_at	STH	saitohin	0.402074	0.00257992
208677_s_at	BSG	basigin (Ok blood group)	-0.402029	0.00258312
213959_s_at	RPGRIP1L	RPGRIP1-like	-0.402016	0.00258402
212879_x_at	PIAS4	protein inhibitor of activated STAT, 4	0.401856	0.00259519
232692_at	TDRD6	tudor domain containing 6	0.401808	0.00259854
227972_at	TOR2A	torsin family 2, member A	0.401767	0.00260141
225273_at	WWC3	WWC family member 3	0.40175	0.00260262
1554462_a_at	DNAJB9	DnaJ (Hsp40) homolog, subfamily B, member 9	-0.401698	0.00260631
203495_at	LRRC14	leucine rich repeat containing 14	0.401696	0.00260639
53912_at	SNX11	sorting nexin 11	0.401635	0.00261074
225070_at	NUS1	nuclear undecaprenyl pyrophosphate synthase 1 homolog (S. cerevisiae)	-0.401625	0.0026114
212447_at	KBTBD2	kelch repeat and BTB (POZ) domain containing 2	0.401506	0.00261983
213932_x_at	HLA-A	major histocompatibility complex, class I, A	0.40149	0.00262093
229848_at	ZNF10	zinc finger protein 10	-0.401487	0.00262113
222221_x_at	EHD1	EH-domain containing 1	0.401446	0.00262409
208919_s_at	NADK	NAD kinase	0.401432	0.00262504
222222_s_at	HOMER3	homer homolog 3 (Drosophila)	0.401356	0.00263043
1552663_a_at	ERC1	ELKS/RAB6-interacting/CAST family member 1	-0.401329	0.00263232
209039_x_at	EHD1	EH-domain containing 1	0.401235	0.00263902
214726_x_at	ADD1	adducin 1 (alpha)	-0.401204	0.00264122
1555881_s_at	LZTS2	leucine zipper, putative tumor suppressor 2	0.401193	0.00264204
201220_x_at	CTBP2	C-terminal binding protein 2	0.401187	0.00264246
207133_x_at	ALPK1	alpha-kinase 1	0.401177	0.00264317
202771_at	FAM38A	family with sequence similarity 38, member A	0.40115	0.00264506
225505_s_at	FAM113A	family with sequence similarity 113, member A	0.401127	0.0026467
208987_s_at	KDM2A	lysine (K)-specific demethylase 2A	0.401126	0.00264682
233924_s_at	EXOC6	exocyst complex component 6	-0.401099	0.0026487
235154_at	TAF3	TAF3 RNA polymerase II, TATA box binding protein (TBP)-associated factor, 140kDa	0.400989	0.00265655
204769_s_at	TAP2	transporter 2, ATP-binding cassette, sub-family B (MDR/TAP)	0.400969	0.00265798
203996_s_at	C21orf2	chromosome 21 open reading frame 2	0.400918	0.00266165
232391_at	ZNF461	zinc finger protein 461	-0.400906	0.0026625
202921_s_at	ANK2	ankyrin 2, neuronal	-0.400793	0.00267067
238332_at	ANKRD29	ankyrin repeat domain 29	-0.400594	0.00268497
214442_s_at	PIAS2	protein inhibitor of activated STAT, 2	-0.40057	0.00268672
229776_at	SLCO3A1	solute carrier organic anion transporter family, member 3A1	0.400509	0.00269115
232980_at	LMBRD1	LMBR1 domain containing 1	0.40037	0.00270118
206956_at	BGLAP /// PMF1	bone gamma-carboxyglutamate (gla) protein /// polyamine-modulated factor 1	0.400303	0.00270604
229220_x_at	NOM1	nucleolar protein with MIF4G domain 1	0.400295	0.00270662
220477_s_at	C20orf30	chromosome 20 open reading frame 30	-0.400237	0.00271089
1568764_x_at	LOC100507153 /// LOC728613 /// PDCD6	hypothetical LOC100507153 /// programmed cell death 6 pseudogene /// programmed cell de	0.400219	0.00271215
241701_at	ARHGAP21	Rho GTPase activating protein 21	0.40021	0.00271284
1559485_at	ATG2B	ATG2 autophagy related 2 homolog B (S. cerevisiae)	0.400207	0.00271307
232767_at	CADM1	cell adhesion molecule 1	0.400198	0.0027137
52975_at	FAM125B	family with sequence similarity 125, member B	0.40003	0.00272601
220720_x_at	MZT2B	mitotic spindle organizing protein 2B	0.400006	0.00272775
1558015_s_at	ACTR2	ARP2 actin-related protein 2 homolog (yeast)	-0.399937	0.00273278
236092_at	LOC100288507	Hypothetical protein LOC100288507	0.399926	0.00273357
222816_s_at	ZCCHC2	zinc finger, CCHC domain containing 2	0.399911	0.00273469
226200_at	VARS2	valyl-tRNA synthetase 2, mitochondrial (putative)	0.399877	0.00273719
206056_x_at	SPN	sialophorin	0.39986	0.00273842
204055_s_at	CTAGE5	CTAGE family, member 5	0.399733	0.0027478
206005_s_at	KIAA1009	KIAA1009	0.399695	0.00275062
218557_at	NIT2	nitrilase family, member 2	-0.399577	0.00275933
238440_at	CLYBL	citrate lyase beta like	-0.399408	0.00277188
243874_at	LPP	LIM domain containing preferred translocation partner in lipoma	0.399356	0.0027757
220212_s_at	THADA	thyroid adenoma associated	0.399154	0.00279077
225569_at	EIF2C2	Eukaryotic translation initiation factor 2C, 2	0.398967	0.00280477
210116_at	SH2D1A	SH2 domain containing 1A	0.398871	0.00281197
238683_at	ZNF524	zinc finger protein 524	0.398642	0.0028293
230006_s_at	SVIP	small VCP/p97-interacting protein	-0.398595	0.00283287
222512_at	NUB1	negative regulator of ubiquitin-like proteins 1	0.398472	0.00284216
229550_at	KIAA1409	KIAA1409	-0.398304	0.00285495
228535_at	RAD1	RAD1 homolog (S. pombe)	-0.398222	0.00286125
223021_x_at	VTA1	Vps20-associated 1 homolog (S. cerevisiae)	-0.397996	0.00287854
1553407_at	MACF1	microtubule-actin crosslinking factor 1	0.397989	0.00287904
1570511_at	ARHGEF10L	Rho guanine nucleotide exchange factor (GEF) 10-like	0.397926	0.00288388
243496_at	RAB18	RAB18, member RAS oncogene family	0.397924	0.00288408
204181_s_at	ZBTB43	zinc finger and BTB domain containing 43	0.397919	0.00288448
242247_at	METT5D1	methyltransferase 5 domain containing 1	-0.397908	0.00288528
201649_at	UBE2L6	ubiquitin-conjugating enzyme E2L 6	0.397845	0.00289013
205255_x_at	TCF7	transcription factor 7 (T-cell specific, HMG-box)	0.39781	0.00289288
227534_at	C9orf21	chromosome 9 open reading frame 21	0.397748	0.00289765
205550_s_at	BRE	brain and reproductive organ-expressed (TNFRSF1A modulator)	-0.397729	0.00289907
1554321_a_at	NFS1	NFS1 nitrogen fixation 1 homolog (S. cerevisiae)	-0.397706	0.0029009
201353_s_at	BAZ2A	bromodomain adjacent to zinc finger domain, 2A	0.397697	0.00290158
210384_at	PRMT2	protein arginine methyltransferase 2	0.397656	0.00290472
219394_at	PGS1	phosphatidylglycerophosphate synthase 1	0.397585	0.00291023
225115_at	HIPK2	homeodomain interacting protein kinase 2	0.397573	0.00291117
212881_at	PIAS4	protein inhibitor of activated STAT, 4	0.397362	0.00292757
204525_at	PHF14	PHD finger protein 14	-0.397361	0.00292769
211392_s_at	PATZ1	POZ (BTB) and AT hook containing zinc finger 1	-0.397315	0.00293125
211337_s_at	TUBGCP4	tubulin, gamma complex associated protein 4	-0.397278	0.00293415
226761_at	IKZF4	IKAROS family zinc finger 4 (Eos)	0.397214	0.00293917
209434_s_at	PPAT	phosphoribosyl pyrophosphate amidotransferase	-0.397096	0.00294839
209512_at	HSDL2	hydroxysteroid dehydrogenase like 2	-0.397077	0.00294987
227585_at	ATAD1	ATPase family, AAA domain containing 1	-0.397062	0.00295107
1558540_s_at	SLC2A11	solute carrier family 2 (facilitated glucose transporter), member 11	0.396942	0.0029605
207631_at	NBR2	neighbor of BRCA1 gene 2 (non-protein coding)	0.396935	0.00296105
227869_at	FAM104B	family with sequence similarity 104, member B	0.396846	0.0029681
1557918_s_at	SLC16A1	solute carrier family 16, member 1 (monocarboxylic acid transporter 1)	-0.396842	0.00296844
1563827_at	LOC158434	hypothetical protein LOC158434	0.396703	0.00297936
233011_at	ANXA1	Annexin A1	0.396631	0.00298509
223057_s_at	XPO5	exportin 5	-0.396602	0.00298744
208447_s_at	PRPS1	phosphoribosyl pyrophosphate synthetase 1	-0.396589	0.00298845
242625_at	RSAD2	radical S-adenosyl methionine domain containing 2	0.396578	0.00298932
1555832_s_at	KLF6	Kruppel-like factor 6	0.396549	0.00299161
212822_at	HEG1	HEG homolog 1 (zebrafish)	0.396514	0.00299437
201856_s_at	ZFR	zinc finger RNA binding protein	0.396324	0.00300955
1568713_a_at	TBC1D1	TBC1 (tre-2/USP6, BUB2, cdc16) domain family, member 1	-0.396133	0.00302488
240402_at	KIRREL3	kin of IRRE like 3 (Drosophila)	0.396132	0.00302493
228007_at	C6orf204	chromosome 6 open reading frame 204	0.396065	0.00303034
229752_at	IKZF4	IKAROS family zinc finger 4 (Eos)	0.396057	0.00303093
204601_at	N4BP1	NEDD4 binding protein 1	0.396042	0.00303214
215285_s_at	PHTF1	putative homeodomain transcription factor 1	-0.39596	0.0030388
223996_s_at	MRPL30	mitochondrial ribosomal protein L30	-0.395957	0.00303898
216352_x_at	PCDHGA3	protocadherin gamma subfamily A, 3	-0.395932	0.00304103
204571_x_at	PIN4	protein (peptidylprolyl cis/trans isomerase) NIMA-interacting, 4 (parvulin)	0.395859	0.00304691
1554476_x_at	ZNF808	zinc finger protein 808	-0.39574	0.0030565
228605_at	UBXN2A	UBX domain protein 2A	0.395718	0.00305831
217799_x_at	UBE2H	ubiquitin-conjugating enzyme E2H (UBC8 homolog, yeast)	-0.395716	0.00305844
1552943_at	GABRG1	gamma-aminobutyric acid (GABA) A receptor, gamma 1	-0.395702	0.00305963
218714_at	PRR14	proline rich 14	0.395617	0.00306649
1554053_at	SPTLC1	serine palmitoyltransferase, long chain base subunit 1	-0.395607	0.00306735
204118_at	CD48	CD48 molecule	0.395509	0.00307526
1562139_a_at	FOXP2	forkhead box P2	-0.39549	0.00307682
241343_at	RNASEH1	Ribonuclease H1	-0.395474	0.00307819
213229_at	DICER1	dicer 1, ribonuclease type III	0.395468	0.00307866
233242_at	WDR73	WD repeat domain 73	-0.395456	0.00307959
232386_at	VPS13C	vacuolar protein sorting 13 homolog C (S. cerevisiae)	0.395411	0.00308329
209740_s_at	PNPLA4	patatin-like phospholipase domain containing 4	-0.395395	0.00308457
201368_at	ZFP36L2	zinc finger protein 36, C3H type-like 2	0.39539	0.003085
216593_s_at	PIGC	phosphatidylinositol glycan anchor biosynthesis, class C	-0.39538	0.00308583
1729_at	TRADD	TNFRSF1A-associated via death domain	0.395369	0.00308675
216598_s_at	CCL2	chemokine (C-C motif) ligand 2	0.395359	0.00308753
201684_s_at	TOX4	TOX high mobility group box family member 4	-0.395294	0.00309282
220525_s_at	AUP1	ancient ubiquitous protein 1	0.395285	0.00309359
221710_x_at	FAM176B	family with sequence similarity 176, member B	0.395274	0.00309448
226271_at	GDAP1	ganglioside-induced differentiation-associated protein 1	-0.395268	0.00309498
218992_at	C9orf46	chromosome 9 open reading frame 46	-0.395231	0.00309801
212645_x_at	BRE	brain and reproductive organ-expressed (TNFRSF1A modulator)	-0.395151	0.00310459
215239_x_at	ZNF273	zinc finger protein 273	-0.395146	0.00310501
208057_s_at	GLI2	GLI family zinc finger 2	-0.395066	0.00311161
202123_s_at	ABL1	c-abl oncogene 1, non-receptor tyrosine kinase	0.395023	0.00311509
227066_at	MOBKL2C	MOB1, Mps One Binder kinase activator-like 2C (yeast)	0.394982	0.00311852
216125_s_at	RANBP9	RAN binding protein 9	-0.394953	0.00312091
202822_at	LPP	LIM domain containing preferred translocation partner in lipoma	0.394949	0.00312123
1556950_s_at	SERPINB6	serpin peptidase inhibitor, clade B (ovalbumin), member 6	0.394904	0.00312495
222738_at	WWC2	WW and C2 domain containing 2	0.394863	0.0031283
1554509_a_at	FAM188A	family with sequence similarity 188, member A	-0.394841	0.00313013
218289_s_at	UBA5	ubiquitin-like modifier activating enzyme 5	-0.394817	0.00313213
203977_at	TAZ	tafazzin	0.394693	0.00314243
227712_at	LYRM2	LYR motif containing 2	0.394691	0.00314255
221835_at	DTX3	deltex homolog 3 (Drosophila)	-0.39462	0.00314848
1564521_x_at	PRMT5	protein arginine methyltransferase 5	-0.394619	0.00314856
219020_at	HS1BP3	HCLS1 binding protein 3	0.394601	0.00315004
203359_s_at	MYCBP	c-myc binding protein	-0.394583	0.00315154
1552344_s_at	CNOT7	CCR4-NOT transcription complex, subunit 7	-0.394516	0.00315711
217595_at	GSPT1	G1 to S phase transition 1	-0.394496	0.00315883
204026_s_at	ZWINT	ZW10 interactor	-0.39449	0.00315928
200879_s_at	EPAS1	endothelial PAS domain protein 1	-0.394486	0.00315967
220088_at	C5AR1	complement component 5a receptor 1	0.394456	0.00316212
1555202_a_at	RPRD1A	regulation of nuclear pre-mRNA domain containing 1A	-0.394347	0.00317125
228522_at	FBRSL1	fibrosin-like 1	0.394344	0.00317148
223882_at	FAM172A	family with sequence similarity 172, member A	0.394197	0.00318386
219868_s_at	ANKFY1	ankyrin repeat and FYVE domain containing 1	-0.394037	0.00319727
239392_s_at	POGK	pogo transposable element with KRAB domain	0.394034	0.00319756
228351_at	HEATR1	HEAT repeat containing 1	-0.394011	0.00319948
225330_at	IGF1R	insulin-like growth factor 1 receptor	0.393976	0.00320248
218664_at	MECR	mitochondrial trans-2-enoyl-CoA reductase	-0.393932	0.00320614
216755_at	OSBPL10	oxysterol binding protein-like 10	0.393932	0.00320614
232169_x_at	NDUFS8	NADH dehydrogenase (ubiquinone) Fe-S protein 8, 23kDa (NADH-coenzyme Q reductase)	0.393886	0.00321002
208112_x_at	EHD1	EH-domain containing 1	0.39388	0.00321052
209411_s_at	GGA3	golgi-associated, gamma adaptin ear containing, ARF binding protein 3	0.393863	0.00321197
1565620_at	AGAP4	ArfGAP with GTPase domain, ankyrin repeat and PH domain 4	0.39384	0.00321391
1560116_a_at	NEDD1	neural precursor cell expressed, developmentally down-regulated 1	0.393811	0.00321637
221562_s_at	SIRT3	sirtuin 3	-0.393797	0.0032176
218847_at	IGF2BP2	insulin-like growth factor 2 mRNA binding protein 2	0.39369	0.00322666
206513_at	AIM2	absent in melanoma 2	0.393586	0.00323555
203366_at	POLG	polymerase (DNA directed), gamma	0.393562	0.00323754
201732_s_at	CLCN3	chloride channel 3	0.393532	0.00324012
236211_at	LOC100506019	hypothetical LOC100506019	0.393379	0.00325322
1555215_a_at	HRH3	histamine receptor H3	-0.393351	0.00325562
1552343_s_at	PDE7A	phosphodiesterase 7A	0.393212	0.00326751
215707_s_at	PRNP	prion protein	-0.393145	0.00327327
224869_s_at	MRPS25	mitochondrial ribosomal protein S25	-0.393068	0.00327992
223200_s_at	LSG1	large subunit GTPase 1 homolog (S. cerevisiae)	0.393024	0.00328373
212718_at	PAPOLA	poly(A) polymerase alpha	0.393001	0.00328566
232675_s_at	UCKL1	uridine-cytidine kinase 1-like 1	-0.392986	0.00328701
1553107_s_at	C5orf24	chromosome 5 open reading frame 24	0.392911	0.00329346
1557970_s_at	RPS6KA2	ribosomal protein S6 kinase, 90kDa, polypeptide 2	-0.392894	0.00329496
201762_s_at	PSME2	proteasome (prosome, macropain) activator subunit 2 (PA28 beta)	0.392844	0.00329925
1554474_a_at	MOXD1	monooxygenase, DBH-like 1	-0.392822	0.00330121
235852_at	STON2	Stonin 2	0.392805	0.00330264
225557_at	CSRNP1	cysteine-serine-rich nuclear protein 1	0.392692	0.00331251
208610_s_at	SRRM2	serine/arginine repetitive matrix 2	0.392685	0.00331308
219577_s_at	ABCA7	ATP-binding cassette, sub-family A (ABC1), member 7	0.392665	0.00331483
204989_s_at	ITGB4	integrin, beta 4	-0.392478	0.00333115
223218_s_at	NFKBIZ	nuclear factor of kappa light polypeptide gene enhancer in B-cells inhibitor, zeta	0.392457	0.00333298
214813_at	ZNF75D	zinc finger protein 75D	-0.392408	0.00333729
226289_at	CAPRIN1	cell cycle associated protein 1	-0.392376	0.00334005
232523_at	MEGF10	multiple EGF-like-domains 10	0.39216	0.00335903
222734_at	WARS2	tryptophanyl tRNA synthetase 2, mitochondrial	-0.391925	0.00337982
225851_at	FNTB	farnesyltransferase, CAAX box, beta	0.391896	0.00338238
231841_s_at	KIAA1462	KIAA1462	-0.391859	0.00338567
219678_x_at	DCLRE1C	DNA cross-link repair 1C	0.391855	0.00338599
213015_at	BBX	bobby sox homolog (Drosophila)	0.39182	0.00338915
1559950_at	FAM66C /// FAM66D	family with sequence similarity 66, member C /// family with sequence similarity 66, me	-0.391704	0.00339941
201681_s_at	DLG5	discs, large homolog 5 (Drosophila)	0.391629	0.00340611
215179_x_at	PGF	Placental growth factor	0.391614	0.00340742
222470_s_at	UQCC	ubiquinol-cytochrome c reductase complex chaperone	-0.391607	0.00340809
207857_at	LILRA2	leukocyte immunoglobulin-like receptor, subfamily A (with TM domain), member 2	0.391533	0.00341463
227018_at	DPP8	dipeptidyl-peptidase 8	-0.391526	0.00341528
200719_at	SKP1	S-phase kinase-associated protein 1	-0.391223	0.0034425
223652_at	AS3MT	arsenic (+3 oxidation state) methyltransferase	-0.391209	0.00344371
231968_at	UGGT1	UDP-glucose glycoprotein glucosyltransferase 1	0.391152	0.00344889
220950_s_at	KIAA1310	KIAA1310	-0.391123	0.00345152
238853_at	RAB3IP	RAB3A interacting protein (rabin3)	0.391094	0.00345405
234762_x_at	NLN	neurolysin (metallopeptidase M3 family)	0.39108	0.00345531
241626_at	WTAP	Wilms tumor 1 associated protein	0.391051	0.00345797
225631_at	EEPD1	endonuclease/exonuclease/phosphatase family domain containing 1	0.391015	0.00346119
210635_s_at	KLHL20	kelch-like 20 (Drosophila)	-0.391011	0.00346155
201792_at	AEBP1	AE binding protein 1	0.390997	0.00346287
203940_s_at	VASH1	vasohibin 1	0.390896	0.00347197
214794_at	PA2G4	proliferation-associated 2G4, 38kDa	-0.390837	0.0034774
228709_at	TPR	translocated promoter region (to activated MET oncogene)	-0.390682	0.00349144
205045_at	AKAP10	A kinase (PRKA) anchor protein 10	-0.390631	0.00349613
204555_s_at	PPP1R3D	protein phosphatase 1, regulatory (inhibitor) subunit 3D	0.390529	0.00350544
204481_at	BRPF1	bromodomain and PHD finger containing, 1	0.390453	0.00351235
220546_at	MLL	myeloid/lymphoid or mixed-lineage leukemia (trithorax homolog, Drosophila)	0.3904	0.00351725
228439_at	BATF2	basic leucine zipper transcription factor, ATF-like 2	0.390277	0.00352856
201587_s_at	IRAK1	interleukin-1 receptor-associated kinase 1	0.390166	0.00353879
214797_s_at	CDK18	cyclin-dependent kinase 18	0.390112	0.00354376
236739_at	LOC150622	hypothetical LOC150622	0.390087	0.00354603
233910_at	TMEFF2	transmembrane protein with EGF-like and two follistatin-like domains 2	-0.390041	0.0035503
235338_s_at	SETDB2	SET domain, bifurcated 2	0.390028	0.00355154
244593_at	C17orf28	chromosome 17 open reading frame 28	-0.390021	0.00355219
215600_x_at	FBXW12	F-box and WD repeat domain containing 12	0.389941	0.00355961
206792_x_at	PDE4C	phosphodiesterase 4C, cAMP-specific	0.389888	0.00356447
216234_s_at	PRKACA	protein kinase, cAMP-dependent, catalytic, alpha	-0.389878	0.00356544
210191_s_at	PHTF1	putative homeodomain transcription factor 1	-0.3898	0.00357265
1569905_at	HSD11B1L	hydroxysteroid (11-beta) dehydrogenase 1-like	-0.389791	0.00357346
209025_s_at	SYNCRIP	synaptotagmin binding, cytoplasmic RNA interacting protein	-0.389757	0.00357665
1554675_a_at	SYCE1	synaptonemal complex central element protein 1	-0.389743	0.003578
222310_at	SFRS15	splicing factor, arginine/serine-rich 15	0.389675	0.00358427
211537_x_at	MAP3K7	mitogen-activated protein kinase kinase kinase 7	-0.389609	0.00359042
214908_s_at	TRRAP	transformation/transcription domain-associated protein	-0.389608	0.00359059
205907_s_at	OMD	osteomodulin	-0.389512	0.00359957
209526_s_at	HDGFRP3	hepatoma-derived growth factor, related protein 3	-0.389489	0.00360171
232724_at	MS4A6A	membrane-spanning 4-domains, subfamily A, member 6A	0.389479	0.00360257
227150_at	MTF1	metal-regulatory transcription factor 1	0.389409	0.00360922
231853_at	TUBD1	tubulin, delta 1	0.389278	0.00362153
224567_x_at	MALAT1	metastasis associated lung adenocarcinoma transcript 1 (non-protein coding)	0.389183	0.00363048
210693_at	SPPL2B	signal peptide peptidase-like 2B	0.389179	0.00363081
218748_s_at	EXOC5	exocyst complex component 5	-0.389134	0.0036351
225172_at	CRAMP1L	Crm, cramped-like (Drosophila)	0.388847	0.00366221
232215_x_at	PRR11	proline rich 11	0.388688	0.00367742
211751_at	LOC653513 /// PDE4DIP	hypothetical LOC653513 /// phosphodiesterase 4D interacting protein	-0.388686	0.00367756
205488_at	GZMA	granzyme A (granzyme 1, cytotoxic T-lymphocyte-associated serine esterase 3)	0.38856	0.00368964
200008_s_at	GDI2	GDP dissociation inhibitor 2	-0.38853	0.00369246
215588_x_at	RIOK3	RIO kinase 3 (yeast)	0.38852	0.00369345
202143_s_at	COPS8	COP9 constitutive photomorphogenic homolog subunit 8 (Arabidopsis)	-0.388461	0.00369915
223275_at	PRMT6	protein arginine methyltransferase 6	-0.388443	0.00370085
226062_x_at	FAM63A	family with sequence similarity 63, member A	0.388403	0.00370469
204150_at	STAB1	stabilin 1	0.388279	0.00371658
205239_at	AREG	amphiregulin	0.388208	0.00372347
205816_at	ITGB8	integrin, beta 8	0.388143	0.00372973
227679_at	HDAC11	histone deacetylase 11	0.388069	0.00373691
232064_at	FER	fer (fps/fes related) tyrosine kinase	0.388065	0.0037373
1554501_at	TSC22D4	TSC22 domain family, member 4	0.387975	0.00374595
203341_at	CEBPZ	CCAAT/enhancer binding protein (C/EBP), zeta	0.387943	0.00374905
213409_s_at	RHEB	Ras homolog enriched in brain	-0.38792	0.00375129
227497_at	SOX6	SRY (sex determining region Y)-box 6	0.387703	0.00377247
219686_at	STK32B	serine/threonine kinase 32B	-0.38769	0.00377374
226833_at	CYB5D1	cytochrome b5 domain containing 1	-0.387644	0.00377815
229132_at	MINA	MYC induced nuclear antigen	-0.387632	0.00377937
219552_at	SVEP1	sushi, von Willebrand factor type A, EGF and pentraxin domain containing 1	-0.387608	0.00378171
236431_at	SR140	U2-associated SR140 protein	0.387565	0.00378587
214453_s_at	IFI44	interferon-induced protein 44	0.387523	0.00378999
218480_at	AGBL5	ATP/GTP binding protein-like 5	-0.387381	0.00380394
206332_s_at	IFI16	interferon, gamma-inducible protein 16	0.387304	0.00381158
225836_s_at	C12orf32	chromosome 12 open reading frame 32	-0.387262	0.00381564
222998_at	MAF1	MAF1 homolog (S. cerevisiae)	0.387229	0.00381889
1554878_a_at	ABCD3	ATP-binding cassette, sub-family D (ALD), member 3	-0.387203	0.00382152
218756_s_at	DHRS11	dehydrogenase/reductase (SDR family) member 11	-0.387181	0.00382368
204698_at	ISG20	interferon stimulated exonuclease gene 20kDa	0.387173	0.00382448
243645_at	NFASC	neurofascin	0.387047	0.00383696
231102_at	CROT	carnitine O-octanoyltransferase	-0.38691	0.00385051
223194_s_at	SLC22A23	solute carrier family 22, member 23	0.386882	0.00385327
1569030_s_at	NUB1	negative regulator of ubiquitin-like proteins 1	-0.386829	0.0038586
235689_at	MTFMT	mitochondrial methionyl-tRNA formyltransferase	-0.386808	0.0038607
224696_s_at	DCAF5	DDB1 and CUL4 associated factor 5	0.386731	0.00386836
226675_s_at	MALAT1	metastasis associated lung adenocarcinoma transcript 1 (non-protein coding)	0.386724	0.00386907
221578_at	RASSF4	Ras association (RalGDS/AF-6) domain family member 4	-0.386666	0.00387486
213374_x_at	HIBCH	3-hydroxyisobutyryl-CoA hydrolase	0.386581	0.00388334
235672_at	MAP6	microtubule-associated protein 6	0.386546	0.00388681
225918_at	GLG1	golgi glycoprotein 1	0.386479	0.00389351
238880_at	GTF3A	general transcription factor IIIA	0.386339	0.00390762
240613_at	JAK1	Janus kinase 1	0.386333	0.00390818
210298_x_at	FHL1	four and a half LIM domains 1	-0.386147	0.00392695
226606_s_at	GTPBP5	GTP binding protein 5 (putative)	-0.386004	0.00394148
229676_at	MTPAP	Mitochondrial poly(A) polymerase	-0.385991	0.00394278
204674_at	LRMP	lymphoid-restricted membrane protein	-0.385989	0.00394294
218070_s_at	GMPPA	GDP-mannose pyrophosphorylase A	0.385984	0.00394343
213060_s_at	CHI3L2	chitinase 3-like 2	0.38596	0.00394596
202558_s_at	HSPA13	heat shock protein 70kDa family, member 13	-0.385925	0.00394947
237560_at	MRPS5	Mitochondrial ribosomal protein S5	0.385832	0.00395897
243153_at	CDK5RAP2	CDK5 regulatory subunit associated protein 2	0.385768	0.00396543
242263_at	TMED5	transmembrane emp24 protein transport domain containing 5	0.385716	0.00397078
209677_at	PRKCI	protein kinase C, iota	-0.385683	0.00397411
221279_at	GDAP1	ganglioside-induced differentiation-associated protein 1	-0.385602	0.00398236
228899_at	LOC100132884	hypothetical protein LOC100132884	-0.385601	0.00398247
223134_at	BBX	bobby sox homolog (Drosophila)	0.385585	0.00398411
226030_at	ACADSB	acyl-CoA dehydrogenase, short/branched chain	-0.385542	0.00398858
1557104_at	ZNF397OS	Zinc finger protein 397 opposite strand	0.385535	0.00398927
210655_s_at	FOXO3 /// FOXO3B	forkhead box O3 /// forkhead box O3B pseudogene	-0.385526	0.00399021
201203_s_at	RRBP1	ribosome binding protein 1 homolog 180kDa (dog)	0.385482	0.0039947
238528_at	UBR1	ubiquitin protein ligase E3 component n-recognin 1	-0.385375	0.00400566
1560316_s_at	GLCCI1	glucocorticoid induced transcript 1	-0.385278	0.00401569
242077_x_at	C6orf150	chromosome 6 open reading frame 150	0.385224	0.00402122
225079_at	EMP2	epithelial membrane protein 2	-0.385133	0.0040307
225681_at	CTHRC1	collagen triple helix repeat containing 1	-0.385034	0.00404094
1558487_a_at	TMED4	transmembrane emp24 protein transport domain containing 4	0.385026	0.0040417
203362_s_at	MAD2L1	MAD2 mitotic arrest deficient-like 1 (yeast)	-0.385007	0.00404373
236363_at	LSM3	LSM3 homolog, U6 small nuclear RNA associated (S. cerevisiae)	-0.385002	0.00404427
221449_s_at	ITFG1	integrin alpha FG-GAP repeat containing 1	-0.384965	0.00404805
239748_x_at	OCIAD1	OCIA domain containing 1	0.384913	0.00405352
206359_at	SOCS3	suppressor of cytokine signaling 3	0.384902	0.00405459
209589_s_at	EPHB2	EPH receptor B2	0.384818	0.00406339
218680_x_at	C15orf63 /// SERF2	chromosome 15 open reading frame 63 /// small EDRK-rich factor 2	0.384785	0.00406683
235341_at	DNAJC3	DnaJ (Hsp40) homolog, subfamily C, member 3	-0.384692	0.00407646
238784_at	DPY19L2	dpy-19-like 2 (C. elegans)	-0.384621	0.00408397
238516_at	BMPR2	bone morphogenetic protein receptor, type II (serine/threonine kinase)	-0.384552	0.00409117
210573_s_at	POLR3C	polymerase (RNA) III (DNA directed) polypeptide C (62kD)	-0.384516	0.00409496
1557165_s_at	KLHL18	kelch-like 18 (Drosophila)	-0.384514	0.0040951
221875_x_at	HLA-F	major histocompatibility complex, class I, F	0.384491	0.00409756
218819_at	INTS6	integrator complex subunit 6	0.384481	0.00409856
50376_at	ZNF444	zinc finger protein 444	0.384475	0.00409923
201204_s_at	RRBP1	ribosome binding protein 1 homolog 180kDa (dog)	0.384443	0.00410264
1555883_s_at	SPIN3	spindlin family, member 3	-0.384264	0.00412148
211993_at	WNK1	WNK lysine deficient protein kinase 1	0.38425	0.00412295
243361_at	SREK1	splicing regulatory glutamine/lysine-rich protein 1	0.384249	0.00412302
242578_x_at	SLC22A3	Solute carrier family 22 (extraneuronal monoamine transporter), member 3	0.384245	0.00412344
201123_s_at	EIF5A	eukaryotic translation initiation factor 5A	-0.384205	0.00412765
212715_s_at	MICAL3	microtubule associated monoxygenase, calponin and LIM domain containing 3	0.384158	0.00413267
209653_at	KPNA4	karyopherin alpha 4 (importin alpha 3)	-0.38403	0.00414617
1557718_at	PPP2R5C	protein phosphatase 2, regulatory subunit B', gamma	0.383933	0.00415648
232940_s_at	MLL3	myeloid/lymphoid or mixed-lineage leukemia 3	0.383931	0.00415669
215905_s_at	SNRNP40	small nuclear ribonucleoprotein 40kDa (U5)	-0.383835	0.00416696
215229_at	LOC100129973	hypothetical LOC100129973	-0.383784	0.00417239
221247_s_at	WBSCR16	Williams-Beuren syndrome chromosome region 16	0.383719	0.00417931
212332_at	RBL2	retinoblastoma-like 2 (p130)	0.383703	0.00418097
227592_at	ALDH16A1	aldehyde dehydrogenase 16 family, member A1	0.383611	0.00419082
202506_at	SSFA2	sperm specific antigen 2	0.383538	0.00419867
202955_s_at	ARFGEF1	ADP-ribosylation factor guanine nucleotide-exchange factor 1(brefeldin A-inhibited)	-0.383482	0.0042047
214869_x_at	GAPVD1	GTPase activating protein and VPS9 domains 1	0.383457	0.00420729
217935_s_at	UQCC	ubiquinol-cytochrome c reductase complex chaperone	-0.383443	0.00420885
225669_at	IFNAR1	interferon (alpha, beta and omega) receptor 1	0.383403	0.00421316
223735_at	ARL6	ADP-ribosylation factor-like 6	-0.383284	0.00422594
236841_at	LOC100134445	hypothetical LOC100134445	0.383218	0.00423308
205296_at	RBL1	retinoblastoma-like 1 (p107)	0.383153	0.00424006
214006_s_at	GGCX	gamma-glutamyl carboxylase	-0.383139	0.00424159
225677_at	BCAP29	B-cell receptor-associated protein 29	-0.383028	0.0042537
217547_x_at	ZNF675	zinc finger protein 675	-0.382957	0.00426131
205899_at	CCNA1	cyclin A1	-0.382954	0.00426169
213705_at	LOC100509558 /// LOC100510047	hypothetical LOC100509558 /// hypothetical LOC100510047	0.382865	0.00427138
238738_at	PSMD7	Proteasome (prosome, macropain) 26S subunit, non-ATPase, 7	0.382863	0.00427156
236539_at	PTPN22	protein tyrosine phosphatase, non-receptor type 22 (lymphoid)	0.382841	0.00427393
241366_at	RBAK	RB-associated KRAB zinc finger	-0.382826	0.00427558
65493_at	HEATR6	HEAT repeat containing 6	0.382774	0.00428126
201122_x_at	EIF5A	eukaryotic translation initiation factor 5A	-0.382774	0.00428131
242287_at	CLIP1	CAP-GLY domain containing linker protein 1	0.382578	0.0043027
205180_s_at	ADAM8	ADAM metallopeptidase domain 8	0.382469	0.00431465
234701_at	ANKRD11	ankyrin repeat domain 11	0.382441	0.00431774
219217_at	NARS2	asparaginyl-tRNA synthetase 2, mitochondrial (putative)	-0.382406	0.00432153
219931_s_at	KLHL12	kelch-like 12 (Drosophila)	-0.382406	0.00432162
212008_at	UBXN4	UBX domain protein 4	-0.382381	0.00432429
220168_at	CASC1	cancer susceptibility candidate 1	-0.38233	0.0043299
209229_s_at	PPP6R1	protein phosphatase 6, regulatory subunit 1	0.382301	0.00433312
239749_at	FAF1	Fas (TNFRSF6) associated factor 1	-0.382268	0.00433674
216506_x_at	MLLT10	myeloid/lymphoid or mixed-lineage leukemia (trithorax homolog, Drosophila); translocate	-0.382267	0.00433689
1555330_at	GCLC	glutamate-cysteine ligase, catalytic subunit	-0.382233	0.00434064
226770_at	MAGI3	membrane associated guanylate kinase, WW and PDZ domain containing 3	-0.382215	0.00434262
236783_at	KCNIP4	Kv channel interacting protein 4	-0.382153	0.00434946
213763_at	HIPK2	homeodomain interacting protein kinase 2	0.382137	0.00435124
230879_at	BAG2	BCL2-associated athanogene 2	0.382122	0.00435292
217028_at	CXCR4	chemokine (C-X-C motif) receptor 4	0.382078	0.00435778
205443_at	SNAPC1	small nuclear RNA activating complex, polypeptide 1, 43kDa	0.38205	0.00436094
203729_at	EMP3	epithelial membrane protein 3	0.381997	0.0043668
202402_s_at	CARS	cysteinyl-tRNA synthetase	0.381982	0.00436847
206053_at	ZNF510	zinc finger protein 510	-0.381879	0.00437985
211776_s_at	EPB41L3	erythrocyte membrane protein band 4.1-like 3	-0.381862	0.00438183
223225_s_at	SEH1L	SEH1-like (S. cerevisiae)	-0.381688	0.00440117
214694_at	MPRIP	myosin phosphatase Rho interacting protein	-0.381583	0.00441296
1558792_x_at	AP2A1	Adaptor-related protein complex 2, alpha 1 subunit	0.381541	0.00441763
237577_at	PCNP	PEST proteolytic signal containing nuclear protein	0.38149	0.00442341
226524_at	C3orf38	chromosome 3 open reading frame 38	-0.381485	0.00442393
1569792_a_at	C12orf72	chromosome 12 open reading frame 72	-0.381471	0.00442547
207705_s_at	NINL	ninein-like	0.38112	0.0044651
215233_at	JMJD6	jumonji domain containing 6	0.381097	0.0044677
235931_at	FAM119A	family with sequence similarity 119, member A	-0.380932	0.00448644
231842_at	KIAA1462	KIAA1462	-0.380906	0.00448932
224735_at	CYBASC3	cytochrome b, ascorbate dependent 3	0.380853	0.00449537
219218_at	BAHCC1	BAH domain and coiled-coil containing 1	0.380749	0.00450725
213014_at	MAPK8IP1	mitogen-activated protein kinase 8 interacting protein 1	-0.380504	0.00453523
226422_at	ERGIC2	ERGIC and golgi 2	0.380461	0.00454023
223985_at	FSD1L	fibronectin type III and SPRY domain containing 1-like	-0.380442	0.00454245
59437_at	C9orf116	chromosome 9 open reading frame 116	-0.380409	0.00454616
223010_s_at	OCIAD1	OCIA domain containing 1	-0.380403	0.00454688
227206_at	NDUFA10	NADH dehydrogenase (ubiquinone) 1 alpha subcomplex, 10, 42kDa	-0.380258	0.00456364
207153_s_at	GLMN	glomulin, FKBP associated protein	-0.380235	0.00456619
201629_s_at	ACP1	acid phosphatase 1, soluble	-0.380198	0.00457052
1553956_at	ALS2CR4	amyotrophic lateral sclerosis 2 (juvenile) chromosome region, candidate 4	-0.380196	0.0045707
230061_at	TM4SF18	transmembrane 4 L six family member 18	0.380191	0.00457137
226364_at	HIP1	huntingtin interacting protein 1	0.380107	0.00458104
238696_at	HNRNPA1L2	Heterogeneous nuclear ribonucleoprotein A1-like 2	-0.380082	0.00458392
1558697_a_at	KIAA0430	KIAA0430	-0.380074	0.00458487
1568877_a_at	ACBD5	acyl-CoA binding domain containing 5	0.379978	0.00459597
213351_s_at	TMCC1	transmembrane and coiled-coil domain family 1	0.379964	0.00459761
1553158_at	C3orf34	chromosome 3 open reading frame 34	-0.379949	0.00459933
221924_at	ZMIZ2	zinc finger, MIZ-type containing 2	0.379939	0.00460046
37278_at	TAZ	tafazzin	0.379738	0.00462395
210570_x_at	MAPK9	mitogen-activated protein kinase 9	-0.379652	0.00463401
222790_s_at	RSBN1	round spermatid basic protein 1	0.37964	0.00463533
225137_at	NFATC3	nuclear factor of activated T-cells, cytoplasmic, calcineurin-dependent 3	0.379632	0.00463635
212198_s_at	TM9SF4	transmembrane 9 superfamily protein member 4	-0.379568	0.00464378
205498_at	GHR	growth hormone receptor	-0.379553	0.00464557
212897_at	CDK19	cyclin-dependent kinase 19	0.379552	0.0046457
1566171_at	RFFL	ring finger and FYVE-like domain containing 1	0.379544	0.00464666
212318_at	TNPO3	transportin 3	0.379507	0.00465094
212317_at	TNPO3	transportin 3	0.379445	0.00465826
225522_at	AAK1	AP2 associated kinase 1	0.379437	0.00465912
236779_at	MRPS5	Mitochondrial ribosomal protein S5	0.379404	0.0046631
218912_at	GCC1	GRIP and coiled-coil domain containing 1	0.379218	0.00468502
214505_s_at	FHL1	four and a half LIM domains 1	-0.37916	0.00469187
226501_at	XPNPEP3	X-prolyl aminopeptidase (aminopeptidase P) 3, putative	0.378959	0.0047156
54051_at	PKNOX1	PBX/knotted 1 homeobox 1	0.378902	0.0047224
1556248_at	FLJ33065	hypothetical LOC440952	0.378896	0.00472314
213648_at	EXOSC7	exosome component 7	0.37888	0.00472499
224771_at	NAV1	neuron navigator 1	0.378878	0.00472522
210542_s_at	SLCO3A1	solute carrier organic anion transporter family, member 3A1	0.378873	0.00472584
208137_x_at	ZNF611	zinc finger protein 611	0.378822	0.00473193
1555284_at	ALS2	amyotrophic lateral sclerosis 2 (juvenile)	0.378807	0.00473375
223153_x_at	TMUB1	transmembrane and ubiquitin-like domain containing 1	0.378779	0.00473704
239843_at	RIT1	Ras-like without CAAX 1	0.378772	0.00473792
231967_at	PHF20L1	PHD finger protein 20-like 1	-0.378714	0.00474478
1552658_a_at	NAV3	neuron navigator 3	-0.378686	0.00474815
232897_at	FLJ20444	hypothetical protein FLJ20444	-0.37864	0.00475371
201987_at	MED13	mediator complex subunit 13	0.378572	0.00476182
221058_s_at	CKLF	chemokine-like factor	0.378506	0.00476975
238602_at	DIS3L2	DIS3 mitotic control homolog (S. cerevisiae)-like 2	0.378494	0.00477119
215891_s_at	GM2A	GM2 ganglioside activator	-0.378418	0.00478027
1553284_s_at	LMLN	leishmanolysin-like (metallopeptidase M8 family)	-0.378293	0.00479526
213231_at	DMWD	dystrophia myotonica, WD repeat containing	0.378281	0.00479679
1555982_at	ZFYVE16	zinc finger, FYVE domain containing 16	-0.378241	0.00480162
1559548_at	ACVR2B	activin A receptor, type IIB	-0.378189	0.00480783
201763_s_at	DAXX	death-domain associated protein	0.378151	0.00481246
238687_x_at	ZNF770	zinc finger protein 770	0.37811	0.00481743
1555337_a_at	ZNF317	zinc finger protein 317	-0.378088	0.00482014
221048_x_at	C17orf80	chromosome 17 open reading frame 80	-0.378046	0.00482511
222662_at	PPP1R3B	protein phosphatase 1, regulatory (inhibitor) subunit 3B	0.378022	0.0048281
212833_at	SLC25A46	solute carrier family 25, member 46	-0.377993	0.00483162
219207_at	EDC3	enhancer of mRNA decapping 3 homolog (S. cerevisiae)	-0.377992	0.00483169
213149_at	DLAT	dihydrolipoamide S-acetyltransferase	-0.377984	0.00483271
211162_x_at	SCD	stearoyl-CoA desaturase (delta-9-desaturase)	-0.37795	0.0048368
1553992_s_at	NBR2	neighbor of BRCA1 gene 2 (non-protein coding)	0.377936	0.00483852
210835_s_at	CTBP2	C-terminal binding protein 2	0.377925	0.00483986
205018_s_at	MBNL2	muscleblind-like 2 (Drosophila)	-0.377923	0.00484011
201337_s_at	VAMP3	vesicle-associated membrane protein 3 (cellubrevin)	-0.377823	0.00485229
224970_at	NFIA	nuclear factor I/A	0.377802	0.00485483
209015_s_at	DNAJB6	DnaJ (Hsp40) homolog, subfamily B, member 6	0.377758	0.00486023
229036_at	TNRC6B	trinucleotide repeat containing 6B	0.377741	0.00486222
209761_s_at	SP110	SP110 nuclear body protein	0.377545	0.00488615
204282_s_at	FARS2	phenylalanyl-tRNA synthetase 2, mitochondrial	0.377526	0.00488857
222006_at	LETM1	leucine zipper-EF-hand containing transmembrane protein 1	0.377409	0.00490288
235537_at	OCIAD1	OCIA domain containing 1	0.377307	0.00491546
227069_at	CUX1	cut-like homeobox 1	0.377213	0.00492707
210943_s_at	LYST	lysosomal trafficking regulator	0.37721	0.00492736
205890_s_at	GABBR1 /// UBD	gamma-aminobutyric acid (GABA) B receptor, 1 /// ubiquitin D	0.377186	0.00493033
226487_at	C12orf34	chromosome 12 open reading frame 34	0.377173	0.004932
212572_at	STK38L	serine/threonine kinase 38 like	-0.37714	0.00493609
200914_x_at	KTN1	kinectin 1 (kinesin receptor)	0.377125	0.00493797
227650_at	HSPA14	heat shock 70kDa protein 14	-0.377074	0.00494424
1568592_at	TRIM69	tripartite motif-containing 69	0.377057	0.00494628
202171_at	VEZF1	vascular endothelial zinc finger 1	0.37705	0.00494719
228729_at	CCNB1	cyclin B1	-0.377019	0.00495102
214507_s_at	EXOSC2	exosome component 2	-0.376937	0.00496124
200810_s_at	CIRBP	cold inducible RNA binding protein	-0.376908	0.00496478
221780_s_at	DDX27	DEAD (Asp-Glu-Ala-Asp) box polypeptide 27	0.376805	0.00497765
214243_s_at	SERHL /// SERHL2	serine hydrolase-like /// serine hydrolase-like 2	0.376703	0.00499036
203507_at	CD68	CD68 molecule	0.376693	0.00499156
78495_at	ZNF783	zinc finger family member 783	0.376588	0.00500471
209624_s_at	MCCC2	methylcrotonoyl-CoA carboxylase 2 (beta)	-0.376559	0.00500837
213956_at	CEP350	centrosomal protein 350kDa	0.376521	0.0050131
222315_at	LOC100510224	hypothetical LOC100510224	0.376494	0.00501649
225184_at	ARID1B	AT rich interactive domain 1B (SWI1-like)	-0.376421	0.0050256
229274_at	GNAS	GNAS complex locus	0.376363	0.00503288
204641_at	NEK2	NIMA (never in mitosis gene a)-related kinase 2	-0.376316	0.00503889
212998_x_at	HLA-DQB1 /// LOC100133583	major histocompatibility complex, class II, DQ beta 1 /// HLA class II histocompatibili	0.376233	0.00504927
235009_at	BOD1L	biorientation of chromosomes in cell division 1-like	0.376161	0.00505835
225324_at	CRLS1	cardiolipin synthase 1	-0.376141	0.00506096
234981_x_at	CMBL	carboxymethylenebutenolidase homolog (Pseudomonas)	0.376041	0.00507357
204070_at	RARRES3	retinoic acid receptor responder (tazarotene induced) 3	0.375991	0.0050799
214020_x_at	ITGB5	Integrin, beta 5	0.375977	0.00508168
210846_x_at	TRIM14	tripartite motif-containing 14	0.375942	0.00508615
229475_at	MAEL	maelstrom homolog (Drosophila)	-0.375916	0.00508936
226045_at	FRS2	fibroblast growth factor receptor substrate 2	0.375906	0.00509064
230217_at	CLVS1	clavesin 1	-0.375872	0.00509494
219223_at	C9orf7	chromosome 9 open reading frame 7	0.375871	0.0050951
1554574_a_at	CYB5R3	cytochrome b5 reductase 3	-0.375793	0.00510504
209230_s_at	NUPR1	nuclear protein, transcriptional regulator, 1	0.375793	0.00510506
216360_x_at	RRP12	ribosomal RNA processing 12 homolog (S. cerevisiae)	-0.375726	0.00511362
213546_at	DKFZP586I1420	hypothetical protein DKFZp586I1420	0.375703	0.00511655
232305_at	HMGCLL1	3-hydroxymethyl-3-methylglutaryl-CoA lyase-like 1	-0.375685	0.00511875
204639_at	ADA	adenosine deaminase	0.375663	0.00512158
204747_at	IFIT3	interferon-induced protein with tetratricopeptide repeats 3	0.375617	0.0051275
209100_at	IFRD2	interferon-related developmental regulator 2	0.375459	0.00514778
215903_s_at	MAST2	microtubule associated serine/threonine kinase 2	0.375452	0.00514863
214779_s_at	SGSM3	small G protein signaling modulator 3	0.375416	0.00515323
214738_s_at	NEK9	NIMA (never in mitosis gene a)- related kinase 9	-0.375328	0.00516461
219204_s_at	SRR	serine racemase	-0.375196	0.00518154
1554958_at	ZNF641	zinc finger protein 641	-0.375176	0.0051842
229624_at	OPA3	optic atrophy 3 (autosomal recessive, with chorea and spastic paraplegia)	0.37512	0.00519134
221262_s_at	SLC2A11	solute carrier family 2 (facilitated glucose transporter), member 11	-0.375055	0.0051998
238451_at	MPP7	membrane protein, palmitoylated 7 (MAGUK p55 subfamily member 7)	-0.374999	0.00520704
203202_at	KRR1	KRR1, small subunit (SSU) processome component, homolog (yeast)	0.374932	0.00521565
206527_at	ABAT	4-aminobutyrate aminotransferase	-0.374926	0.00521643
206085_s_at	CTH	cystathionase (cystathionine gamma-lyase)	-0.374911	0.00521841
1554789_a_at	PDE8B	phosphodiesterase 8B	-0.374891	0.00522097
227484_at	SRGAP1	SLIT-ROBO Rho GTPase activating protein 1	0.374875	0.00522305
212796_s_at	TBC1D2B	TBC1 domain family, member 2B	0.374821	0.00523007
220140_s_at	SNX11	sorting nexin 11	0.374809	0.00523168
209703_x_at	METTL7A	methyltransferase like 7A	0.374785	0.00523476
239930_at	GALNT2	UDP-N-acetyl-alpha-D-galactosamine:polypeptide N-acetylgalactosaminyltransferase 2 (Gal	0.374754	0.00523883
202783_at	NNT	nicotinamide nucleotide transhydrogenase	-0.374631	0.0052549
205415_s_at	ATXN3	ataxin 3	0.374611	0.0052575
217497_at	TYMP	thymidine phosphorylase	0.374599	0.00525905
203318_s_at	ZNF148	zinc finger protein 148	0.374564	0.00526365
235998_at	RHPN1	rhophilin, Rho GTPase binding protein 1	0.374478	0.00527493
211872_s_at	RGS11	regulator of G-protein signaling 11	-0.374415	0.00528321
236665_at	CCDC18	coiled-coil domain containing 18	0.374407	0.00528426
227254_at	POU2F1	POU class 2 homeobox 1	0.374405	0.0052845
207283_at	RPL23AP32	ribosomal protein L23a pseudogene 32	0.374365	0.00528969
1562095_at	SLMAP	sarcolemma associated protein	0.374325	0.00529502
208658_at	PDIA4	protein disulfide isomerase family A, member 4	0.374205	0.0053108
200601_at	ACTN4	actinin, alpha 4	0.374133	0.00532022
213230_at	CDR2L	cerebellar degeneration-related protein 2-like	0.374105	0.00532393
226979_at	MAP3K2	mitogen-activated protein kinase kinase kinase 2	0.374025	0.0053345
241933_at	QRSL1	glutaminyl-tRNA synthase (glutamine-hydrolyzing)-like 1	0.374022	0.00533488
1557458_s_at	SHB	Src homology 2 domain containing adaptor protein B	0.373995	0.00533852
235174_s_at	LOC100128822	hypothetical LOC100128822	-0.373969	0.00534191
225810_at	MTMR10	myotubularin related protein 10	0.373935	0.00534649
32069_at	N4BP1	NEDD4 binding protein 1	0.373809	0.00536322
238810_at	RFX3	regulatory factor X, 3 (influences HLA class II expression)	-0.373719	0.00537523
244478_at	LRRC37A3	leucine rich repeat containing 37, member A3	0.373659	0.00538323
223686_at	TPK1	thiamin pyrophosphokinase 1	-0.373645	0.00538508
227992_s_at	NCRNA00085	non-protein coding RNA 85	0.373625	0.00538769
228419_at	METRN	meteorin, glial cell differentiation regulator	0.373577	0.0053941
211105_s_at	NFATC1	nuclear factor of activated T-cells, cytoplasmic, calcineurin-dependent 1	0.373561	0.00539619
242712_x_at	RANBP2 /// RGPD1 /// RGPD2 /// RGPD3 /// RGPD4 /// RGPD5 /// RGPD6 /// RGPD8	RAN binding protein 2 /// RANBP2-like and GRIP domain containing 1 /// RANBP2-like and	0.37354	0.00539903
242049_s_at	NBAS	neuroblastoma amplified sequence	0.373507	0.00540347
224902_at	PDPR	pyruvate dehydrogenase phosphatase regulatory subunit	0.373378	0.00542071
242055_at	PSMG4	Proteasome (prosome, macropain) assembly chaperone 4	0.373374	0.00542134
227898_s_at	ZFP41	zinc finger protein 41 homolog (mouse)	0.373363	0.00542273
210994_x_at	TRIM23	tripartite motif-containing 23	-0.373269	0.00543537
219675_s_at	UXS1	UDP-glucuronate decarboxylase 1	-0.373234	0.00544018
217821_s_at	WBP11	WW domain binding protein 11	-0.373232	0.00544039
235244_at	CCDC58	coiled-coil domain containing 58	0.373061	0.00546345
1555139_a_at	OTUD7B	OTU domain containing 7B	0.372978	0.00547465
225306_s_at	SLC25A29	solute carrier family 25, member 29	0.372952	0.00547819
204294_at	AMT	aminomethyltransferase	-0.372934	0.00548065
202784_s_at	NNT	nicotinamide nucleotide transhydrogenase	-0.372835	0.00549407
223143_s_at	AKIRIN2	akirin 2	-0.372822	0.00549587
212243_at	GCOM1 /// GRINL1A	GRINL1A complex locus /// glutamate receptor, ionotropic, N-methyl D-aspartate-like 1A	-0.372798	0.00549912
203530_s_at	STX4	syntaxin 4	0.372763	0.00550382
212840_at	UBXN7	UBX domain protein 7	0.37274	0.00550697
207788_s_at	SORBS3	sorbin and SH3 domain containing 3	-0.372716	0.0055102
1555514_a_at	PIAS2	protein inhibitor of activated STAT, 2	-0.372711	0.00551087
1555824_a_at	PACS2	phosphofurin acidic cluster sorting protein 2	0.372687	0.00551418
201709_s_at	NIPSNAP1	nipsnap homolog 1 (C. elegans)	-0.372685	0.00551441
230209_at	ZXDC	ZXD family zinc finger C	0.372675	0.00551588
214224_s_at	PIN4	protein (peptidylprolyl cis/trans isomerase) NIMA-interacting, 4 (parvulin)	0.37264	0.00552053
222566_at	SUV420H1	suppressor of variegation 4-20 homolog 1 (Drosophila)	0.372567	0.00553059
209154_at	TAX1BP3	Tax1 (human T-cell leukemia virus type I) binding protein 3	0.372534	0.0055351
33768_at	DMWD	dystrophia myotonica, WD repeat containing	0.372521	0.00553679
1554360_at	FCHSD2	FCH and double SH3 domains 2	0.372516	0.00553751
202301_s_at	RSRC2	arginine/serine-rich coiled-coil 2	0.372436	0.00554848
228204_at	LOC100505497	hypothetical LOC100505497	-0.372432	0.00554909
212300_at	TXLNA	taxilin alpha	0.372393	0.00555444
216899_s_at	SKAP2	src kinase associated phosphoprotein 2	-0.372377	0.00555657
209754_s_at	TMPO	thymopoietin	-0.37234	0.00556169
227224_at	RALGPS2	Ral GEF with PH domain and SH3 binding motif 2	-0.372332	0.00556275
228890_at	ATOH8	atonal homolog 8 (Drosophila)	0.372274	0.0055707
203652_at	MAP3K11	mitogen-activated protein kinase kinase kinase 11	0.372268	0.00557156
244840_x_at	DOCK4	dedicator of cytokinesis 4	0.372235	0.00557611
53991_at	DENND2A	DENN/MADD domain containing 2A	0.372205	0.00558023
219718_at	FGGY	FGGY carbohydrate kinase domain containing	-0.372178	0.00558385
228376_at	GGTA1	glycoprotein, alpha-galactosyltransferase 1 pseudogene	-0.372154	0.00558723
227078_at	TMEM110	transmembrane protein 110	0.372147	0.00558821
235019_at	CPM	carboxypeptidase M	0.372093	0.0055956
203882_at	IRF9	interferon regulatory factor 9	0.37208	0.00559749
226139_at	CCDC149	coiled-coil domain containing 149	0.372067	0.00559926
211019_s_at	LSS	lanosterol synthase (2,3-oxidosqualene-lanosterol cyclase)	-0.371943	0.00561637
205061_s_at	EXOSC9	exosome component 9	-0.371933	0.00561772
212423_at	ZCCHC24	zinc finger, CCHC domain containing 24	0.371926	0.00561877
212162_at	KIDINS220	kinase D-interacting substrate, 220kDa	0.371734	0.00564536
218444_at	ALG12	asparagine-linked glycosylation 12, alpha-1,6-mannosyltransferase homolog (S. cerevisia	0.371666	0.00565488
211470_s_at	SULT1C2	sulfotransferase family, cytosolic, 1C, member 2	0.371586	0.00566598
222600_s_at	UBA6	ubiquitin-like modifier activating enzyme 6	0.371567	0.0056686
225157_at	MLXIP	MLX interacting protein	0.371507	0.00567706
205992_s_at	IL15	interleukin 15	0.371495	0.00567872
236192_at	HOOK3	hook homolog 3 (Drosophila)	0.371491	0.00567921
1554096_a_at	RBM33	RNA binding motif protein 33	0.371374	0.0056956
201662_s_at	ACSL3	acyl-CoA synthetase long-chain family member 3	-0.371359	0.00569769
218691_s_at	PDLIM4	PDZ and LIM domain 4	0.371241	0.0057143
201414_s_at	NAP1L4	nucleosome assembly protein 1-like 4	0.371183	0.00572238
40569_at	MZF1	myeloid zinc finger 1	0.371177	0.00572333
205770_at	GSR	glutathione reductase	-0.371156	0.00572618
201718_s_at	EPB41L2	erythrocyte membrane protein band 4.1-like 2	-0.371091	0.00573545
230697_at	BBS5	Bardet-Biedl syndrome 5	-0.371055	0.00574047
223697_x_at	C9orf64	chromosome 9 open reading frame 64	0.370939	0.00575687
221925_s_at	CSPP1	centrosome and spindle pole associated protein 1	-0.370844	0.00577026
222524_s_at	ASB6	ankyrin repeat and SOCS box-containing 6	0.3708	0.00577652
213606_s_at	ARHGDIA	Rho GDP dissociation inhibitor (GDI) alpha	-0.370726	0.00578705
228607_at	OAS2	2'-5'-oligoadenylate synthetase 2, 69/71kDa	0.370656	0.00579699
209285_s_at	C3orf63	chromosome 3 open reading frame 63	0.370603	0.00580452
233087_at	FBXL17	F-box and leucine-rich repeat protein 17	0.370601	0.00580485
226216_at	INSR	insulin receptor	0.370593	0.00580605
240830_at	SCARNA17	small Cajal body-specific RNA 17	0.37055	0.00581215
240928_at	FCF1	FCF1 small subunit (SSU) processome component homolog (S. cerevisiae)	0.37051	0.00581785
1552845_at	CLDN15	claudin 15	0.370439	0.00582797
225270_at	NEO1	neogenin 1	0.37043	0.00582929
31874_at	GAS2L1	growth arrest-specific 2 like 1	0.370353	0.00584025
207781_s_at	ZNF711	zinc finger protein 711	-0.370323	0.0058446
211203_s_at	CNTN1	contactin 1	-0.370284	0.00585022
237045_at	FAM91A1	family with sequence similarity 91, member A1	0.37024	0.00585646
235879_at	MBNL1	Muscleblind-like (Drosophila)	0.370208	0.00586104
242592_at	GPR137C	G protein-coupled receptor 137C	-0.370164	0.00586735
215155_at	HEXA	Hexosaminidase A (alpha polypeptide)	0.370065	0.00588172
200049_at	MYST2	MYST histone acetyltransferase 2	-0.370054	0.00588324
223260_s_at	POLK	polymerase (DNA directed) kappa	-0.369932	0.00590088
228115_at	FAM59A	family with sequence similarity 59, member A	0.369863	0.00591084
208109_s_at	C15orf5	chromosome 15 open reading frame 5	0.369796	0.0059205
215698_at	KDM5A	lysine (K)-specific demethylase 5A	0.369754	0.00592669
232930_at	DOCK1	Dedicator of cytokinesis 1	0.369746	0.0059278
218330_s_at	NAV2	neuron navigator 2	0.369707	0.00593353
212127_at	RANGAP1	Ran GTPase activating protein 1	0.369706	0.00593359
204960_at	PTPRCAP	protein tyrosine phosphatase, receptor type, C-associated protein	0.369678	0.00593764
218166_s_at	RSF1	remodeling and spacing factor 1	0.369665	0.0059396
220411_x_at	PODNL1	podocan-like 1	0.369634	0.00594404
244345_at	CADM1	cell adhesion molecule 1	0.36959	0.0059505
202719_s_at	TES	testis derived transcript (3 LIM domains)	0.36958	0.00595199
202661_at	ITPR2	inositol 1,4,5-triphosphate receptor, type 2	0.369488	0.00596541
226588_at	CWC22	CWC22 spliceosome-associated protein homolog (S. cerevisiae)	0.36948	0.00596647
211547_s_at	PAFAH1B1	platelet-activating factor acetylhydrolase 1b, regulatory subunit 1 (45kDa)	-0.36946	0.00596942
206693_at	IL7	interleukin 7	0.369431	0.00597372
210935_s_at	WDR1	WD repeat domain 1	-0.369419	0.00597542
204444_at	KIF11	kinesin family member 11	-0.369383	0.0059807
212695_at	CRY2	cryptochrome 2 (photolyase-like)	-0.369367	0.00598307
212929_s_at	FAM21A /// FAM21B /// FAM21C /// FAM21D	family with sequence similarity 21, member A /// family with sequence similarity 21, me	0.369265	0.00599801
209684_at	RIN2	Ras and Rab interactor 2	0.369253	0.00599973
212468_at	SPAG9	sperm associated antigen 9	0.369207	0.00600642
223341_s_at	SCOC	short coiled-coil protein	-0.369186	0.00600954
224770_s_at	NAV1	neuron navigator 1	0.369185	0.0060097
213069_at	HEG1	HEG homolog 1 (zebrafish)	0.369162	0.00601305
241851_x_at	LOC100130429	hypothetical LOC100130429	0.369139	0.00601654
221496_s_at	TOB2	transducer of ERBB2, 2	0.369136	0.00601692
200756_x_at	CALU	calumenin	-0.369096	0.00602286
229145_at	ANAPC16	anaphase promoting complex subunit 16	0.369041	0.00603086
209637_s_at	RGS12	regulator of G-protein signaling 12	-0.369022	0.0060337
201440_at	DDX23	DEAD (Asp-Glu-Ala-Asp) box polypeptide 23	0.368957	0.0060433
205322_s_at	MTF1	metal-regulatory transcription factor 1	0.368906	0.00605075
211527_x_at	VEGFA	vascular endothelial growth factor A	-0.368905	0.00605103
229140_at	ZNF579	zinc finger protein 579	0.36889	0.00605315
219332_at	MICALL2	MICAL-like 2	0.368869	0.00605632
240214_at	RWDD1	RWD domain containing 1	-0.368843	0.00606019
212298_at	NRP1	neuropilin 1	-0.368788	0.00606831
218103_at	FTSJ3	FtsJ homolog 3 (E. coli)	0.368616	0.00609377
215313_x_at	HLA-A	major histocompatibility complex, class I, A	0.368602	0.00609594
218916_at	ZNF768	zinc finger protein 768	0.368593	0.00609718
234969_s_at	EPC1	enhancer of polycomb homolog 1 (Drosophila)	0.368578	0.00609941
209070_s_at	RGS5	regulator of G-protein signaling 5	-0.368573	0.00610023
243244_at	CACNB4	calcium channel, voltage-dependent, beta 4 subunit	-0.368469	0.00611567
202949_s_at	FHL2	four and a half LIM domains 2	-0.368382	0.00612871
220688_s_at	MRTO4	mRNA turnover 4 homolog (S. cerevisiae)	-0.368363	0.00613144
219290_x_at	DAPP1	dual adaptor of phosphotyrosine and 3-phosphoinositides	0.368361	0.00613186
229943_at	TRIM13	tripartite motif-containing 13	0.368282	0.00614366
217853_at	TNS3	tensin 3	0.36821	0.00615447
221518_s_at	USP47	ubiquitin specific peptidase 47	0.368206	0.00615501
208789_at	PTRF	polymerase I and transcript release factor	0.36819	0.00615749
222160_at	AKAP8L	A kinase (PRKA) anchor protein 8-like	0.368189	0.00615761
216693_x_at	HDGFRP3	hepatoma-derived growth factor, related protein 3	-0.368121	0.00616775
211891_s_at	ARHGEF4	Rho guanine nucleotide exchange factor (GEF) 4	-0.36807	0.00617543
218502_s_at	TRPS1	trichorhinophalangeal syndrome I	0.368055	0.00617766
225511_at	GPRC5B	G protein-coupled receptor, family C, group 5, member B	0.367924	0.00619744
211639_x_at	IGHA1 /// IGHA2 /// IGHD /// IGHG1 /// IGHG3 /// IGHG4 /// IGHM /// IGHV4-31 /// IGHV4-59 /// LOC100126583	immunoglobulin heavy constant alpha 1 /// immunoglobulin heavy constant alpha 2 (A2m ma	0.367785	0.00621847
1557756_a_at	C14orf145	chromosome 14 open reading frame 145	0.367751	0.00622358
234106_s_at	FLYWCH1	FLYWCH-type zinc finger 1	-0.367744	0.00622461
37943_at	ZFYVE26	zinc finger, FYVE domain containing 26	0.367743	0.00622485
231823_s_at	SH3PXD2B	SH3 and PX domains 2B	0.367718	0.00622862
244669_at	SNHG5 /// SNORD50A /// SNORD50B	small nucleolar RNA host gene 5 (non-protein coding) /// small nucleolar RNA, C/D box 5	0.367703	0.00623087
235073_at	SCAMP4	secretory carrier membrane protein 4	-0.367697	0.00623182
202384_s_at	TCOF1	Treacher Collins-Franceschetti syndrome 1	0.367695	0.00623206
208561_at	ABCC9	ATP-binding cassette, sub-family C (CFTR/MRP), member 9	-0.367666	0.00623648
212098_at	LOC151162 /// MGAT5	hypothetical LOC151162 /// mannosyl (alpha-1,6-)-glycoprotein beta-1,6-N-acetyl-glucosa	0.367658	0.00623763
231787_at	SLC25A27	solute carrier family 25, member 27	-0.367643	0.00624002
223629_at	PCDHB5	protocadherin beta 5	0.367614	0.00624443
221693_s_at	MRPS18A	mitochondrial ribosomal protein S18A	-0.367587	0.00624845
208748_s_at	FLOT1	flotillin 1	-0.367536	0.00625622
227979_at	RBM4	RNA binding motif protein 4	-0.367517	0.00625909
228726_at	SERPINB1	serpin peptidase inhibitor, clade B (ovalbumin), member 1	0.367485	0.00626399
232235_at	DSEL	dermatan sulfate epimerase-like	0.367426	0.00627293
237426_at	SP100	SP100 nuclear antigen	0.367416	0.00627453
238553_at	AGAP10 /// AGAP4 /// AGAP9 /// BMS1P1 /// BMS1P5 /// LOC399753	ArfGAP with GTPase domain, ankyrin repeat and PH domain 10 /// ArfGAP with GTPase domai	-0.367378	0.00628023
202252_at	RAB13	RAB13, member RAS oncogene family	0.367272	0.00629649
205084_at	BCAP29	B-cell receptor-associated protein 29	-0.367208	0.00630627
232282_at	WNK3	WNK lysine deficient protein kinase 3	-0.367171	0.00631199
209166_s_at	MAN2B1	mannosidase, alpha, class 2B, member 1	0.36714	0.00631674
222359_x_at	KDSR	3-ketodihydrosphingosine reductase	0.367122	0.00631952
236525_at	FBXO36	F-box protein 36	-0.367099	0.00632299
214150_x_at	ATP6V0E1	ATPase, H+ transporting, lysosomal 9kDa, V0 subunit e1	0.367094	0.00632377
216449_x_at	HSP90B1	heat shock protein 90kDa beta (Grp94), member 1	0.367082	0.00632565
207242_s_at	GRIK1	glutamate receptor, ionotropic, kainate 1	-0.367079	0.00632613
203514_at	MAP3K3	mitogen-activated protein kinase kinase kinase 3	0.367063	0.00632859
244641_at	C7orf30	chromosome 7 open reading frame 30	0.367047	0.006331
200659_s_at	PHB	prohibitin	0.366951	0.00634581
213485_s_at	ABCC10	ATP-binding cassette, sub-family C (CFTR/MRP), member 10	0.366916	0.00635109
218183_at	C16orf5	chromosome 16 open reading frame 5	0.366868	0.00635856
204387_x_at	MRP63	mitochondrial ribosomal protein 63	0.366836	0.00636354
244338_at	LDLRAD3	Low density lipoprotein receptor class A domain containing 3	0.36677	0.00637367
1553567_s_at	ATP6	ATP synthase F0 subunit 6	-0.366751	0.00637659
205608_s_at	ANGPT1	angiopoietin 1	0.366731	0.00637982
214710_s_at	CCNB1	cyclin B1	-0.366595	0.00640081
213762_x_at	RBMX	RNA binding motif protein, X-linked	-0.366581	0.00640303
238487_at	GNL1	guanine nucleotide binding protein-like 1	-0.366575	0.00640397
1560662_s_at	WHAMML1 /// WHAMML2	WAS protein homolog associated with actin, golgi membranes and microtubules-like 1 (pse	0.366558	0.0064066
205651_x_at	RAPGEF4	Rap guanine nucleotide exchange factor (GEF) 4	-0.366546	0.00640835
201209_at	HDAC1	histone deacetylase 1	0.366544	0.00640877
228393_s_at	ZNF302	zinc finger protein 302	0.366511	0.00641393
229590_at	RPL13	ribosomal protein L13	0.366483	0.0064182
202173_s_at	VEZF1	vascular endothelial zinc finger 1	0.366437	0.00642536
243296_at	NAMPT	Nicotinamide phosphoribosyltransferase	0.366437	0.0064254
223394_at	SERTAD1	SERTA domain containing 1	0.36641	0.00642957
1565868_at	CD44	CD44 molecule (Indian blood group)	0.36641	0.00642962
208195_at	TTN	titin	-0.366349	0.00643905
217307_at	ACO2	aconitase 2, mitochondrial	-0.366331	0.00644189
202770_s_at	CCNG2	cyclin G2	-0.366296	0.00644741
233558_s_at	C4orf41	chromosome 4 open reading frame 41	-0.366291	0.00644812
204001_at	SNAPC3	small nuclear RNA activating complex, polypeptide 3, 50kDa	-0.366291	0.00644822
204975_at	EMP2	epithelial membrane protein 2	-0.366283	0.00644935
209907_s_at	ITSN2	intersectin 2	0.366233	0.00645719
235850_at	FAM162A	family with sequence similarity 162, member A	-0.366205	0.00646164
226739_at	RNF169	ring finger protein 169	0.366168	0.0064674
218053_at	PRPF40A	PRP40 pre-mRNA processing factor 40 homolog A (S. cerevisiae)	0.366163	0.00646816
216222_s_at	MYO10	myosin X	0.366147	0.00647068
208988_at	KDM2A	lysine (K)-specific demethylase 2A	0.366098	0.00647841
220459_at	MCM3AP-AS	MCM3AP antisense RNA (non-protein coding)	0.366052	0.0064856
211678_s_at	RNF114	ring finger protein 114	0.366051	0.00648567
213915_at	NKG7	natural killer cell group 7 sequence	0.366028	0.00648938
201503_at	G3BP1	GTPase activating protein (SH3 domain) binding protein 1	0.366001	0.0064936
227144_at	C22orf9	chromosome 22 open reading frame 9	0.365966	0.00649915
209443_at	SERPINA5	serpin peptidase inhibitor, clade A (alpha-1 antiproteinase, antitrypsin), member 5	0.365943	0.00650272
1559018_at	PTPRE	protein tyrosine phosphatase, receptor type, E	0.365932	0.00650438
235079_at	ZNF704	zinc finger protein 704	0.365927	0.00650523
218612_s_at	TSSC4	tumor suppressing subtransferable candidate 4	0.365911	0.00650775
210995_s_at	TRIM23	tripartite motif-containing 23	-0.36589	0.00651098
231929_at	IKZF2	IKAROS family zinc finger 2 (Helios)	0.36587	0.00651414
232322_x_at	STARD10	StAR-related lipid transfer (START) domain containing 10	0.365852	0.00651698
239005_at	FLJ39739	Hypothetical FLJ39739	0.365845	0.00651808
203869_at	USP46	ubiquitin specific peptidase 46	-0.365812	0.00652333
202449_s_at	RXRA	retinoid X receptor, alpha	0.365736	0.00653529
214931_s_at	SRPK2	SRSF protein kinase 2	-0.365729	0.0065365
1553698_a_at	C1orf96	chromosome 1 open reading frame 96	-0.365662	0.00654709
1555618_s_at	SAE1	SUMO1 activating enzyme subunit 1	-0.365656	0.00654807
202137_s_at	ZMYND11	zinc finger, MYND domain containing 11	-0.365548	0.00656514
218783_at	INTS7	integrator complex subunit 7	0.365524	0.00656901
222152_at	PDCD6	Programmed cell death 6	0.365466	0.0065781
212432_at	GRPEL1	GrpE-like 1, mitochondrial (E. coli)	-0.365448	0.00658107
1552546_a_at	LETM2	leucine zipper-EF-hand containing transmembrane protein 2	-0.365353	0.00659609
227279_at	TCEAL3	transcription elongation factor A (SII)-like 3	-0.365274	0.0066087
238949_at	RNF145	ring finger protein 145	0.365197	0.00662106
222466_s_at	MRPL42	mitochondrial ribosomal protein L42	-0.365194	0.00662143
202728_s_at	LTBP1	latent transforming growth factor beta binding protein 1	0.365145	0.00662939
239100_x_at	PCNX	pecanex homolog (Drosophila)	-0.36513	0.00663179
205523_at	HAPLN1	hyaluronan and proteoglycan link protein 1	-0.365049	0.00664465
242608_x_at	FAM161B	Family with sequence similarity 161, member B	0.365008	0.00665122
1560128_x_at	C5orf56	Chromosome 5 open reading frame 56	0.364976	0.0066565
224149_x_at	SLMAP	sarcolemma associated protein	-0.364946	0.00666133
211318_s_at	RAE1	RAE1 RNA export 1 homolog (S. pombe)	-0.364908	0.00666738
212147_at	SMG5	Smg-5 homolog, nonsense mediated mRNA decay factor (C. elegans)	0.364904	0.00666803
205370_x_at	DBT	dihydrolipoamide branched chain transacylase E2	0.364821	0.00668132
210246_s_at	ABCC8	ATP-binding cassette, sub-family C (CFTR/MRP), member 8	-0.364801	0.00668453
47773_at	FBXO42	F-box protein 42	0.364794	0.00668572
226446_at	HES6	hairy and enhancer of split 6 (Drosophila)	0.364748	0.00669318
225206_s_at	MTRF1L	mitochondrial translational release factor 1-like	0.364739	0.00669451
226441_at	MAP3K2	mitogen-activated protein kinase kinase kinase 2	0.364656	0.006708
205146_x_at	APBA3	amyloid beta (A4) precursor protein-binding, family A, member 3	0.364636	0.00671126
226830_x_at	CHD2	Chromodomain helicase DNA binding protein 2	-0.364625	0.00671295
227114_at	RNF214	ring finger protein 214	-0.364576	0.00672087
65585_at	FAM86B1	family with sequence similarity 86, member B1	-0.364538	0.00672706
201996_s_at	SPEN	spen homolog, transcriptional regulator (Drosophila)	0.364503	0.00673282
223502_s_at	TNFSF13B	tumor necrosis factor (ligand) superfamily, member 13b	0.364493	0.00673446
210529_s_at	FAM115A	family with sequence similarity 115, member A	-0.364409	0.00674804
204671_s_at	ANKRD6	ankyrin repeat domain 6	-0.364392	0.00675075
241682_at	KLHL23	kelch-like 23 (Drosophila)	-0.364229	0.00677734
223562_at	PARVG	parvin, gamma	0.364211	0.00678025
218681_s_at	SDF2L1	stromal cell-derived factor 2-like 1	0.364098	0.00679871
203890_s_at	DAPK3	death-associated protein kinase 3	-0.364042	0.00680795
203546_at	IPO13	importin 13	0.364007	0.00681363
32099_at	SAFB2	scaffold attachment factor B2	0.364007	0.00681364
209620_s_at	ABCB7	ATP-binding cassette, sub-family B (MDR/TAP), member 7	0.363971	0.00681957
210959_s_at	SRD5A1	steroid-5-alpha-reductase, alpha polypeptide 1 (3-oxo-5 alpha-steroid delta 4-dehydroge	-0.363824	0.00684362
220605_s_at	SIRT2	sirtuin 2	0.363821	0.00684424
210316_at	FLT4	fms-related tyrosine kinase 4	-0.363815	0.00684524
224460_s_at	L2HGDH	L-2-hydroxyglutarate dehydrogenase	-0.363772	0.00685231
214711_at	GATC	glutamyl-tRNA(Gln) amidotransferase, subunit C homolog (bacterial)	-0.36377	0.00685266
202640_s_at	RANBP3	RAN binding protein 3	0.363737	0.00685795
201927_s_at	PKP4	plakophilin 4	0.363736	0.00685823
216682_s_at	FAM48A	Family with sequence similarity 48, member A	0.363715	0.00686164
214279_s_at	NDRG2	NDRG family member 2	-0.363697	0.00686465
218711_s_at	SDPR	serum deprivation response	-0.36368	0.00686745
1554327_a_at	CANT1	calcium activated nucleotidase 1	-0.363677	0.00686794
228446_at	KIAA2026	KIAA2026	0.363664	0.00687001
201615_x_at	CALD1	caldesmon 1	0.363657	0.00687119
239295_at	SRSF12	serine/arginine-rich splicing factor 12	-0.363648	0.00687267
60471_at	RIN3	Ras and Rab interactor 3	0.363627	0.00687623
225723_at	C6orf129	chromosome 6 open reading frame 129	0.3636	0.00688062
208451_s_at	C4A /// C4B /// LOC100509001	complement component 4A (Rodgers blood group) /// complement component 4B (Chido blood	0.363523	0.0068934
217099_s_at	GEMIN4	gem (nuclear organelle) associated protein 4	-0.363515	0.00689475
229660_at	C16orf55	chromosome 16 open reading frame 55	0.363504	0.00689644
236557_at	ZBTB38	zinc finger and BTB domain containing 38	0.363428	0.00690905
203501_at	PGCP	plasma glutamate carboxypeptidase	0.363177	0.00695081
226107_at	C1GALT1	core 1 synthase, glycoprotein-N-acetylgalactosamine 3-beta-galactosyltransferase, 1	0.363163	0.00695317
209519_at	NCBP1	nuclear cap binding protein subunit 1, 80kDa	-0.3631	0.00696376
216840_s_at	LAMA2	laminin, alpha 2	-0.363096	0.00696441
214775_at	N4BP3	NEDD4 binding protein 3	-0.363069	0.00696891
1556493_a_at	KDM4C	lysine (K)-specific demethylase 4C	0.36306	0.00697038
205420_at	PEX7	peroxisomal biogenesis factor 7	-0.363004	0.00697984
203712_at	KIAA0020	KIAA0020	0.363	0.00698047
230151_at	C13orf1	chromosome 13 open reading frame 1	-0.362998	0.0069807
240230_s_at	LOC642826	hypothetical LOC642826	0.362976	0.00698444
201571_s_at	DCTD	dCMP deaminase	-0.362964	0.00698642
217270_s_at	DYRK1B	dual-specificity tyrosine-(Y)-phosphorylation regulated kinase 1B	-0.362895	0.0069981
210896_s_at	ASPH	aspartate beta-hydroxylase	-0.362862	0.00700358
236796_at	BACH2	BTB and CNC homology 1, basic leucine zipper transcription factor 2	0.362852	0.00700526
205267_at	POU2AF1	POU class 2 associating factor 1	0.362812	0.00701194
235381_at	RSF1	remodeling and spacing factor 1	0.362781	0.0070172
90265_at	ADAP1	ArfGAP with dual PH domains 1	0.362765	0.00701993
210585_s_at	TNPO2	transportin 2	-0.362724	0.00702683
230652_at	ARAF	v-raf murine sarcoma 3611 viral oncogene homolog	-0.362715	0.00702833
1557279_at	ITSN1	intersectin 1 (SH3 domain protein)	-0.36266	0.00703749
224592_x_at	HP1BP3	heterochromatin protein 1, binding protein 3	0.362608	0.00704641
237028_at	LOC100505975	hypothetical LOC100505975	-0.36242	0.00707808
1555814_a_at	RHOA	ras homolog gene family, member A	-0.362384	0.0070843
1562788_at	LOC254099	hypothetical protein LOC254099	-0.362378	0.00708516
214939_x_at	MLLT4	myeloid/lymphoid or mixed-lineage leukemia (trithorax homolog, Drosophila); translocate	-0.362312	0.00709641
226423_at	PAQR8	progestin and adipoQ receptor family member VIII	0.362281	0.0071017
220512_at	DLC1	deleted in liver cancer 1	0.362223	0.00711156
205552_s_at	OAS1	2',5'-oligoadenylate synthetase 1, 40/46kDa	0.362184	0.00711817
225668_at	FAM173B	family with sequence similarity 173, member B	0.362177	0.00711946
209413_at	B4GALT2	UDP-Gal:betaGlcNAc beta 1,4- galactosyltransferase, polypeptide 2	0.362158	0.00712263
204806_x_at	HLA-F	major histocompatibility complex, class I, F	0.362065	0.00713857
231845_at	AARS2	alanyl-tRNA synthetase 2, mitochondrial (putative)	0.362029	0.00714457
238430_x_at	SLFN5	schlafen family member 5	0.361941	0.00715977
208742_s_at	SAP18	Sin3A-associated protein, 18kDa	-0.361917	0.00716378
232919_at	LOC100289297	Hypothetical protein LOC100289297	0.361725	0.00719676
222699_s_at	PLEKHF2	pleckstrin homology domain containing, family F (with FYVE domain) member 2	-0.361722	0.00719728
227098_at	DUSP18	dual specificity phosphatase 18	0.36172	0.00719759
203468_at	CDK10	cyclin-dependent kinase 10	0.361646	0.0072103
231897_at	PTGR1	prostaglandin reductase 1	-0.361496	0.00723612
208499_s_at	DNAJC3	DnaJ (Hsp40) homolog, subfamily C, member 3	0.361431	0.00724743
229340_at	NKAPL	NFKB activating protein-like	0.361388	0.00725481
223213_s_at	ZHX1	zinc fingers and homeoboxes 1	0.361288	0.00727212
234584_s_at	ATE1	arginyltransferase 1	-0.361276	0.0072743
32094_at	CHST3	carbohydrate (chondroitin 6) sulfotransferase 3	0.361237	0.00728108
218618_s_at	FNDC3B	fibronectin type III domain containing 3B	0.361232	0.00728195
238546_at	SLC8A1	solute carrier family 8 (sodium/calcium exchanger), member 1	-0.361224	0.00728332
61874_at	C9orf7	chromosome 9 open reading frame 7	0.361199	0.00728766
1556001_at	LOC284939	hypothetical protein LOC284939	-0.361199	0.00728772
224958_at	NUFIP2	nuclear fragile X mental retardation protein interacting protein 2	0.361141	0.00729774
208392_x_at	SP110	SP110 nuclear body protein	0.361138	0.00729822
211656_x_at	HLA-DQB1 /// LOC100133583	major histocompatibility complex, class II, DQ beta 1 /// HLA class II histocompatibili	0.361127	0.00730013
223286_at	C17orf81	chromosome 17 open reading frame 81	-0.360856	0.0073475
215978_x_at	ZNF721	zinc finger protein 721	0.360825	0.00735283
224903_at	CIRH1A	cirrhosis, autosomal recessive 1A (cirhin)	-0.360825	0.00735284
201848_s_at	BNIP3	BCL2/adenovirus E1B 19kDa interacting protein 3	-0.360804	0.00735667
52159_at	HEMK1	HemK methyltransferase family member 1	0.360687	0.00737717
208790_s_at	PTRF	polymerase I and transcript release factor	0.360622	0.00738856
231946_at	ZFHX2	zinc finger homeobox 2	0.360616	0.0073896
238803_at	HECTD2	HECT domain containing 2	-0.360545	0.00740206
1556033_at	FLJ39739	hypothetical FLJ39739	0.360543	0.00740249
220615_s_at	FAR2	fatty acyl CoA reductase 2	-0.360514	0.0074075
213144_at	GOSR2	golgi SNAP receptor complex member 2	-0.360511	0.00740803
227426_at	SOS1	son of sevenless homolog 1 (Drosophila)	0.3605	0.00740997
202044_at	GRLF1	glucocorticoid receptor DNA binding factor 1	0.36048	0.00741348
209445_x_at	C7orf44	chromosome 7 open reading frame 44	-0.360448	0.00741914
227435_at	KIAA2018	KIAA2018	0.360435	0.00742153
1559044_at	EXOSC1	exosome component 1	0.360427	0.0074229
212208_at	MED13L	mediator complex subunit 13-like	0.360417	0.00742475
213722_at	SOX2	SRY (sex determining region Y)-box 2	-0.360383	0.00743075
229010_at	CBL	Cas-Br-M (murine) ecotropic retroviral transforming sequence	0.360356	0.00743537
214087_s_at	MYBPC1	myosin binding protein C, slow type	0.360291	0.00744689
242984_at	MKLN1	muskelin 1, intracellular mediator containing kelch motifs	0.360257	0.00745299
216205_s_at	MFN2	mitofusin 2	-0.360148	0.00747234
211876_x_at	PCDHGA10 /// PCDHGA11 /// PCDHGA12 /// PCDHGA3 /// PCDHGA5 /// PCDHGA6	protocadherin gamma subfamily A, 10 /// protocadherin gamma subfamily A, 11 /// protoca	-0.360137	0.00747431
232011_s_at	MAP1LC3A	microtubule-associated protein 1 light chain 3 alpha	-0.360129	0.00747572
41386_i_at	KDM6B	lysine (K)-specific demethylase 6B	0.360123	0.00747672
1553192_at	ZNF441	zinc finger protein 441	-0.36007	0.00748626
201482_at	QSOX1	quiescin Q6 sulfhydryl oxidase 1	0.360057	0.00748855
230659_at	EDEM1	ER degradation enhancer, mannosidase alpha-like 1	-0.360054	0.00748909
213032_at	NFIB	nuclear factor I/B	0.360047	0.00749032
224880_at	RALA	v-ral simian leukemia viral oncogene homolog A (ras related)	0.359856	0.00752425
230087_at	PRIMA1	proline rich membrane anchor 1	0.359731	0.00754675
244743_x_at	ZNF138	zinc finger protein 138	-0.359719	0.00754878
223451_s_at	CKLF	chemokine-like factor	0.359708	0.00755074
1555427_s_at	SYNCRIP	synaptotagmin binding, cytoplasmic RNA interacting protein	-0.359678	0.00755618
236193_at	LOC100506979	hypothetical LOC100506979	0.35958	0.00757375
227640_s_at	RP9 /// RP9P	retinitis pigmentosa 9 (autosomal dominant) /// retinitis pigmentosa 9 pseudogene	0.359531	0.0075827
242364_x_at	LOC100131096	hypothetical LOC100131096	0.359514	0.00758559
231219_at	CMTM1	CKLF-like MARVEL transmembrane domain containing 1	-0.359461	0.00759524
216306_x_at	PTBP1	polypyrimidine tract binding protein 1	0.35946	0.00759548
229133_s_at	ZNF397	zinc finger protein 397	0.359458	0.00759576
241836_x_at	CEP97	centrosomal protein 97kDa	0.359315	0.00762157
204891_s_at	LCK	lymphocyte-specific protein tyrosine kinase	0.359286	0.00762682
211401_s_at	FGFR2	fibroblast growth factor receptor 2	-0.359233	0.00763646
239585_at	KAT2B	K(lysine) acetyltransferase 2B	0.359232	0.0076365
212947_at	SLC9A8	solute carrier family 9 (sodium/hydrogen exchanger), member 8	0.359207	0.00764118
229074_at	EHD4	EH-domain containing 4	0.359147	0.00765192
226744_at	METT10D	methyltransferase 10 domain containing	0.358989	0.00768064
223037_at	PDZD11	PDZ domain containing 11	-0.358969	0.00768433
215176_x_at	IGK@ /// IGKC	immunoglobulin kappa locus /// immunoglobulin kappa constant	0.358965	0.00768501
218129_s_at	NFYB	nuclear transcription factor Y, beta	-0.358857	0.00770471
224826_at	GPCPD1	glycerophosphocholine phosphodiesterase GDE1 homolog (S. cerevisiae)	-0.35882	0.00771154
1554868_s_at	PCNP	PEST proteolytic signal containing nuclear protein	-0.358812	0.00771291
210528_at	MR1	major histocompatibility complex, class I-related	0.358734	0.0077271
1560787_at	QDPR	Quinoid dihydropteridine reductase	0.358684	0.00773624
231437_at	SLC35D2	solute carrier family 35, member D2	0.358618	0.00774836
226055_at	ARRDC2	arrestin domain containing 2	0.358618	0.00774844
207627_s_at	TFCP2	transcription factor CP2	-0.358568	0.00775761
222036_s_at	MCM4	minichromosome maintenance complex component 4	-0.358561	0.00775879
229572_at	ATP6V0A2	ATPase, H+ transporting, lysosomal V0 subunit a2	0.358468	0.00777596
235311_at	FKBP14	FK506 binding protein 14, 22 kDa	-0.358463	0.00777692
219386_s_at	SLAMF8	SLAM family member 8	0.358459	0.00777762
203838_s_at	TNK2	tyrosine kinase, non-receptor, 2	-0.358458	0.00777779
218301_at	RNPEPL1	arginyl aminopeptidase (aminopeptidase B)-like 1	0.358415	0.00778565
1558755_x_at	ZNF763	zinc finger protein 763	-0.358415	0.00778566
1555106_a_at	CTDSPL2	CTD (carboxy-terminal domain, RNA polymerase II, polypeptide A) small phosphatase like	-0.358404	0.00778776
225670_at	FAM173B	family with sequence similarity 173, member B	0.358312	0.00780464
202821_s_at	LPP	LIM domain containing preferred translocation partner in lipoma	0.358285	0.00780971
204473_s_at	ZNF592	zinc finger protein 592	0.358279	0.00781085
1553400_a_at	C17orf69	chromosome 17 open reading frame 69	0.35826	0.00781433
203278_s_at	PHF21A	PHD finger protein 21A	0.3582	0.00782542
212365_at	MYO1B	myosin IB	-0.358176	0.00782982
216230_x_at	SMPD1	sphingomyelin phosphodiesterase 1, acid lysosomal	-0.35817	0.00783087
223192_at	SLC25A28	solute carrier family 25, member 28	0.358163	0.00783218
1557053_s_at	UBE2G2	ubiquitin-conjugating enzyme E2G 2 (UBC7 homolog, yeast)	0.358094	0.00784507
[truncated: 310 more rows]
