# Supplementary material for: The National NeuroAIDS Tissue Consortium Brain Gene Array: Two Types of HIV-Associated Neurocognitive Impairment
Source: PLoS One. 2012 Sep 26;7(9):e46178. doi: 10.1371/journal.pone.0046178 (PMC3458860; doi:10.1371/journal.pone.0046178)
Supplement: Table S9 — Correlation coefficients between brain gene expression and brain HIV RNA concentration in three separate brain sectors. (XLSX) [file pone.0046178.s012.xlsx]

## Sheet: Sheet1
NEOSTRIATUM					NEOCORTEX					WHITE MATTER
Probeset ID	Gene Symbol	Pearson r	p-value		Probeset ID	Gene Symbol	Pearson r	p-value		Probeset ID	Gene Symbol	Pearson r	p-value
201506_at	TGFBI	0.907316	2.04036e-07		216282_x_at	POLR2C	-0.766769	0.000205359		236278_at	HIST1H3E	0.812401	4.20227e-05
219371_s_at	KLF2	0.832696	1.79989e-05		1561271_at	CCDC144C	0.727523	0.000622006		218590_at	C10orf2	0.790349	9.48876e-05
209969_s_at	STAT1	0.826978	2.31045e-05		220522_at	CRB1	0.725958	0.00064761		203186_s_at	S100A4	0.787897	0.000103271
214770_at	MSR1	0.82665	2.34319e-05		212618_at	ZNF609	0.717828	0.000795276		204638_at	ACP5	0.787214	0.000105716
242579_at	BMPR1B	0.81727	3.46121e-05		232967_at	XPA	0.711934	0.000919062		228774_at	CEP78	-0.779712	0.000135961
218543_s_at	PARP12	0.814931	3.80201e-05		215605_at	NCOA2	0.711199	0.000935545		238591_at	HEXDC	0.771557	0.000176844
209770_at	BTN3A1	0.811055	4.42954e-05		240407_at	LOC100126784	-0.706945	0.00103599		205149_s_at	CLCN4	-0.765683	0.000212338
209040_s_at	PSMB8	0.803584	5.89018e-05		1559369_at	C5orf44	0.700268	0.00121166		203987_at	FZD6	-0.757838	0.000268977
31874_at	GAS2L1	0.802878	6.04739e-05		224724_at	SULF2	-0.699369	0.00123713		208624_s_at	EIF4G1	0.754687	0.000295062
230629_s_at	EP400	0.801429	6.38087e-05		236648_at	GMPS	-0.695828	0.00134168		243299_at	VRK2	-0.750788	0.000330257
244780_at	SGPP2	0.801163	6.44365e-05		237061_at	ZNF347	0.695424	0.00135404		202044_at	GRLF1	0.745553	0.000382994
233555_s_at	SULF2	-0.792085	8.93054e-05		1559060_a_at	FNIP1	0.686988	0.00163508		238459_x_at	SPATA6	-0.745427	0.000384353
202307_s_at	TAP1	0.791318	9.17352e-05		200952_s_at	CCND2	-0.686044	0.00166932		201476_s_at	RRM1	-0.742416	0.000417867
203542_s_at	KLF9	0.78953	9.76199e-05		223855_s_at	MCHR1	-0.6836	0.00176075		205829_at	HSD17B1	0.742199	0.000420379
204821_at	BTN3A3	0.786651	0.000107767		221987_s_at	TSR1	-0.68258	0.00180015		220240_s_at	TMCO3	-0.741128	0.000432946
209600_s_at	ACOX1	0.783683	0.000119149		1563827_at	LOC158434	0.680934	0.0018652		200730_s_at	PTP4A1	-0.740178	0.000444345
225415_at	DTX3L	0.778925	0.000139518		235133_at	ZDHHC14	0.68065	0.00187659		1555131_a_at	PER3	-0.73935	0.000454485
212613_at	BTN3A2	0.77845	0.000141704		1556567_at	NAP1L4	0.680537	0.00188116		44822_s_at	MIER2	0.737664	0.000475745
204820_s_at	BTN3A2 /// BTN3A3	0.777569	0.000145837		228581_at	KCNJ10	0.680219	0.00189405		211430_s_at	IGHG1 /// IGHG2 /// IGHM /// IGHV4-31	0.736411	0.00049209
224783_at	FAM100B	0.776751	0.000149762		230771_at	NKAIN4	0.678546	0.00196301		215121_x_at	IGLC7 /// IGLV1-44 /// LOC100290481	0.731594	0.00055933
225076_s_at	ZNFX1	0.775005	0.000158445		225601_at	HMGB3	-0.678395	0.00196937		226481_at	VPRBP	0.730876	0.000569986
1559477_s_at	MEIS1	-0.768611	0.000193959		242364_x_at	LOC100131096	0.678338	0.00197176		207907_at	TNFSF14	0.730723	0.000572278
202863_at	SP100	0.767542	0.000200512		220049_s_at	PDCD1LG2	0.678116	0.00198107		221653_x_at	APOL2	0.730209	0.000580028
1559591_s_at	CHDH	0.764489	0.000220245		232391_at	ZNF461	-0.675636	0.00208792		221671_x_at	IGK@ /// IGKC	0.728264	0.000610175
211494_s_at	SLC4A4	0.763531	0.000226767		242056_at	TRIM45	0.673264	0.00219456		210896_s_at	ASPH	-0.724276	0.000676102
225557_at	CSRNP1	0.761383	0.000241984		236126_at	ACVR2B	0.672364	0.00223614		219366_at	AVEN	0.720958	0.000735415
215049_x_at	CD163	0.759865	0.00025325		235046_at	INPP4B	0.671431	0.00227998		240941_at	ITSN2	0.718477	0.000782537
244661_at	SOAT1	0.757326	0.000273081		220020_at	XPNPEP3	0.670849	0.00230766		202402_s_at	CARS	0.717579	0.000800198
223852_s_at	STK40	0.755243	0.000290309		206190_at	GPR17	0.668091	0.00244265		214677_x_at	IGLV1-44 /// LOC100290481	0.716673	0.000818353
204655_at	CCL5	0.754892	0.000293302		203273_s_at	TUSC2	-0.667995	0.00244748		1554627_a_at	ASCC1	-0.714357	0.000866348
238906_s_at	RHOJ	0.751932	0.000319576		222599_s_at	NAV2	0.667905	0.00245201		241353_s_at	LOC100507507	0.713196	0.000891276
222834_s_at	GNG12	0.75125	0.000325904		211515_s_at	DSTYK	-0.667234	0.00248594		1567013_at	NFE2L2	0.712136	0.000914558
214605_x_at	GPR1	0.749207	0.000345499		201684_s_at	TOX4	-0.667232	0.00248601		1560397_s_at	KLHL6	0.711464	0.00092958
201867_s_at	TBL1X	0.748655	0.000350955		220262_s_at	DLK2	-0.667232	0.00248604		1569098_s_at	TP53BP1	0.711224	0.000934998
1554627_a_at	ASCC1	-0.7482	0.000355505		223846_at	AZI2	0.666999	0.00249788		213394_at	MAPKBP1	0.710644	0.000948172
222651_s_at	TRPS1	0.746827	0.000369552		1555068_at	WNK1	0.666123	0.00254292		215379_x_at	IGLC7 /// IGLV1-44	0.710626	0.000948593
231577_s_at	GBP1	0.744916	0.000389873		223629_at	PCDHB5	0.663168	0.0026998		202538_s_at	CHMP2B	-0.707493	0.00102258
211074_at	FOLR1	0.743821	0.000401938		223229_at	UBE2T	-0.662832	0.00271815		223712_at	PCBD2	-0.706625	0.0010439
236192_at	HOOK3	0.743009	0.000411077		209154_at	TAX1BP3	0.661808	0.00277466		203092_at	TIMM44	0.706615	0.00104415
200797_s_at	MCL1	0.742896	0.000412367		1555369_at	BAGE	0.661098	0.00281441		221651_x_at	IGK@ /// IGKC	0.706465	0.00104789
209144_s_at	CBFA2T2	-0.742079	0.00042177		214623_at	FBXW4P1	0.660512	0.00284753		236424_at	CEP250	0.706276	0.00105259
228070_at	PPP2R5E	0.741189	0.000432213		204533_at	CXCL10	0.660169	0.00286709		203347_s_at	MTF2	-0.705811	0.00106425
1558755_x_at	ZNF763	-0.741085	0.000433455		227539_at	GNA13	0.658774	0.00294773		243492_at	THEM4	0.705718	0.00106658
213051_at	ZC3HAV1	0.740041	0.000446006		222414_at	MLL3	0.657112	0.00304631		1553594_a_at	INSL3	-0.705612	0.00106925
242247_at	METT5D1	-0.739594	0.000451478		227984_at	LMF1	0.656	0.00311371		1557918_s_at	SLC16A1	-0.704419	0.00109979
223220_s_at	PARP9	0.739592	0.000451509		232630_at	APIP	0.655557	0.00314087		1555153_s_at	FCHO2	0.703065	0.0011353
1565867_a_at	ZC3H11A	0.739375	0.000454183		236703_at	NT5C2	0.655456	0.0031471		226986_at	WIPI2	0.70149	0.00117779
222501_s_at	REPIN1	-0.739205	0.000456288		218711_s_at	SDPR	-0.655056	0.00317187		213321_at	BCKDHB	-0.700634	0.00120144
203645_s_at	CD163	0.739125	0.000457281		44696_at	TBC1D13	0.654751	0.00319086		1554614_a_at	PTBP2	-0.700608	0.00120217
226739_at	RNF169	0.737982	0.000471677		229817_at	ZNF608	0.653597	0.00326356		228181_at	SLC30A1	-0.699404	0.00123612
216689_x_at	ARHGAP1	-0.737458	0.00047841		212707_s_at	RASA4 /// RASA4B /// RASA4P	0.650865	0.00344106		201148_s_at	TIMP3	-0.698783	0.00125394
206487_at	SUN1	-0.737304	0.000480397		201938_at	CDK2AP1	0.649979	0.00350032		236945_at	C9orf93	-0.697357	0.00129565
218517_at	PHF17	0.73728	0.000480702		227626_at	PAQR8	0.649491	0.00353335		223285_s_at	ST6GALNAC4	-0.696829	0.00131139
219593_at	SLC15A3	0.736875	0.000485979		204443_at	ARSA	0.648944	0.00357062		223852_s_at	STK40	0.696782	0.0013128
205761_s_at	DUS4L	-0.736629	0.000489211		204981_at	SLC22A18	-0.647877	0.00364422		1554145_a_at	KLRAQ1	-0.696715	0.00131481
227567_at	LOC100499466	0.735774	0.000500567		201368_at	ZFP36L2	0.644339	0.00389735		210775_x_at	CASP9	-0.696473	0.0013221
226474_at	NLRC5	0.734613	0.000516339		238861_at	SSBP2	-0.643963	0.0039251		206502_s_at	INSM1	-0.695382	0.00135533
213138_at	ARID5A	0.73431	0.000520525		203412_at	LZTR1	0.643907	0.00392921		211536_x_at	MAP3K7	-0.694196	0.00139228
214600_at	TEAD1	0.73424	0.000521493		223536_at	PSD2	0.643865	0.00393234		229346_at	NES	0.693973	0.0013993
236645_at	LOC100506312	0.73357	0.000530869		1554565_x_at	SPPL3	0.643002	0.0039967		225590_at	SH3RF1	0.690165	0.00152406
1556667_at	LOC348751	-0.733394	0.000533352		206118_at	STAT4	-0.642939	0.00400141		205371_s_at	DBT	-0.687836	0.00160481
204912_at	IL10RA	0.733067	0.000537993		202123_s_at	ABL1	0.642627	0.00402488		222697_s_at	ABHD10	-0.686701	0.00164542
215450_at	SNRPE	-0.733018	0.000538693		210652_s_at	TTC39A	-0.640889	0.00415781		238725_at	IRF1	0.686079	0.00166806
38241_at	BTN3A3	0.731293	0.00056378		1568745_at	LOC646268	-0.640214	0.0042104		1552327_at	ARMCX4	-0.684349	0.00173232
219519_s_at	SIGLEC1	0.730947	0.000568915		228381_at	LOC100287628	-0.639845	0.00423939		223122_s_at	SFRP2	-0.68414	0.00174022
223846_at	AZI2	0.730844	0.000570465		214442_s_at	PIAS2	-0.638427	0.0043523		209070_s_at	RGS5	-0.68356	0.00176231
225184_at	ARID1B	-0.730696	0.000572677		227308_x_at	LTBP3	0.637796	0.00440329		216905_s_at	ST14	0.682868	0.00178893
202270_at	GBP1	0.730588	0.000574299		202132_at	WWTR1	0.637436	0.00443266		228304_at	RBM43	-0.681946	0.00182497
215010_s_at	BRSK2	-0.730468	0.000576112		1556319_at	LOC283270	-0.636193	0.00453512		1559893_at	CCDC75	0.679953	0.00190489
223635_s_at	SSBP3	-0.729541	0.000590241		1564066_at	TMEM151B	-0.63443	0.00468373		240148_at	MSH6	-0.679488	0.00192395
1557116_at	APOL6	0.729052	0.000597816		203445_s_at	CTDSP2	0.634027	0.00471824		213983_s_at	PDS5A	-0.677092	0.00202466
238451_at	MPP7	-0.728855	0.000600874		229886_at	C5orf34	-0.633747	0.0047424		236244_at	HNRNPU	-0.676274	0.00206001
1553218_a_at	ZNF512	-0.72671	0.000635197		1568713_a_at	TBC1D1	-0.633667	0.00474928		209969_s_at	STAT1	0.675992	0.0020723
1557261_at	WHAMML1 /// WHAMML2	0.726112	0.000645057		215146_s_at	TTC28	0.63357	0.00475767		218036_x_at	NMD3	-0.675961	0.00207366
230740_at	EHD3	-0.725716	0.000651656		1556017_at	NBEAL2	0.633297	0.00478137		204240_s_at	SMC2	-0.67586	0.0020781
204270_at	SKI	0.725676	0.000652324		226446_at	HES6	0.632116	0.00488487		226474_at	NLRC5	0.675519	0.00209308
235243_at	CLIP3	-0.725282	0.000658949		203685_at	BCL2	0.631249	0.00496198		209354_at	TNFRSF14	0.675473	0.00209512
52255_s_at	COL5A3	0.724709	0.000668672		229637_at	RIC8B	-0.631003	0.00498406		210740_s_at	ITPK1	0.674689	0.00212996
201476_s_at	RRM1	-0.724035	0.00068027		203723_at	ITPKB	0.630921	0.00499137		200616_s_at	MLEC	0.674647	0.00213184
202133_at	WWTR1	0.723268	0.000693689		1559249_at	ATXN1	0.630816	0.00500089		233655_s_at	HAUS6	-0.674526	0.00213728
1555832_s_at	KLF6	0.722227	0.000712231		227181_at	LNP1	-0.630268	0.00505044		235220_at	YIPF4	-0.67404	0.00215918
201641_at	BST2	0.721999	0.000716361		244345_at	CADM1	0.62977	0.00509585		1555326_a_at	ADAM9	-0.673986	0.00216161
209624_s_at	MCCC2	-0.721997	0.000716381		225306_s_at	SLC25A29	0.629659	0.00510601		1555916_at	RPUSD3	0.673675	0.00217574
224730_at	DCAF7	0.72184	0.00071923		231841_s_at	KIAA1462	-0.629645	0.00510724		238794_at	C10orf78	-0.673071	0.00220342
1316_at	THRA	0.721306	0.000728988		1554725_at	RABGAP1L	0.628607	0.00520318		215946_x_at	IGLL3P	0.672945	0.00220922
208965_s_at	IFI16	0.719904	0.000755128		227948_at	FGD4	0.628392	0.00522318		203918_at	PCDH1	0.672738	0.00221879
219209_at	IFIH1	0.719495	0.000762907		213149_at	DLAT	-0.628371	0.00522517		217022_s_at	IGHA1 /// IGHA2 /// LOC100126583	0.671941	0.00225593
221835_at	DTX3	-0.718545	0.000781206		1555751_a_at	GEMIN7	-0.627771	0.00528139		205501_at	PDE10A	-0.671842	0.0022606
202269_x_at	GBP1	0.717923	0.000793393		205151_s_at	TRIL	0.627645	0.00529327		202236_s_at	SLC16A1	-0.671557	0.00227401
214428_x_at	C4A /// C4B /// LOC100509001	0.71639	0.000824099		228349_at	KIAA1958	0.627301	0.00532587		222929_at	FAM160B2	0.671143	0.00229362
226871_s_at	ATG4D	0.716135	0.000829313		226081_at	LZIC	0.626803	0.00537323		206113_s_at	RAB5A	-0.670884	0.00230601
209846_s_at	BTN3A2	0.715716	0.000837913		243981_at	STK4	0.625491	0.00549975		219917_at	ZCCHC4	-0.670342	0.002332
212420_at	ELF1	0.715336	0.000845795		215225_s_at	GPR17	0.62549	0.0054999		214965_at	SPATA2L	0.669961	0.00235046
209013_x_at	TRIO	0.71518	0.000849045		1556255_a_at	LOC400756	0.623964	0.00565004		214593_at	PIAS2	-0.669785	0.002359
226171_at	ZDHHC3	0.713646	0.000881548		213317_at	CLIC5	-0.623805	0.00566589		222851_at	ZNF654	-0.668775	0.00240861
218986_s_at	DDX60	0.713366	0.000887587		222336_at	C4orf34	0.623691	0.00567732		202844_s_at	RALBP1	0.668665	0.00241404
222793_at	DDX58	0.713194	0.000891332		220459_at	MCM3AP-AS	0.623303	0.00571618		35201_at	HNRNPL	-0.667518	0.00247153
202040_s_at	KDM5A	0.712537	0.000905686		229062_at	ARL9	-0.623298	0.0057167		207485_x_at	BTN3A1	0.667298	0.00248269
201805_at	PRKAG1	-0.712149	0.00091426		224473_x_at	LZTS2	0.622427	0.00580469		219361_s_at	AEN	0.667129	0.00249128
1554084_a_at	NOL9	0.71109	0.000938023		242665_at	FMNL2	0.622295	0.00581813		213824_at	OLIG2	-0.667113	0.0024921
224701_at	PARP14	0.710781	0.00094506		205426_s_at	HIP1	0.622172	0.00583065		204294_at	AMT	-0.66582	0.00255868
208003_s_at	NFAT5	0.710201	0.000958348		232919_at	LOC100289297	0.622061	0.00584205		213975_s_at	LYZ	0.665679	0.002566
202531_at	IRF1	0.709279	0.00097983		221932_s_at	GLRX5	-0.621768	0.00587204		240517_at	CBS	0.665243	0.00258887
217197_x_at	N4BP2L1	-0.708002	0.00101023		241836_x_at	CEP97	0.621225	0.00592805		222692_s_at	FNDC3B	0.665239	0.00258907
219863_at	HERC5	0.706887	0.00103742		201976_s_at	MYO10	0.620971	0.00595434		215734_at	IZUMO4	-0.664562	0.00262483
213975_s_at	LYZ	0.705389	0.00107491		202423_at	MYST3	0.620785	0.00597365		1557116_at	APOL6	0.664552	0.0026254
1569106_s_at	SETD5	-0.705165	0.00108063		1552381_at	SRSF12	-0.620648	0.005988		232311_at	B2M	0.664246	0.00264171
231578_at	GBP1	0.705107	0.00108209		218451_at	CDCP1	0.619968	0.00605927		211162_x_at	SCD	-0.663894	0.00266056
228617_at	XAF1	0.704944	0.00108626		209590_at	BMP7	0.619964	0.00605965		1559881_s_at	ZNF12	-0.663753	0.00266817
228152_s_at	DDX60L	0.704688	0.00109284		212993_at	NACC2	0.619934	0.00606285		233396_s_at	CSRP2BP	0.663579	0.00267754
219048_at	PIGN	-0.704064	0.00110901		1552507_at	KCNE4	0.61955	0.00610337		212113_at	ATXN7L3B	0.663277	0.00269391
229448_at	LASS1	0.703856	0.00111445		1559591_s_at	CHDH	0.619206	0.00613995		222786_at	CHST12	0.662754	0.00272241
210705_s_at	TRIM5	0.703694	0.00111868		212235_at	PLXND1	0.618907	0.00617186		231269_at	ASCC3	-0.662711	0.00272479
226484_at	ZBTB47	0.70327	0.00112986		213229_at	DICER1	0.618853	0.00617757		222037_at	MCM4	-0.662529	0.00273475
202822_at	LPP	0.70314	0.0011333		211732_x_at	HNMT	0.618776	0.00618581		214622_at	CYP21A2	0.662306	0.00274707
233655_s_at	HAUS6	-0.702629	0.00114693		202133_at	WWTR1	0.617825	0.00628835		211602_s_at	TRPC1	-0.662023	0.00276273
223073_at	HIATL1	0.702389	0.00115339		58780_s_at	ARHGEF40	0.617751	0.0062964		229749_at	ANO4	-0.661276	0.00280436
238924_at	BMS1P1 /// BMS1P5	-0.702338	0.00115474		211348_s_at	CDC14B	-0.617217	0.00635466		204115_at	GNG11	-0.661141	0.00281195
203134_at	PICALM	-0.702156	0.00115966		236771_at	RIPPLY2	-0.616613	0.00642107		209138_x_at	IGL@	0.66063	0.00284082
200879_s_at	EPAS1	-0.701005	0.00119116		218349_s_at	ZWILCH	-0.616462	0.00643767		239575_at	OPALIN	-0.660586	0.00284336
1556178_x_at	TAF8	0.700975	0.00119198		201753_s_at	ADD3	0.616289	0.00645691		1564272_a_at	KLHDC1	-0.660511	0.00284759
215020_at	NRXN3	-0.70083	0.001196		243963_at	SDCCAG8	0.615083	0.00659174		206214_at	PLA2G7	0.660427	0.00285237
224218_s_at	TRPS1	0.700624	0.00120173		225449_at	RDH13	-0.614961	0.00660552		209770_at	BTN3A1	0.660317	0.00285867
227514_at	ITPRIPL2	0.700606	0.00120223		223369_at	METTL11A	-0.614677	0.00663764		218219_s_at	LANCL2	-0.660054	0.0028737
224606_at	KLF6	0.699588	0.00123088		238738_at	PSMD7	0.614618	0.00664431		1566171_at	RFFL	0.65992	0.00288133
1555852_at	LOC100507463	0.69849	0.00126242		224882_at	ACSS1	0.614179	0.00669433		214669_x_at	IGKC	0.659673	0.00289559
215698_at	KDM5A	0.698404	0.00126492		204835_at	POLA1	0.614145	0.00669816		223195_s_at	SESN2	0.659598	0.00289986
225937_at	CUX1	0.698069	0.00127468		218902_at	NOTCH1	0.613925	0.00672334		203957_at	E2F6	0.659294	0.00291747
227539_at	GNA13	0.696989	0.0013066		1560679_at	LOC151438	0.613341	0.00679053		235388_at	CHD9	-0.659036	0.00293248
216459_x_at	TIGD1L	0.696611	0.00131793		204934_s_at	HPN	0.613298	0.00679555		1553957_at	ZNF564	0.659009	0.00293402
209729_at	GAS2L1	0.695291	0.00135814		235079_at	ZNF704	0.613266	0.0067992		203740_at	MPHOSPH6	-0.658908	0.00293995
244669_at	SNHG5 /// SNORD50A /// SNORD50B	0.69444	0.00138459		212796_s_at	TBC1D2B	0.613239	0.00680231		227047_x_at	ZBTB4	0.658669	0.00295391
227497_at	SOX6	0.693957	0.00139982		224774_s_at	NAV1	0.612563	0.00688091		35436_at	GOLGA2	0.658046	0.00299058
213625_at	ZKSCAN4	-0.692892	0.00143381		209834_at	CHST3	0.612133	0.0069312		1555330_at	GCLC	-0.657599	0.00301715
1560397_s_at	KLHL6	0.692346	0.00145152		231430_at	FAM181B	0.611796	0.00697092		1567458_s_at	RAC1	-0.657542	0.00302055
213119_at	SLC36A1	0.69081	0.00150231		223596_at	SLC12A6	-0.611795	0.00697099		212932_at	RAB3GAP1	-0.657074	0.00304856
221837_at	KLHL22	-0.690663	0.00150724		225605_at	TP53I13	0.611599	0.00699422		238488_at	IPO11 /// LRRC70	-0.656766	0.00306715
213932_x_at	HLA-A	0.690411	0.00151574		1565867_a_at	ZC3H11A	0.611322	0.00702699		230307_at	LOC100129794	-0.656014	0.00311286
206695_x_at	ZNF43	-0.688996	0.00156418		213667_at	SRCAP	0.610972	0.00706865		34210_at	CD52	0.655877	0.00312126
208961_s_at	KLF6	0.688251	0.00159018		213947_s_at	NUP210	0.610671	0.00710469		213660_s_at	TOP3B	0.655825	0.0031244
202576_s_at	DDX19A /// DDX19B	-0.688244	0.00159041		216253_s_at	PARVB	-0.610554	0.00711866		210192_at	ATP8A1	-0.655746	0.0031293
212937_s_at	COL6A1	-0.68784	0.00160467		204794_at	DUSP2	-0.610494	0.00712593		201141_at	GPNMB	0.655333	0.00315474
213486_at	COPG2IT1	-0.687593	0.00161344		204428_s_at	LCAT	0.610107	0.00717253		233292_s_at	ANKHD1 /// ANKHD1-EIF4EBP3	-0.65468	0.00319532
238949_at	RNF145	0.686977	0.00163549		207713_s_at	RBCK1	0.609821	0.00720713		218444_at	ALG12	0.654623	0.00319887
226757_at	IFIT2	0.686876	0.00163912		221985_at	KLHL24	0.609517	0.00724407		1558527_at	LOC100132707	0.654044	0.00323526
216222_s_at	MYO10	0.686618	0.00164845		220326_s_at	ARHGEF40	0.609266	0.00727466		210039_s_at	PRKCQ	-0.653738	0.00325464
202644_s_at	TNFAIP3	0.686388	0.00165679		222785_x_at	C11orf1	-0.609062	0.00729953		224795_x_at	IGK@ /// IGKC	0.65369	0.00325767
227931_at	INO80D	0.686354	0.00165802		1563529_at	HYDIN2	0.608916	0.0073174		210822_at	RPL13P5	0.652429	0.00333853
201910_at	FARP1	0.68591	0.00167423		233241_at	PLK1S1	0.608853	0.00732517		1557151_at	TRIM31	0.652315	0.00334592
1554433_a_at	ZNF146	-0.685807	0.00167804		205300_s_at	SNRNP35	0.608642	0.00735111		216368_s_at	COL4A3	-0.651675	0.00338762
221656_s_at	ARHGEF10L	0.685703	0.00168186		209347_s_at	MAF	-0.608449	0.00737498		204975_at	EMP2	-0.651338	0.00340982
205902_at	KCNN3	0.685636	0.00168432		203313_s_at	TGIF1	0.608058	0.00742331		240602_at	HBS1L	0.650549	0.00346214
235290_at	ZNF782	-0.685095	0.00170435		216967_at	GAP43	-0.607718	0.00746559		212613_at	BTN3A2	0.650453	0.00346854
212207_at	MED13L	0.68509	0.00170454		239071_at	RBBP4	0.607631	0.00747653		235124_at	LOC645212	-0.649632	0.00352377
201141_at	GPNMB	0.685065	0.00170547		208999_at	2012-09-08	0.607274	0.00752124		224796_at	ASAP1	0.648765	0.00358285
223468_s_at	RGMA	0.684962	0.00170933		224903_at	CIRH1A	-0.606659	0.00759864		210581_x_at	PATZ1	-0.648732	0.00358515
227039_at	AKAP13	0.684504	0.00172648		230684_at	GTPBP10	-0.606466	0.00762307		205218_at	POLR3F	-0.648725	0.00358564
215870_s_at	PLA2G5	0.684454	0.00172836		1557553_at	PPP1R12B	0.605609	0.0077324		220160_s_at	KPTN	0.648688	0.00358813
228028_at	FAM59B	0.684023	0.00174466		218638_s_at	SPON2	-0.605186	0.00778682		221391_at	TAS2R14	-0.648336	0.00361239
213752_at	KAZ	0.6839	0.00174931		241715_x_at	ACPT	0.604663	0.0078545		228479_at	SOAT1	0.648005	0.00363536
1555847_a_at	LOC284454	0.683881	0.00175003		225305_at	SLC25A29	0.604603	0.00786238		212860_at	ZDHHC18	0.647756	0.00365264
1552506_at	CRB2	0.683343	0.00177062		239275_at	FRMPD2 /// FRMPD2P1 /// FRMPDP2	-0.604507	0.00787486		1554385_a_at	PADI2	-0.647622	0.00366202
219622_at	RAB20	0.683102	0.00177991		204639_at	ADA	0.604447	0.00788265		206091_at	MATN3	-0.646651	0.0037304
235713_at	ALKBH8	0.681793	0.00183101		207693_at	CACNB4	-0.604172	0.00791853		209636_at	NFKB2	0.646226	0.00376062
201656_at	ITGA6	0.681459	0.00184423		1552506_at	CRB2	0.60414	0.00792277		1569714_at	ZFYVE20	-0.646125	0.00376782
211535_s_at	FGFR1	0.680087	0.00189944		240275_at	ARMC3	0.604006	0.00794029		217197_x_at	N4BP2L1	-0.645921	0.00378243
222526_at	GATAD2A	0.679374	0.00192862		1557963_at	CDC42BPB	0.603686	0.00798226		1553313_s_at	SLC5A3	0.645476	0.00381447
214726_x_at	ADD1	-0.679227	0.00193469		243624_at	PIAS2	-0.603461	0.00801202		214836_x_at	IGK@ /// IGKC /// IGKV1-5	0.644793	0.00386408
204279_at	PSMB9	0.679067	0.00194134		227173_s_at	BACH2	0.603428	0.00801638		211749_s_at	VAMP3	-0.64406	0.00391792
211208_s_at	CASK	0.678883	0.00194899		221234_s_at	BACH2	0.603308	0.0080322		1554774_at	MINA	-0.643685	0.00394568
227212_s_at	PHF19	0.678693	0.00195687		206232_s_at	B4GALT6	-0.603049	0.00806644		205333_s_at	RCE1	0.643567	0.00395447
222762_x_at	LIMD1	0.678577	0.00196174		232303_at	ZNF608	0.602867	0.0080907		208438_s_at	FGR	0.6432	0.00398185
231715_s_at	PYCR2	-0.678564	0.00196227		218887_at	MRPL2	-0.602751	0.00810613		203849_s_at	KIF1A	0.642544	0.00403112
206133_at	XAF1	0.678123	0.00198077		224821_at	ABHD14B	0.602734	0.00810838		209349_at	RAD50	-0.64249	0.00403521
219004_s_at	C21orf45	-0.677802	0.00199437		222651_s_at	TRPS1	0.602562	0.00813138		211401_s_at	FGFR2	-0.6413	0.00412606
212840_at	UBXN7	0.677567	0.00200434		227404_s_at	EGR1	-0.602497	0.00814004		209512_at	HSDL2	-0.640954	0.00415278
240941_at	ITSN2	0.677331	0.00201441		1562713_a_at	NETO1	-0.602422	0.00815012		209374_s_at	IGHM	0.640292	0.00420436
216807_at	KIAA1751	-0.677189	0.00202048		233675_s_at	LOC374491	-0.602166	0.0081844		37425_g_at	CCHCR1	0.639809	0.00424222
58780_s_at	ARHGEF40	0.677048	0.00202652		218599_at	REC8	0.60204	0.00820131		243066_at	NPL	-0.639751	0.00424683
1555334_s_at	SLC30A5	-0.677032	0.00202722		1557098_s_at	HAR1A	-0.601607	0.00825978		222815_at	RLIM	-0.639536	0.00426377
212923_s_at	C6orf145	0.67615	0.00206541		207133_x_at	ALPK1	0.601482	0.00827675		233360_at	UBE2I	0.639417	0.00427323
231772_x_at	CENPH	-0.67605	0.00206979		243337_at	FREM3	-0.600564	0.00840189		223888_s_at	LARS	0.639121	0.00429677
218834_s_at	TMEM132A	0.676005	0.00207175		210051_at	RAPGEF3	0.600535	0.00840583		1559532_at	C3orf71	-0.638808	0.00432169
1560265_at	GRIK2	-0.675677	0.00208613		1554501_at	TSC22D4	0.600405	0.00842365		218484_at	NDUFA4L2	-0.638553	0.00434219
221745_at	DCAF7	0.674939	0.0021188		242055_at	PSMG4	0.600367	0.00842889		219064_at	ITIH5	-0.636651	0.0044971
212317_at	TNPO3	0.674747	0.00212737		204239_s_at	NNAT	-0.599363	0.00856795		231399_at	RAB3IP	0.636468	0.00451224
40420_at	STK10	0.674491	0.00213884		211945_s_at	ITGB1	0.599149	0.00859771		237262_at	FAM59A	0.636165	0.00453738
220088_at	C5AR1	0.674287	0.00214802		213895_at	EMP1	0.599015	0.00861648		212282_at	TMEM97	-0.636161	0.00453773
212208_at	MED13L	0.673511	0.00218322		227084_at	DTNA	0.598831	0.00864226		238964_at	FIGN	0.635858	0.00456302
226759_at	IKZF4	0.673433	0.0021868		222186_at	ZFAND6	0.598493	0.00868985		219143_s_at	RPP25	0.635613	0.00458356
231017_at	STK11	0.673175	0.00219862		219427_at	FAT4	0.597537	0.0088254		207232_s_at	DZIP3	-0.635251	0.00461404
202189_x_at	PTBP1	0.672909	0.00221087		218069_at	DCTPP1	-0.597333	0.00885451		1558115_at	RECK	-0.635061	0.00463009
209885_at	RHOD	0.672413	0.00223388		230682_x_at	ABCC3	-0.597239	0.00886799		1553172_at	ZNF777	0.634488	0.00467878
1558189_a_at	LOC284570	0.671853	0.00226009		1554217_a_at	CCDC132	-0.596146	0.00902568		209716_at	CSF1	0.634319	0.00469321
207336_at	SOX5	0.67089	0.0023057		215807_s_at	PLXNB1	0.596049	0.00903975		224647_at	CCNY	-0.633729	0.0047439
228188_at	FOSL2	0.670824	0.00230883		209050_s_at	RALGDS	0.59595	0.00905421		230710_at	LOC100506211	-0.633545	0.00475984
210307_s_at	KLHL25	0.670535	0.00232271		215139_at	ARHGEF10	0.595888	0.00906331		220735_s_at	SENP7	-0.633459	0.00476724
204769_s_at	TAP2	0.670199	0.00233892		214799_at	NFASC	0.595633	0.00910057		1555847_a_at	LOC284454	0.633377	0.00477437
201392_s_at	IGF2R	0.669537	0.00237109		223763_at	DTNBP1	0.595628	0.00910132		236653_at	LOC148189	0.633139	0.00479506
204647_at	HOMER3	0.669355	0.00238002		219925_at	ZMYM6	-0.595582	0.00910796		219055_at	SRBD1	-0.63297	0.00480983
239193_at	FUBP3	-0.669302	0.00238261		224758_at	PL-5283	0.595549	0.00911279		205917_at	ZNF264	0.632726	0.0048311
203685_at	BCL2	0.669225	0.00238638		236618_at	C20orf132	-0.59546	0.00912579		214906_x_at	N4BP2L1	-0.632577	0.00484417
226054_at	BRD4	0.66917	0.00238909		227034_at	ANKRD57	0.595452	0.00912696		222116_s_at	TBC1D16	0.632549	0.00484664
232708_at	GALT	-0.669109	0.00239209		209994_s_at	ABCB1 /// ABCB4	-0.595327	0.00914534		1553706_at	HTRA4	0.632528	0.00484855
203628_at	IGF1R	0.668589	0.00241782		1562845_at	EP400NL	0.594989	0.00919515		219442_at	KIAA0664L3	0.632247	0.00487324
215887_at	ZNF277	0.66835	0.00242974		219906_at	EBLN2	0.594796	0.00922355		217502_at	IFIT2	0.632199	0.0048775
221265_s_at	C15orf44	-0.668192	0.00243762		221011_s_at	LBH	-0.594326	0.00929336		203958_s_at	ZBTB40	0.632186	0.00487868
212724_at	RND3	0.668093	0.00244256		232644_x_at	OCIAD1	0.594315	0.00929501		212478_at	RMND5A	-0.631883	0.00490549
225929_s_at	RNF213	0.667375	0.00247877		213381_at	C10orf72	0.59422	0.00930913		225487_at	TMEM18	-0.631615	0.00492926
224407_s_at	MST4	-0.667271	0.00248406		225560_at	POMT2	0.594049	0.00933457		217937_s_at	HDAC7	0.631249	0.00496192
201324_at	EMP1	0.666998	0.00249797		203847_s_at	AKAP8	-0.593895	0.00935766		236235_at	ITCH	-0.631247	0.00496216
204228_at	PPIH	-0.666555	0.00252065		223116_at	BCAR1	0.593499	0.00941697		1555996_s_at	EIF4A2	-0.630971	0.00498695
214757_at	PMS2L2	-0.666344	0.00253151		224925_at	PREX1	0.593472	0.00942103		218707_at	ZNF444	0.630782	0.00500395
202643_s_at	TNFAIP3	0.666015	0.00254855		227489_at	SMURF2	0.593356	0.00943856		229193_at	LUC7L3	0.630706	0.00501077
240613_at	JAK1	0.66593	0.00255296		228805_at	C5orf25	-0.593308	0.00944582		229676_at	MTPAP	-0.630389	0.00503942
227972_at	TOR2A	0.665859	0.00255665		211077_s_at	TLK1	-0.592914	0.00950528		204481_at	BRPF1	0.630351	0.0050429
38671_at	PLXND1	0.665609	0.00256966		223822_at	SUSD4	-0.592772	0.00952678		219108_x_at	DDX27 /// SS18	0.629845	0.00508893
238800_s_at	ZCCHC6	0.664982	0.00260259		225615_at	IFFO2	0.59262	0.00954987		228666_at	C15orf38	-0.629705	0.00510176
238725_at	IRF1	0.664681	0.00261855		203650_at	PROCR	-0.5925	0.00956819		205315_s_at	SNTB2	0.629437	0.00512637
218488_at	EIF2B3	-0.664577	0.00262406		204922_at	C11orf80	-0.592067	0.00963432		203210_s_at	RFC5	-0.629414	0.00512849
234974_at	GALM	0.664512	0.00262752		230569_at	KIAA1430	-0.592017	0.00964201		1555724_s_at	TAGLN	-0.629408	0.00512905
203226_s_at	TSPAN31	-0.664365	0.00263533		202111_at	SLC4A2	0.591708	0.0096894		219686_at	STK32B	-0.629248	0.0051438
220159_at	ABCA11P	-0.66402	0.00265379		212556_at	SCRIB	0.591665	0.00969599		229774_at	CXXC4	-0.628375	0.00522477
1569661_at	NPAS3	0.663874	0.00266166		228369_at	CNPY3	-0.591437	0.00973117		209519_at	NCBP1	-0.628368	0.00522543
212890_at	SLC38A10	0.663806	0.00266527		226484_at	ZBTB47	0.591328	0.00974797		218748_s_at	EXOC5	-0.627829	0.00527599
243995_at	PTAR1	0.663415	0.0026864		229185_at	LIFR	0.591042	0.00979237		41160_at	MBD3	0.626764	0.00537699
215357_s_at	POLDIP3	-0.663171	0.00269966		209703_x_at	METTL7A	0.590993	0.00979988		221268_s_at	SGPP1	-0.626728	0.00538045
205559_s_at	PCSK5	0.662755	0.00272239		205608_s_at	ANGPT1	0.590539	0.00987062		1552566_at	BTBD16	-0.626467	0.00540543
203148_s_at	TRIM14	0.66221	0.00275238		220026_at	CLCA4	0.59042	0.00988915		223400_s_at	PBRM1	-0.625998	0.00545057
201069_at	MMP2	0.662185	0.00275373		225511_at	GPRC5B	0.59041	0.00989077		219507_at	RSRC1	0.625822	0.00546765
217399_s_at	FOXO3 /// FOXO3B	-0.661968	0.00276578		223380_s_at	LATS2	0.590151	0.00993132		235765_at	TLE4	0.625686	0.00548077
205001_s_at	DDX3Y	0.661383	0.00279841		51774_s_at	UBE2D4	0.589958	0.0099617		1556285_s_at	PPA2	-0.625484	0.0055005
221978_at	HLA-F	0.661353	0.00280008							201718_s_at	EPB41L2	-0.624986	0.0055491
210317_s_at	YWHAE	-0.660859	0.00282785							1560028_at	C11orf57	-0.62485	0.00556249
217028_at	CXCR4	0.660225	0.00286392							204149_s_at	GSTM4	-0.62466	0.00558116
218664_at	MECR	-0.659791	0.00288877							201337_s_at	VAMP3	-0.623792	0.00566719
217853_at	TNS3	0.659704	0.00289376							225476_at	BAT4	0.623511	0.00569527
202820_at	AHR	0.659311	0.00291647							218301_at	RNPEPL1	0.623424	0.00570397
1559590_at	CHDH	0.659122	0.00292749							219519_s_at	SIGLEC1	0.623009	0.00574577
212282_at	TMEM97	-0.658708	0.00295164							213430_at	RUFY3	0.622846	0.00576221
227211_at	PHF19	0.658216	0.00298052							212650_at	EHBP1	0.622816	0.00576529
214022_s_at	IFITM1	0.657978	0.00299464							206879_s_at	NRG2	0.62265	0.00578207
212070_at	GPR56	0.657871	0.00300094							235479_at	CPEB2	-0.621228	0.0059277
221247_s_at	WBSCR16	0.657667	0.0030131							218517_at	PHF17	0.621221	0.00592847
1559060_a_at	FNIP1	0.657661	0.00301343							234975_at	GSPT1	-0.62111	0.00593995
244593_at	C17orf28	-0.65751	0.00302246							228177_at	CREBBP	0.620893	0.00596241
206169_x_at	ZC3H7B	0.657349	0.00303207							221578_at	RASSF4	-0.620739	0.00597845
208940_at	SEPHS1	0.657309	0.00303444							209846_s_at	BTN3A2	0.620653	0.00598743
204198_s_at	RUNX3	0.657026	0.00305147							217792_at	SNX5	-0.619932	0.006063
203723_at	ITPKB	0.656818	0.00306401							201035_s_at	HADH	-0.619818	0.00607505
202411_at	IFI27	0.656767	0.00306709							219379_x_at	ZNF358	0.619598	0.00609827
206959_s_at	UPF3A	-0.656479	0.00308451							209799_at	PRKAA1	-0.619579	0.00610029
220326_s_at	ARHGEF40	0.656305	0.00309508							206702_at	TEK	-0.619255	0.00613474
244350_at	MYO10	0.656244	0.00309883							229250_at	TPCN2	0.618869	0.00617589
206082_at	HCP5	0.656161	0.00310389							222262_s_at	ETNK1	-0.618615	0.00620312
229385_s_at	PLAC2	-0.656159	0.00310401							230285_at	SVIP	0.618595	0.00620524
223786_at	CHST6	0.656042	0.00311113							236092_at	LOC100288507	0.618558	0.00620927
221262_s_at	SLC2A11	-0.656033	0.00311168							242622_x_at	PTEN	0.6184	0.00622625
202327_s_at	PKD1	-0.65592	0.00311861							213389_at	ZNF592	0.616924	0.00638681
229686_at	P2RY8	0.655848	0.00312301							222756_s_at	ARRB1	0.616751	0.00640585
204555_s_at	PPP1R3D	0.655832	0.00312399							205101_at	CIITA	0.616352	0.00644994
203186_s_at	S100A4	0.655644	0.00313553							215497_s_at	WDTC1	0.616293	0.0064564
218627_at	DRAM1	0.65558	0.00313949							212290_at	SLC7A1	0.615536	0.00654085
205255_x_at	TCF7	0.655256	0.00315951							203499_at	EPHA2	0.615475	0.00654769
235308_at	ZBTB20	0.65514	0.00316667							233288_at	ATR	-0.615127	0.00658682
212027_at	RBM25	0.655098	0.00316925							215092_s_at	NFAT5	0.614332	0.00667687
233764_s_at	LARP1B	-0.655028	0.00317365							235839_at	C22orf34	0.614135	0.00669929
235181_at	C2orf60	-0.655019	0.00317417							234996_at	CALCRL	-0.614054	0.00670862
229268_at	FAM105B	0.654893	0.00318201							204820_s_at	BTN3A2 /// BTN3A3	0.613732	0.00674554
205483_s_at	ISG15	0.654066	0.00323384							218612_s_at	TSSC4	0.613603	0.00676028
206693_at	IL7	0.653902	0.00324419							242807_at	FSD1L	-0.613525	0.00676933
226544_x_at	MUTED	0.65383	0.00324881							233732_at	LOC401320	-0.613426	0.00678069
211654_x_at	HLA-DQB1	0.653548	0.00326672							202770_s_at	CCNG2	-0.613371	0.00678712
224956_at	NUFIP2	0.653531	0.00326776							222885_at	EMCN	-0.613348	0.00678973
229696_at	FECH	-0.65351	0.00326912							214941_s_at	PRPF40A	-0.613093	0.00681923
203457_at	STX7	-0.653432	0.00327408							215069_at	NMT2	0.612738	0.0068605
223394_at	SERTAD1	0.653301	0.00328244							230242_at	NFASC	0.612603	0.00687625
235484_at	PTAR1	0.653236	0.0032866							226299_at	PKN3	0.612312	0.00691024
209290_s_at	NFIB	0.652804	0.00331433							231530_s_at	C11orf1	-0.61185	0.00696458
206362_x_at	MAP3K10	-0.652729	0.00331912							202970_at	DYRK2	0.611812	0.00696899
224100_s_at	DPYSL5	-0.652677	0.00332248							240408_at	LOC100134937	0.611626	0.00699104
218992_at	C9orf46	-0.652332	0.00334482							1559965_at	LOC100192378	-0.611089	0.00705477
204731_at	TGFBR3	0.652034	0.00336422							1554691_a_at	PACSIN2	-0.611052	0.00705908
214248_s_at	TRIM2	-0.651835	0.00337715							205511_at	FLJ10038	0.610597	0.0071135
228522_at	FBRSL1	0.651781	0.0033807							227039_at	AKAP13	0.610591	0.0071143
240282_at	WDR1	0.651747	0.00338293							243747_at	ZNF599	-0.610408	0.00713629
1554105_at	TMEM185A	-0.651658	0.00338875							224410_s_at	LMBR1	-0.610211	0.00715996
235765_at	TLE4	0.651657	0.00338885							211363_s_at	MTAP	-0.609968	0.00718934
1559485_at	ATG2B	0.651546	0.00339612							238662_at	ATPBD4	-0.609764	0.00721398
235069_at	TATDN3	-0.651536	0.00339678							218129_s_at	NFYB	-0.60949	0.00724732
201182_s_at	CHD4	0.651474	0.00340082							1554918_a_at	ABCC4	-0.609414	0.00725654
235457_at	MAML2	0.650938	0.00343623							212008_at	UBXN4	-0.609159	0.00728766
1555215_a_at	HRH3	-0.650789	0.00344616							1557278_s_at	TNPO1	0.60879	0.00733287
208436_s_at	IRF7	0.650707	0.00345161							241854_at	DNASE1	0.608762	0.00733638
209805_at	PMS2 /// PMS2CL	-0.650513	0.00346454							205018_s_at	MBNL2	-0.608101	0.00741801
35776_at	ITSN1	0.649708	0.0035186							204854_at	LEPREL2	0.608042	0.0074253
232101_s_at	PIGN	-0.649005	0.0035664							210636_at	PPARD	0.607773	0.00745884
225329_at	FAM195B	0.648974	0.00356851							204119_s_at	ADK	-0.60776	0.00746044
209716_at	CSF1	0.648844	0.00357744							215011_at	SNHG3	0.607575	0.00748355
53912_at	SNX11	0.648834	0.00357812							228094_at	AMICA1	0.607465	0.00749722
201598_s_at	INPPL1	0.648481	0.00360237							234733_s_at	FANCM	-0.607368	0.00750935
244881_at	LMLN	-0.648409	0.00360735							1555325_s_at	LOC100287515 /// ZNF26	-0.607367	0.00750954
227061_at	LOC100506621	0.648198	0.00362196							224739_at	PIM3	0.60731	0.00751668
223322_at	RASSF5	0.6474	0.00367756							227022_at	GNPDA2	-0.606903	0.00756789
212049_at	WIPF2	0.647378	0.00367912							205161_s_at	PEX11A	-0.606589	0.00760755
225634_at	ZC3HAV1	0.647215	0.00369054							222785_x_at	C11orf1	-0.606467	0.00762294
204227_s_at	TK2	0.646885	0.00371378							203642_s_at	COBLL1	-0.606341	0.00763894
228099_at	ZNF550	-0.646809	0.00371917							244515_at	PSMD7	0.60611	0.00766831
215737_x_at	USF2	0.646719	0.00372552							205158_at	RNASE4	-0.606093	0.00767049
224882_at	ACSS1	0.646653	0.00373025							202558_s_at	HSPA13	-0.605984	0.00768439
1569129_s_at	C3orf38	0.64654	0.00373826							44673_at	SIGLEC1	0.605764	0.00771253
224374_s_at	EMILIN2	0.646505	0.00374075							222486_s_at	ADAMTS1	-0.60575	0.00771434
210232_at	CDC42	-0.646021	0.00377525							222537_s_at	CDC42SE1	0.605455	0.00775215
226027_at	C9orf119	-0.645997	0.00377696							225615_at	IFFO2	0.605352	0.00776539
237884_x_at	TRPM7	0.645963	0.0037794							200974_at	ACTA2	-0.605212	0.00778351
201924_at	AFF1	0.645617	0.00380429							212463_at	CD59	0.605202	0.00778482
213716_s_at	SECTM1	0.645522	0.00381114							231946_at	ZFHX2	0.605041	0.00780557
209039_x_at	EHD1	0.645327	0.00382524							1553678_a_at	ITGB1	-0.604726	0.00784642
221755_at	EHBP1L1	0.644643	0.00387505							1553694_a_at	PIK3C2A	-0.604509	0.00787455
201649_at	UBE2L6	0.644546	0.00388213							33646_g_at	GM2A	-0.604389	0.00789023
219379_x_at	ZNF358	0.644473	0.00388749							228923_at	S100A6	0.604305	0.00790113
202864_s_at	SP100	0.644065	0.00391754							1554433_a_at	ZNF146	-0.603853	0.00796039
205017_s_at	MBNL2	-0.643914	0.00392867							222545_s_at	C10orf57	-0.603835	0.00796273
41386_i_at	KDM6B	0.643863	0.00393246							235133_at	ZDHHC14	0.603633	0.00798923
239629_at	CFLAR	0.643577	0.00395374							211801_x_at	MFN1	-0.603491	0.00800805
235751_s_at	VMO1	0.643528	0.00395731							215726_s_at	CYB5A	-0.603138	0.00805468
60471_at	RIN3	0.64348	0.00396091							242208_at	ZNF37BP	0.603134	0.00805525
229350_x_at	PARP10	0.643457	0.00396261							234701_at	ANKRD11	0.603031	0.0080689
236092_at	LOC100288507	0.643288	0.00397526							206238_s_at	YAF2	-0.602813	0.00809782
213553_x_at	APOC1	0.643092	0.00398995							206983_at	CCR6	0.602803	0.00809915
220720_x_at	MZT2B	0.642631	0.0040246							33148_at	ZFR	0.602748	0.00810648
223161_at	KIAA1147	0.64241	0.00404132							242164_s_at	LRIG2	-0.602741	0.00810751
48531_at	TNIP2	0.642338	0.00404679							212480_at	SPECC1L	0.602483	0.00814191
218155_x_at	TSR1	0.642296	0.00404995							219475_at	OSGIN1	0.602169	0.00818396
201502_s_at	NFKBIA	0.641917	0.00407878							239350_at	MARVELD3	0.601953	0.00821309
209515_s_at	RAB27A	0.641904	0.00407975							231858_x_at	DKFZp761E198	0.601772	0.00823742
205596_s_at	SMURF2	0.641883	0.00408133							234953_x_at	ZNF19	-0.601589	0.00826215
35160_at	LDB1	0.641836	0.00408494							225234_at	CBL	0.601335	0.00829659
213400_s_at	TBL1X	0.641772	0.00408983							220170_at	FHL5	-0.601326	0.00829782
201587_s_at	IRAK1	0.641557	0.00410633							1554905_x_at	FRMD8	-0.601044	0.00833621
211270_x_at	PTBP1	0.6413	0.00412608							217405_x_at	GPLD1	-0.599805	0.00850643
214004_s_at	VGLL4	0.641255	0.00412954							235478_at	DCLRE1C	0.599311	0.00857518
225868_at	TRIM47	0.640405	0.00419553							227650_at	HSPA14	-0.599013	0.0086168
1557895_at	FLJ35934	0.640154	0.00421515							211301_at	KCND3	0.598798	0.00864692
212646_at	RFTN1	0.640103	0.00421916							226572_at	SOCS7	0.59878	0.00864942
209295_at	TNFRSF10B	0.640025	0.00422528							223016_x_at	ZRANB2	0.598578	0.00867789
239740_at	ETV6	0.63976	0.00424609							205976_at	FASTKD2	-0.598566	0.00867951
222967_at	SLC5A7	-0.639633	0.00425615							226716_at	PRR12	0.59841	0.00870153
231994_at	CHDH	0.639442	0.00427125							244569_at	C8orf37	-0.598072	0.00874935
204258_at	CHD1	0.639189	0.0042913							232160_s_at	TNIP2	0.598031	0.00875515
212015_x_at	PTBP1	0.638744	0.00432686							207563_s_at	OGT	-0.59781	0.00878646
225636_at	STAT2	0.638725	0.0043284							227526_at	CDON	-0.597709	0.00880093
224970_at	NFIA	0.638561	0.00434152							229128_s_at	ANP32E	-0.597339	0.00885363
233868_x_at	ADAM33	0.638551	0.0043423							1565867_a_at	ZC3H11A	0.59686	0.00892238
200906_s_at	PALLD	0.638145	0.004375							201727_s_at	ELAVL1	-0.596837	0.0089258
226986_at	WIPI2	0.638138	0.00437558							238687_x_at	ZNF770	0.596617	0.00895753
224444_s_at	C1orf97	-0.638066	0.00438144							209765_at	ADAM19	0.59635	0.00899607
214172_x_at	RYK	0.637894	0.00439537							208110_x_at	MED25	0.596247	0.00901107
222760_at	ZNF703	0.637404	0.00443524							215023_s_at	PEX1	-0.596191	0.00901921
202898_at	SDC3	0.637289	0.00444463							238585_at	GTDC1	-0.596184	0.00902025
213884_s_at	TRIM3	-0.637285	0.00444493							212595_s_at	DAZAP2	-0.596066	0.00903732
213457_at	MFHAS1	0.637256	0.00444737							234726_s_at	TMEM168	-0.595829	0.00907184
243779_at	GALNT13	-0.636583	0.00450277							1554509_a_at	FAM188A	-0.595718	0.00908814
217392_at	BAZ2B	0.636472	0.00451192							220477_s_at	C20orf30	-0.595304	0.00914882
231254_at	LOC100507635	-0.636296	0.00452651							219011_at	PLEKHA4	0.595227	0.00916004
1558214_s_at	CTNNA1	-0.636221	0.00453279							216899_s_at	SKAP2	-0.594955	0.00920005
223134_at	BBX	0.635988	0.00455213							217542_at	MDM2	0.594744	0.00923129
212463_at	CD59	0.635874	0.00456171							221618_s_at	TAF9B	-0.594728	0.00923371
212447_at	KBTBD2	0.635871	0.00456192							231984_at	MTAP	-0.594623	0.00924929
225139_at	NFATC3	0.635778	0.00456969							228813_at	HDAC4	0.594329	0.00929286
228093_at	ZNF599	0.635447	0.00459747							1555716_a_at	CXADR	-0.594256	0.0093038
32541_at	PPP3CC	0.635267	0.00461271							222979_s_at	SURF4	-0.594178	0.0093153
227013_at	LATS2	0.635207	0.0046177							235331_x_at	PCGF5	-0.593954	0.00934873
209297_at	ITSN1	0.635172	0.00462066							235533_at	COX19	0.593788	0.00937369
204014_at	DUSP4	0.635094	0.00462729							201799_s_at	OSBP	-0.593781	0.00937465
226471_at	GGT7	-0.634542	0.00467419							227777_at	C10orf18	-0.59373	0.0093824
213321_at	BCKDHB	-0.634523	0.00467581							213119_at	SLC36A1	0.59368	0.00938987
223434_at	GBP3	0.634307	0.00469425							229428_at	TIMM23	-0.593352	0.00943906
223601_at	OLFM2	-0.634239	0.00470011							222036_s_at	MCM4	-0.593342	0.00944066
213060_s_at	CHI3L2	0.634233	0.00470058							1554140_at	WDR78	-0.593292	0.00944814
223380_s_at	LATS2	0.634201	0.00470328							227056_at	KIAA0141	-0.59303	0.00948776
221628_s_at	GLYR1	-0.633743	0.00474272							239960_x_at	LYRM7	-0.592893	0.00950844
212860_at	ZDHHC18	0.633686	0.00474766							209754_s_at	TMPO	-0.592788	0.00952439
228951_at	SLC38A7	0.633469	0.00476638							240928_at	FCF1	0.592618	0.00955026
209229_s_at	PPP6R1	0.633221	0.00478798							229448_at	LASS1	0.592494	0.00956908
209426_s_at	AMACR /// C1QTNF3	-0.632861	0.00481933							201150_s_at	TIMP3	-0.592302	0.00959843
1552507_at	KCNE4	0.632771	0.00482722							213155_at	WSCD1	0.591815	0.00967293
1569290_s_at	GRIA3	-0.63266	0.00483691							216048_s_at	RHOBTB3	-0.591602	0.00970566
219717_at	DCAF16	-0.632627	0.00483985							230753_at	PATL2	0.591438	0.00973102
200678_x_at	GRN	0.632429	0.00485719							202409_at	IGF2 /// INS-IGF2	-0.591385	0.00973923
227197_at	ARHGEF26	0.63184	0.00490924							1569792_a_at	C12orf72	-0.591253	0.0097596
211284_s_at	GRN	0.631833	0.00490991							205822_s_at	HMGCS1	-0.590884	0.0098168
225582_at	ITPRIP	0.631727	0.00491928							1554930_a_at	FUT8	-0.590799	0.00982998
212198_s_at	TM9SF4	-0.631345	0.00495339							240259_at	LOC100506718	-0.590781	0.00983292
235213_at	ITPKB	0.631105	0.00497485							233638_s_at	POMGNT1	-0.590445	0.00988527
210191_s_at	PHTF1	-0.630952	0.00498865							204656_at	SHB	0.590413	0.0098903
201325_s_at	EMP1	0.630905	0.00499286							223983_s_at	C19orf12	0.590218	0.00992079
225330_at	IGF1R	0.630882	0.00499488							231321_s_at	ACER3	-0.590146	0.00993202
226075_at	SPSB1	0.630786	0.00500353							224724_at	SULF2	-0.590089	0.00994108
225262_at	FOSL2	0.630355	0.00504253							202585_s_at	NFX1	-0.590053	0.00994666
224785_at	FAM100B	0.630327	0.00504503							202338_at	TK1	-0.590048	0.00994755
210180_s_at	TRA2B	0.630027	0.00507239							40829_at	WDTC1	0.590031	0.00995016
200905_x_at	HLA-E	0.629929	0.00508132							215693_x_at	DDX27	0.589872	0.00997518
1568619_s_at	ITPRIPL2	0.629605	0.00511096
1554018_at	GPNMB	0.629443	0.00512586
204324_s_at	GOLIM4	0.629404	0.00512944
213524_s_at	G0S2	0.62938	0.00513165
203505_at	ABCA1	0.629143	0.00515349
214738_s_at	NEK9	-0.629111	0.00515644
210054_at	HAUS3	0.629068	0.00516036
202573_at	CSNK1G2	0.629029	0.00516396
224631_at	ZFP91	0.628943	0.00517191
211271_x_at	PTBP1	0.628847	0.00518084
206066_s_at	RAD51C	-0.628729	0.00519178
244840_x_at	DOCK4	0.628553	0.00520819
235852_at	STON2	0.62834	0.00522805
206527_at	ABAT	-0.628221	0.00523913
1555233_at	RHOJ	0.628156	0.00524529
224789_at	DCAF12	0.628033	0.00525678
234726_s_at	TMEM168	-0.627781	0.00528047
224347_x_at	UBE2J2	0.627769	0.00528162
206425_s_at	TRPC3	-0.627602	0.00529732
206960_at	LPAR4	0.627259	0.00532986
203760_s_at	SLA	0.627122	0.00534285
235327_x_at	UBXN2A	0.626769	0.0053765
1558792_x_at	AP2A1	0.626754	0.00537797
205383_s_at	ZBTB20	0.626607	0.00539198
1557756_a_at	C14orf145	0.626556	0.0053969
1555762_s_at	RBM15	0.626453	0.00540675
229913_at	C7orf61	0.626353	0.00541635
201125_s_at	ITGB5	0.62629	0.0054224
235050_at	SLC2A12	-0.626196	0.0054315
221104_s_at	NIPSNAP3B	-0.626179	0.00543308
209153_s_at	TCF3	0.625874	0.00546257
203838_s_at	TNK2	-0.625752	0.00547445
222006_at	LETM1	0.625718	0.00547775
235489_at	RHOJ	0.625657	0.0054836
239680_at	WDR76	0.625654	0.00548393
230405_at	C5orf56	0.625473	0.00550154
242253_at	LOC100506012	-0.625451	0.00550372
203308_x_at	HPS1	0.625355	0.00551305
206142_at	ZNF135	-0.625189	0.00552926
223602_at	USP30	-0.624987	0.00554902
213756_s_at	HSF1	-0.624686	0.0055786
229954_at	CHDH	0.624597	0.0055874
229969_at	SEC63	-0.624341	0.00561269
211536_x_at	MAP3K7	-0.624214	0.00562527
219361_s_at	AEN	0.624172	0.00562938
229360_at	ZNF280B	-0.62417	0.00562958
1570111_at	C14orf48	0.624033	0.0056432
212480_at	SPECC1L	0.623796	0.00566677
34478_at	RAB11B	-0.623779	0.00566853
203044_at	CHSY1	0.622798	0.00576705
235643_at	SAMD9L	0.62253	0.00579425
214453_s_at	IFI44	0.622302	0.00581742
222893_s_at	RPAP2	-0.62224	0.00582377
218215_s_at	NR1H2	0.622182	0.00582972
222414_at	MLL3	0.622144	0.0058336
227792_at	ITPRIPL2	0.621589	0.0058904
205992_s_at	IL15	0.621386	0.0059114
43977_at	TMEM161A	0.620977	0.00595373
228230_at	PRIC285	0.620974	0.00595404
211110_s_at	AR	-0.620623	0.00599055
1553566_at	C12orf53	-0.620571	0.00599596
202955_s_at	ARFGEF1	-0.620521	0.00600119
225956_at	C5orf41	0.620425	0.00601129
209417_s_at	IFI35	0.620298	0.00602461
1554417_s_at	APH1A	-0.620284	0.00602604
233292_s_at	ANKHD1 /// ANKHD1-EIF4EBP3	-0.619921	0.00606415
215781_s_at	TOP3B	-0.619697	0.00608788
203135_at	TBP	-0.61955	0.00610336
1559263_s_at	PPIL4 /// ZC3H12D	0.619375	0.006122
225208_s_at	FAM103A1	-0.619301	0.00612979
212102_s_at	KPNA6	-0.619071	0.00615431
222851_at	ZNF654	-0.619035	0.00615817
226892_at	C10orf12	0.619031	0.00615854
205288_at	CDC14A	0.619009	0.00616094
211019_s_at	LSS	-0.618952	0.00616704
221206_at	PMS2 /// PMS2CL	-0.618831	0.0061799
227084_at	DTNA	0.618507	0.00621465
201422_at	IFI30	0.618323	0.0062345
207239_s_at	CDK16	-0.618224	0.00624518
225843_at	ZFYVE19	0.618053	0.00626365
1555439_at	GTF3C3	0.618019	0.00626735
217502_at	IFIT2	0.617945	0.00627537
218831_s_at	FCGRT	0.617694	0.00630261
201792_at	AEBP1	0.617455	0.00632868
219392_x_at	PRR11	0.617293	0.00634634
213115_at	ATG4A	0.617245	0.00635158
220910_at	FRAS1	-0.617237	0.0063524
219062_s_at	ZCCHC2	0.617137	0.00636345
205442_at	MFAP3L	0.617083	0.00636931
212249_at	PIK3R1	0.61704	0.00637409
227047_x_at	ZBTB4	0.61703	0.00637519
206965_at	KLF12	0.616948	0.00638417
214297_at	CSPG4	0.61694	0.006385
209307_at	SWAP70	0.616865	0.00639327
224780_at	RBM17	0.616751	0.00640582
212457_at	TFE3	0.616364	0.00644856
210943_s_at	LYST	0.616298	0.00645585
226830_x_at	CHD2	-0.615936	0.00649614
218819_at	INTS6	0.615912	0.00649878
240432_x_at	KLF7	0.61582	0.00650905
1554696_s_at	TYMS	-0.615652	0.00652784
207418_s_at	DDO	-0.615554	0.00653876
218335_x_at	TNIP2	0.615477	0.00654739
206370_at	PIK3CG	0.615467	0.00654855
222662_at	PPP1R3B	0.615344	0.00656238
212769_at	TLE3	0.615201	0.00657848
225234_at	CBL	0.615131	0.00658637
213298_at	NFIC	0.615113	0.00658836
228536_at	PRMT10	-0.615063	0.00659405
200722_s_at	CAPRIN1	-0.61506	0.00659431
210822_at	RPL13P5	0.615043	0.00659625
225867_at	VASN	0.615013	0.00659961
219666_at	MS4A6A	0.614958	0.00660584
222294_s_at	RAB27A	0.614922	0.00660986
1563051_at	OSBP	0.614549	0.00665223
244784_at	DHX57	-0.614423	0.00666649
243219_x_at	MRPL50	-0.61442	0.0066668
235475_at	SERP1	-0.614356	0.00667409
214594_x_at	ATP8B1	0.613774	0.00674073
241642_x_at	TLK1	0.613771	0.00674108
220868_s_at	SLC7A10	0.613316	0.00679347
231721_at	JAM3	-0.613258	0.00680012
223343_at	MS4A7	0.612993	0.00683085
239889_at	SERP2	0.612636	0.00687242
1560396_at	KLHL6	0.612623	0.00687389
228061_at	CCDC126	-0.612598	0.00687676
218502_s_at	TRPS1	0.612527	0.00688506
1553668_at	LRCH3	-0.612363	0.00690428
238010_at	C1orf174	-0.611887	0.00696014
224466_s_at	MAFG	0.611883	0.00696068
207153_s_at	GLMN	-0.611338	0.00702513
225955_at	METRNL	0.611245	0.00703613
204150_at	STAB1	0.611079	0.0070559
228531_at	SAMD9	0.610471	0.0071287
228031_at	TTPAL	0.610258	0.0071543
213050_at	COBL	0.610196	0.00716172
207527_at	KCNJ9	-0.610125	0.00717034
234485_at	EIF3L	-0.609968	0.00718932
224667_x_at	ANAPC16	0.609699	0.00722193
243176_at	ARL5A	0.609686	0.0072235
211559_s_at	CCNG2	-0.609605	0.00723336
224645_at	EIF4EBP2	0.609602	0.0072337
201728_s_at	KIAA0100	0.609596	0.00723445
1554637_a_at	CBFA2T2	-0.609532	0.00724213
201369_s_at	ZFP36L2	0.609494	0.00724682
1564272_a_at	KLHDC1	-0.609381	0.00726059
212680_x_at	PPP1R14B	0.60909	0.00729611
1552663_a_at	ERC1	-0.608967	0.00731117
232940_s_at	MLL3	0.608903	0.00731902
1558365_at	PGK1	-0.608898	0.00731968
226501_at	XPNPEP3	0.608857	0.00732476
202132_at	WWTR1	0.608737	0.0073394
206996_x_at	CACNB1	-0.608676	0.00734699
1562255_at	SYTL3	0.608623	0.00735343
213029_at	NFIB	0.608603	0.00735594
220956_s_at	EGLN2	0.608553	0.00736208
225790_at	MSRB3	0.608408	0.00737995
204079_at	TPST2	0.608385	0.00738279
213596_at	CASP4	0.608377	0.00738383
223980_s_at	SP110	0.608359	0.00738609
201976_s_at	MYO10	0.608125	0.00741498
216352_x_at	PCDHGA3	-0.607858	0.00744823
203555_at	PTPN18	-0.607832	0.00745147
212717_at	PLEKHM1	0.60776	0.00746042
218062_x_at	CDC42EP4	0.607749	0.00746181
216992_s_at	GRM8	-0.60774	0.00746286
218975_at	COL5A3	0.607664	0.00747243
223473_at	MPV17L2	-0.607392	0.00750636
244084_at	AIFM3	0.607357	0.00751073
223321_s_at	FGFRL1	0.607316	0.00751586
205932_s_at	MSX1	0.6072	0.00753043
202329_at	CSK	0.60717	0.00753427
229714_at	HS6ST3	-0.607125	0.00753989
213015_at	BBX	0.606855	0.00757389
202869_at	OAS1	0.606814	0.00757912
210470_x_at	NONO	-0.606687	0.00759516
55081_at	MICALL1	0.606676	0.00759647
223781_x_at	ADH4	0.606323	0.00764127
232675_s_at	UCKL1	-0.606296	0.00764469
203445_s_at	CTDSP2	0.60606	0.00767479
236429_at	ZNF83	0.606006	0.00768157
204285_s_at	PMAIP1	0.605989	0.00768377
236363_at	LSM3	-0.605732	0.00771667
206476_s_at	NOVA2	-0.60534	0.00776698
232500_at	RALGAPA2	0.605068	0.00780211
1556248_at	FLJ33065	0.605045	0.00780498
204786_s_at	IFNAR2	0.605014	0.00780907
212999_x_at	HLA-DQB1	0.605013	0.00780915
209055_s_at	CDC5L	-0.604653	0.00785582
211040_x_at	GTSE1	0.604315	0.00789984
200923_at	LGALS3BP	0.604293	0.00790278
213824_at	OLIG2	-0.604281	0.00790431
206968_s_at	NFRKB	-0.604237	0.00791009
221653_x_at	APOL2	0.604193	0.00791578
233543_s_at	FAM175A	-0.604003	0.00794063
244443_at	CHD2	0.60397	0.00794501
201378_s_at	UBAP2L	-0.603938	0.00794921
223281_s_at	COX15	0.603827	0.00796373
217991_x_at	SSBP3	-0.603812	0.00796576
1553502_a_at	PALM2	-0.603764	0.0079721
236718_at	MYO10	0.603253	0.00803946
212998_x_at	HLA-DQB1 /// LOC100133583	0.603202	0.00804618
221875_x_at	HLA-F	0.602859	0.00809173
214259_s_at	AKR7A2	0.602703	0.0081125
214906_x_at	N4BP2L1	-0.602678	0.00811587
225764_at	ETV6	0.602659	0.00811843
210829_s_at	SSBP2	-0.602654	0.00811909
211537_x_at	MAP3K7	-0.602615	0.00812423
224884_at	AKAP13	0.60247	0.00814371
219011_at	PLEKHA4	0.602368	0.0081573
238470_at	SYS1	0.602359	0.00815852
203729_at	EMP3	0.60212	0.00819052
212189_s_at	COG4	0.601986	0.00820861
209750_at	NR1D2	0.601926	0.00821665
226813_at	C1orf57	-0.601904	0.0082196
212012_at	PXDN	0.601857	0.00822593
210153_s_at	ME2	-0.601838	0.00822849
218634_at	PHLDA3	0.601759	0.00823926
208812_x_at	HLA-C	0.601728	0.00824345
216266_s_at	ARFGEF1	-0.601479	0.00827709
224578_at	RCC2	0.601199	0.00831516
213032_at	NFIB	0.60118	0.00831766
209799_at	PRKAA1	-0.601054	0.00833491
221828_s_at	FAM125B	0.601005	0.00834154
216294_s_at	KIAA1109	-0.600932	0.00835145
220005_at	P2RY13	-0.600886	0.00835784
218618_s_at	FNDC3B	0.600799	0.0083696
1555446_s_at	TRAPPC10	0.600605	0.00839629
214843_s_at	USP33	0.600411	0.00842285
228419_at	METRN	0.60034	0.00843262
212424_at	PDCD11	0.600296	0.00843869
238861_at	SSBP2	-0.600177	0.00845505
243619_at	FGFR1OP2	-0.600154	0.00845824
226770_at	MAGI3	-0.600134	0.00846101
212845_at	SAMD4A	0.599875	0.00849672
202208_s_at	ARL4C	0.599859	0.00849899
213394_at	MAPKBP1	0.59968	0.00852375
242077_x_at	C6orf150	0.599673	0.00852474
219868_s_at	ANKFY1	-0.599569	0.00853922
205579_at	HRH1	0.599413	0.00856092
202065_s_at	PPFIA1	0.599327	0.00857287
204646_at	DPYD	0.59931	0.00857525
1567287_at	CLDND1	-0.599246	0.00858421
209289_at	NFIB	0.599201	0.00859053
228460_at	ZNF319	0.599075	0.00860811
201482_at	QSOX1	0.598972	0.00862258
214814_at	YTHDC1	0.59886	0.00863827
220796_x_at	SLC35E1	0.598783	0.00864907
201368_at	ZFP36L2	0.598762	0.00865196
1569873_at	LIPJ	-0.59855	0.00868179
225240_s_at	MSI2	0.598475	0.00869235
235045_at	RBM7	0.598431	0.00869853
212314_at	SEL1L3	0.598386	0.00870493
234953_x_at	ZNF19	-0.598298	0.00871731
225695_at	C2orf18	0.598273	0.00872092
204458_at	PLA2G15	0.598256	0.00872328
242234_at	XAF1	0.598246	0.00872473
215905_s_at	SNRNP40	-0.598093	0.00874636
212462_at	MYST4	0.59772	0.00879933
211973_at	LOC100507620	0.597627	0.00881261
1566480_x_at	C17orf104	0.597518	0.00882819
222953_at	GPR83	-0.597511	0.00882915
216629_at	SRRM2	-0.597481	0.00883337
222562_s_at	TNKS2	0.597432	0.00884041
226062_x_at	FAM63A	0.597135	0.00888289
226210_s_at	MEG3	0.597127	0.00888404
219175_s_at	SLC41A3	-0.597039	0.00889666
226267_at	JDP2	0.596867	0.00892146
201504_s_at	TSN	-0.596385	0.00899108
211430_s_at	IGHG1 /// IGHG2 /// IGHM /// IGHV4-31	0.596301	0.00900326
211452_x_at	LRRFIP1	0.596153	0.00902472
222756_s_at	ARRB1	0.596012	0.00904518
204335_at	CCDC94	0.596	0.00904701
1556066_at	KDM6B	0.595965	0.00905208
228381_at	LOC100287628	-0.595901	0.00906133
202661_at	ITPR2	0.595879	0.00906457
204211_x_at	EIF2AK2	0.595844	0.00906963
218114_at	GGA1	0.595568	0.00911006
231479_at	TTC33	-0.59543	0.00913026
201289_at	CYR61	0.595026	0.00918966
219744_at	FN3K	-0.594769	0.00922763
1563071_at	LOC100289061	-0.594753	0.00923003
239100_x_at	PCNX	-0.594672	0.00924195
227948_at	FGD4	0.594632	0.00924795
41644_at	SASH1	0.594573	0.00925659
233633_at	TBL1XR1	0.594428	0.00927815
215600_x_at	FBXW12	0.594419	0.00927949
201861_s_at	LRRFIP1	0.594343	0.0092908
204747_at	IFIT3	0.593961	0.00934772
1554509_a_at	FAM188A	-0.593919	0.00935401
235443_at	LOC100131067	0.593906	0.00935604
226692_at	SERF2	0.593879	0.00936002
225611_at	MAST4	0.593834	0.00936676
204439_at	IFI44L	0.593809	0.00937053
218480_at	AGBL5	-0.593776	0.0093755
1569366_a_at	ZNF569	-0.593685	0.00938906
1559881_s_at	ZNF12	-0.593519	0.00941393
228755_at	GIGYF1	0.593493	0.00941791
203455_s_at	SAT1	0.59346	0.00942289
224708_at	KIAA2013	0.593345	0.00944014
218887_at	MRPL2	-0.592992	0.00949351
208389_s_at	SLC1A2	0.592911	0.0095058
229435_at	GLIS3	0.592876	0.00951108
237262_at	FAM59A	0.592793	0.00952371
216234_s_at	PRKACA	-0.592675	0.00954153
205296_at	RBL1	0.592536	0.00956275
1555460_a_at	SLC39A6	-0.592434	0.00957829
203417_at	MFAP2	-0.592428	0.00957921
219304_s_at	PDGFD	-0.592358	0.00958985
207318_s_at	CDK13	0.592356	0.00959014
78495_at	ZNF783	0.592092	0.0096305
222565_s_at	PRKD3	0.592045	0.00963772
209428_s_at	ZFPL1	-0.591942	0.0096535
208997_s_at	UCP2	-0.591931	0.00965514
226744_at	METT10D	0.591661	0.00969667
232064_at	FER	0.591443	0.00973016
208445_s_at	BAZ1B	0.59138	0.00973992
223116_at	BCAR1	0.591319	0.00974938
213409_s_at	RHEB	-0.591273	0.00975656
210273_at	PCDH7	-0.590839	0.00982387
216526_x_at	HLA-C	0.590673	0.0098497
202728_s_at	LTBP1	0.590601	0.00986096
224576_at	ERGIC1	0.590525	0.00987271
222221_x_at	EHD1	0.590436	0.00988668
239163_at	UBE2B	0.590209	0.00992219
241347_at	RNF213	0.590199	0.00992375
228509_at	SPHKAP	-0.590138	0.00993337
200629_at	WARS	0.589959	0.0099614
216041_x_at	GRN	0.589926	0.00996672
202172_at	VEZF1	0.589812	0.00998462
235766_x_at	RAB27A	0.58978	0.00998973
220555_s_at	PDZD7	-0.589742	0.00999568
